# Supplementary material for: STAT3 in the dorsal raphe gates behavioural reactivity and regulates gene networks associated with psychopathology
Source: Mol Psychiatry. 2020 Oct 12;26(7):2886–99. doi: 10.1038/s41380-020-00904-2 (PMC8505245; doi:10.1038/s41380-020-00904-2)
Supplement: Supplementary file 5 — Suppl Table 3A [file 41380_2020_904_MOESM5_ESM.csv]

test_id	gene_id	gene	locus	sample_1	sample_2	status	value_1	value_2	log2(fold_change)	test_stat	p_value	q_value	-log10Q	significant	KO-DP-3_10_FPKM	KO-DP-3_16_FPKM	KO-DP-3_8_FPKM	KO-DP-3_6_FPKM	KO-DP-3_15_FPKM	KO-DP-3_14_FPKM	KO-DP-3_7_FPKM	KO-DP-3_5_FPKM	CTRL-DP-3_13_FPKM	CTRL-DP-3_4_FPKM	CTRL-DP-3_3_FPKM	CTRL-DP-3_11_FPKM
Nefl	Nefl	Nefl	chr14:68083883-68087737	control	ko	OK	603.957	494.38	-0.288825	-1.83424	5.00E-05	0.00631282	2.199776594	yes	398.728	432.815	522.522	506.249	600.512	483.366	514.407	496.441	561.341	454.812	752.631	647.044
Cartpt	Cartpt	Cartpt	chr13:99898482-99900683	control	ko	OK	421.418	217.91	-0.951518	-5.18158	5.00E-05	0.00631282	2.199776594	yes	35.7074	175.171	88.2813	489.481	201.061	191.153	232.541	329.886	463.623	62.3906	845.216	314.441
Nefm	Nefm	Nefm	chr14:68119544-68131371	control	ko	OK	388.028	318.785	-0.283575	-1.77677	5.00E-05	0.00631282	2.199776594	yes	243.46	285.149	283.258	339.453	408.747	313.682	324.685	351.846	374.45	297.638	485.426	394.596
Nnat	Nnat	Nnat	chr2:157556361-157566361	control	ko	OK	234.461	340.594	0.538702	2.35483	5.00E-05	0.00631282	2.199776594	yes	500.761	319.009	255.142	363.608	241.963	335.985	321.956	386.329	200.526	216.671	248.916	271.733
Hbb-b1	Hbb-b1,Hbb-bs	Hbb-b1,Hbb-bs	chr7:103826522-103827929	control	ko	OK	96.5372	138.749	0.523325	2.59012	5.00E-05	0.00631282	2.199776594	yes	99.2444	105.323	106.974	457.464	80.6906	119.716	66.1609	74.4225	101.93	110.297	88.6229	85.2992
Spp1	Spp1	Spp1	chr5:104435110-104441053	control	ko	OK	88.2793	66.1081	-0.417247	-2.48411	5.00E-05	0.00631282	2.199776594	yes	40.1768	59.649	65.3752	67.1134	88.0621	55.4249	79.4658	73.5978	97.3025	60.9292	102.359	92.5267
Hba-a1	Hba-a1,Hba-a2	Hba-a1,Hba-a2	chr11:32296488-32297310	control	ko	OK	79.9572	109.489	0.445569	2.54808	5.00E-05	0.00631282	2.199776594	yes	80.2993	77.8821	87.3113	342.232	64.3848	103.966	51.6779	68.1572	84.7808	85.8008	79.7089	69.5383
Cck	Cck	Cck	chr9:121489823-121495694	control	ko	OK	70.8128	48.3195	-0.551406	-2.71201	5.00E-05	0.00631282	2.199776594	yes	29.2763	48.8178	34.5137	64.6179	60.205	41.7848	41.9113	65.4289	59.7253	85.2082	79.1868	59.1309
Kcnc3	Kcnc3	Kcnc3	chr7:44590885-44604751	control	ko	OK	67.5263	51.0327	-0.404028	-2.5999	5.00E-05	0.00631282	2.199776594	yes	49.8644	53.9307	35.9522	49.6358	61.1971	51.2896	58.3008	48.091	69.0877	47.4736	87.8112	65.7328
Slc1a3	Slc1a3	Slc1a3	chr15:8634123-8710807	control	ko	OK	64.631	78.6207	0.282683	1.82331	5.00E-05	0.00631282	2.199776594	yes	101.73	93.495	75.1927	82.0389	61.7095	74.8802	70.6158	69.3039	59.7735	71.3242	60.0415	67.3849
Scn4b	Scn4b	Scn4b	chr9:45139041-45154061	control	ko	OK	62.1347	44.376	-0.485619	-3.07734	5.00E-05	0.00631282	2.199776594	yes	36.1001	41.208	40.0693	46.9066	54.3003	42.4649	51.6017	42.3572	66.809	43.3242	79.0889	59.3167
Nrgn	Nrgn	Nrgn	chr9:37544492-37552745	control	ko	OK	56.0521	29.3256	-0.934606	-4.47465	5.00E-05	0.00631282	2.199776594	yes	26.2357	32.6177	17.282	29.3439	48.826	19.3566	20.6206	40.3224	35.7603	140.729	20.1365	27.5828
Ucn	Ucn	Ucn	chr5:31137988-31138895	control	ko	OK	53.803	29.0226	-0.890508	-3.47045	5.00E-05	0.00631282	2.199776594	yes	5.8613	23.4317	5.60371	82.6501	23.579	21.8381	25.0174	44.1997	61.9142	7.33801	109.576	36.3835
Scrt1	Scrt1	Scrt1	chr15:76516202-76522129	control	ko	OK	51.2386	41.7706	-0.294741	-1.86885	5.00E-05	0.00631282	2.199776594	yes	41.3963	40.9669	34.4043	43.5007	44.2484	44.0134	47.895	37.7401	56.1819	46.0056	57.062	45.7047
Syt2	Syt2	Syt2	chr1:134646680-134749417	control	ko	OK	48.0719	38.622	-0.31577	-1.95564	5.00E-05	0.00631282	2.199776594	yes	39.9973	36.1576	35.915	30.6253	46.4292	39.3999	48.3707	32.0813	41.8415	39.6832	62.3007	48.4623
Kcna2	Kcna2	Kcna2	chr3:107101566-107115005	control	ko	OK	46.0292	38.2223	-0.268137	-1.74618	5.00E-05	0.00631282	2.199776594	yes	37.2076	36.6403	38.8812	37.5221	40.8151	37.7743	42.2664	34.6711	46.9941	36.9621	53.9217	46.239
Camk2a	Camk2a	Camk2a	chr18:60925631-60988152	control	ko	OK	44.7027	33.0023	-0.437795	-2.48842	5.00E-05	0.00631282	2.199776594	yes	31.1693	36.546	29.4369	28.5011	39.9681	31.0877	30.5343	36.7747	27.0571	99.4094	21.3139	31.0303
Kcna1	Kcna1	Kcna1	chr6:126636462-126645801	control	ko	OK	40.9681	32.7156	-0.324522	-2.09744	5.00E-05	0.00631282	2.199776594	yes	28.0801	31.6692	31.993	33.3745	38.4566	32.0513	35.9402	30.16	44.4992	30.368	47.7258	41.2794
Kcnab3	Kcnab3	Kcnab3	chr11:69326257-69333041	control	ko	OK	35.1296	28.5989	-0.296728	-1.75031	5.00E-05	0.00631282	2.199776594	yes	23.8275	25.1715	26.2824	30.7668	31.6489	31.4007	31.932	27.7614	38.6679	31.3915	39.5345	30.9244
Th	Th	Th	chr7:142892775-142899966	control	ko	OK	34.333	26.476	-0.374912	-2.01889	5.00E-05	0.00631282	2.199776594	yes	14.374	27.0805	26.3647	30.6199	33.1347	25.3332	19.3797	35.5213	34.6873	18.7636	52.0301	31.8511
C1ql2	C1ql2	C1ql2	chr1:120340581-120343174	control	ko	OK	29.4088	16.7366	-0.813241	-4.09252	5.00E-05	0.00631282	2.199776594	yes	8.07262	11.8466	7.98728	22.1525	26.1035	15.5508	25.16	17.0197	29.7714	8.83484	50.2514	28.7778
Sv2b	Sv2b	Sv2b	chr7:75114894-75331419	control	ko	OK	28.0403	23.15	-0.27649	-1.72438	5.00E-05	0.00631282	2.199776594	yes	21.0981	25.5414	25.7668	21.1929	25.0774	21.1139	24.2147	21.1947	24.7308	31.4046	27.9792	28.0465
Lamp5	Lamp5	Lamp5	chr2:136057926-136069917	control	ko	OK	27.419	21.4296	-0.355565	-1.8996	5.00E-05	0.00631282	2.199776594	yes	18.0563	19.8576	22.9022	24.9512	23.6586	21.6614	21.8698	18.48	25.427	42.5344	18.4062	23.3083
Stac2	Stac2	Stac2	chr11:98036623-98053462	control	ko	OK	24.6568	17.5952	-0.486803	-2.78717	5.00E-05	0.00631282	2.199776594	yes	17.2084	18.586	12.9209	17.9726	18.0498	17.2241	21.8118	16.9884	28.8122	22.8104	24.11	22.8948
Kcng4	Kcng4	Kcng4	chr8:119623853-119635680	control	ko	OK	22.15	16.4208	-0.431779	-2.49605	5.00E-05	0.00631282	2.199776594	yes	14.52	17.9823	14.8882	15.7021	18.757	15.9393	17.6501	15.9276	20.3774	14.1412	30.7936	23.2878
Esrrg	Esrrg	Esrrg	chr1:187609005-188214884	control	ko	OK	21.0617	16.5549	-0.347364	-2.08182	5.00E-05	0.00631282	2.199776594	yes	15.6544	15.1858	17.3172	14.6471	18.1743	17.1403	19.1592	15.1608	20.9541	14.8927	26.4711	21.9288
Calb1	Calb1	Calb1	chr4:15881263-15906709	control	ko	OK	20.6794	28.431	0.459268	2.57869	5.00E-05	0.00631282	2.199776594	yes	38.1482	57.9729	18.2098	18.7508	20.1121	22.9085	26.1679	25.1778	18.5815	21.7329	21.1975	21.2059
Hbb-bt	Hbb-bt	Hbb-bt	chr7:103812523-103813923	control	ko	OK	20.4779	30.5526	0.577226	1.93292	5.00E-05	0.00631282	2.199776594	yes	20.4692	17.7184	19.4281	121.818	15.503	23.9997	12.1775	13.3068	24.9453	18.9455	20.2601	17.7607
Cbln1	Cbln1	Cbln1	chr8:87468852-87472592	control	ko	OK	20.4591	15.6877	-0.383107	-1.91789	5.00E-05	0.00631282	2.199776594	yes	12.7786	30.6648	7.42921	16.279	18.1556	9.8994	17.8412	12.4539	19.4972	6.65342	35.7068	19.979
Sh3bgrl2	Sh3bgrl2	Sh3bgrl2	chr9:83548337-83600291	control	ko	OK	20.284	16.6487	-0.284934	-1.62919	5.00E-05	0.00631282	2.199776594	yes	15.1442	15.0015	19.4763	14.9168	18.3035	15.7737	19.9923	14.5814	20.1232	14.1757	26.1704	20.6669
Kcnc2	Kcnc2	Kcnc2	chr10:112271122-112466304	control	ko	OK	19.7839	16.241	-0.284683	-1.74481	5.00E-05	0.00631282	2.199776594	yes	13.9705	15.2548	15.9795	17.096	16.6428	16.0515	18.6463	16.2869	20.9089	16.3198	22.0188	19.8881
Ngb	Ngb	Ngb	chr12:87097530-87102539	control	ko	OK	17.8825	24.626	0.461628	2.28174	5.00E-05	0.00631282	2.199776594	yes	34.8792	21.8958	24.8518	22.6769	18.7542	31.4612	25.5945	16.894	18.8024	22.9151	10.3749	19.4377
Ret	Ret	Ret	chr6:118151747-118197744	control	ko	OK	17.2299	13.3134	-0.372033	-2.22256	5.00E-05	0.00631282	2.199776594	yes	9.06411	13.2803	10.7404	12.5859	17.4821	13.0483	13.3418	16.9646	15.3981	11.1545	24.7539	17.6133
Slc6a3	Slc6a3	Slc6a3	chr13:73536746-73578672	control	ko	OK	16.0837	8.5729	-0.907746	-4.40871	5.00E-05	0.00631282	2.199776594	yes	2.95254	10.3195	7.63066	11.5364	9.98583	10.0912	4.52205	11.5451	14.2378	5.71152	34.4816	9.90404
Itpr1	Itpr1	Itpr1	chr6:108213095-108551116	control	ko	OK	15.9699	21.6975	0.442171	2.66129	5.00E-05	0.00631282	2.199776594	yes	37.2893	39.4493	13.7895	11.7671	13.6968	22.1009	23.4822	12.0048	13.1565	20.504	16.2562	13.963
Slc17a7	Slc17a7	Slc17a7	chr7:45163920-45176139	control	ko	OK	14.6912	6.11165	-1.26532	-4.99749	5.00E-05	0.00631282	2.199776594	yes	6.96828	18.2494	3.5526	1.54341	8.60115	3.04482	2.70002	4.2335	7.78105	41.8068	5.42527	3.75155
Esyt1	Esyt1	Esyt1	chr10:128510249-128525859	control	ko	OK	14.1652	11.5192	-0.29832	-1.63037	5.00E-05	0.00631282	2.199776594	yes	9.32183	10.8096	11.5058	12.6786	13.6957	10.8073	12.3305	11.0038	15.0509	11.3338	16.4847	13.7915
Rln3	Rln3	Rln3	chr8:84043066-84044979	control	ko	OK	12.0402	4.91097	-1.29378	-2.37361	5.00E-05	0.00631282	2.199776594	yes	0.374742	1.54381	1.29643	5.42109	4.29739	19.2204	2.58056	4.5534	17.9853	3.03735	18.6009	8.53738
Pisd-ps2	Pisd-ps2	Pisd-ps2	chr17:3064317-3084183	control	ko	OK	11.0929	15.1234	0.447148	1.86705	5.00E-05	0.00631282	2.199776594	yes	19.0686	14.9071	8.54704	9.27807	12.7949	22.5606	18.9063	14.9249	13.3553	6.62617	15.9966	8.39359
Nos1	Nos1	Nos1	chr5:117866838-117958840	control	ko	OK	10.8849	14.4809	0.411815	2.43942	5.00E-05	0.00631282	2.199776594	yes	20.7067	13.4314	11.17	9.97472	10.1978	22.1565	19.4233	8.78647	10.497	16.6744	7.11723	9.25115
Cd24a	Cd24a	Cd24a	chr10:43579168-43584265	control	ko	OK	9.85246	13.8395	0.490236	2.14787	5.00E-05	0.00631282	2.199776594	yes	19.3372	12.393	12.536	12.9392	8.73843	17.5721	14.396	12.8041	7.29698	8.92718	10.0072	13.1784
Rasgrp1	Rasgrp1	Rasgrp1	chr2:117279992-117342877	control	ko	OK	9.73009	6.82514	-0.511596	-2.66763	5.00E-05	0.00631282	2.199776594	yes	6.05907	7.9507	7.22837	6.53583	7.77503	4.75922	7.17971	7.11317	7.24734	16.778	7.68345	7.21154
Foxj1	Foxj1	Foxj1	chr11:116330703-116335354	control	ko	OK	9.16088	11.9519	0.383677	1.824	5.00E-05	0.00631282	2.199776594	yes	14.7839	12.3464	6.37161	12.0647	9.89759	14.4794	13.0828	12.5885	8.22659	6.03351	10.555	11.8285
Ddn	Ddn	Ddn	chr15:98803781-98807925	control	ko	OK	8.84031	3.09516	-1.51409	-5.39507	5.00E-05	0.00631282	2.199776594	yes	1.5022	5.09762	1.54958	2.11011	5.7567	1.9447	1.67158	5.12875	1.59495	29.6856	1.71708	2.36359
Ccdc153	Ccdc153	Ccdc153	chr9:44240676-44247306	control	ko	OK	6.5802	13.8778	1.07658	3.42858	5.00E-05	0.00631282	2.199776594	yes	19.7371	12.3474	6.32286	11.4347	6.93577	21.584	17.0863	15.5743	2.96089	1.91543	7.87912	13.5654
E130012A19Rik	E130012A19Rik	E130012A19Rik	chr11:97627386-97629716	control	ko	OK	6.56054	4.61642	-0.507038	-1.89339	5.00E-05	0.00631282	2.199776594	yes	3.74652	4.53468	3.54049	5.46116	5.28945	4.72182	4.41702	5.22024	5.51509	8.73409	6.78909	5.20388
Dio2	Dio2	Dio2	chr12:90724551-90738438	control	ko	OK	6.39698	4.33225	-0.562276	-2.80298	5.00E-05	0.00631282	2.199776594	yes	2.82839	4.60079	5.27427	5.00642	5.00113	4.55928	4.31479	3.07288	6.11203	6.15999	7.62883	5.68707
Mef2c	Mef2c	Mef2c	chr13:83504033-83667079	control	ko	OK	5.82342	2.70482	-1.10633	-4.64241	5.00E-05	0.00631282	2.199776594	yes	2.20872	3.34208	2.61704	1.77255	3.81275	2.02263	2.21851	3.6443	2.43698	16.007	2.29892	2.55077
Itpka	Itpka	Itpka	chr2:119742336-119751253	control	ko	OK	5.45956	3.35998	-0.700335	-2.06173	5.00E-05	0.00631282	2.199776594	yes	4.0522	6.68621	1.8281	2.25864	4.67259	2.2443	2.32361	2.81417	2.2662	14.6687	2.1452	2.7582
Tmem212	Tmem212	Tmem212	chr3:27866064-27896368	control	ko	OK	5.25117	10.478	0.996655	2.37083	5.00E-05	0.00631282	2.199776594	yes	14.2959	9.61119	4.1908	9.57595	6.05114	14.7098	12.9914	12.398	1.82676	0.97958	6.33159	11.8667
Prelp	Prelp	Prelp	chr1:133910303-133921401	control	ko	OK	4.54843	7.14058	0.650672	2.85827	5.00E-05	0.00631282	2.199776594	yes	9.97026	6.95577	4.11963	7.14659	5.06422	7.0988	7.47539	9.29397	3.09088	4.00434	6.11207	4.98644
Rsph1	Rsph1	Rsph1	chr17:31255019-31277356	control	ko	OK	4.30704	7.96249	0.886522	2.49971	5.00E-05	0.00631282	2.199776594	yes	10.8505	7.59618	5.11674	7.00001	5.05514	9.16924	8.49964	10.4124	2.93639	2.3992	4.81894	7.07364
Ptk2b	Ptk2b	Ptk2b	chr14:66153256-66281052	control	ko	OK	4.17842	2.46217	-0.763027	-2.66613	5.00E-05	0.00631282	2.199776594	yes	1.66173	3.75603	1.83516	1.82203	3.74656	1.74453	1.74541	3.38593	1.88418	11.0271	1.52211	2.28034
Postn	Postn	Postn	chr3:54361106-54391041	control	ko	OK	4.13168	2.44333	-0.757878	-2.56056	5.00E-05	0.00631282	2.199776594	yes	0.894366	2.15545	1.85875	3.21913	2.32653	2.47964	3.06425	3.54855	4.19853	1.28072	7.53304	3.51443
Car8	Car8	Car8	chr4:8141492-8239041	control	ko	OK	4.02122	12.1112	1.59064	7.2409	5.00E-05	0.00631282	2.199776594	yes	25.872	36.6256	3.81891	2.71125	3.49545	10.057	10.8412	3.46837	3.64456	3.44508	5.52276	3.4725
Gda	Gda	Gda	chr19:21391306-21472661	control	ko	OK	3.70409	2.49908	-0.567722	-2.26117	5.00E-05	0.00631282	2.199776594	yes	1.69198	2.44906	2.27208	2.88333	3.32733	2.22676	2.43005	2.71208	2.38363	8.20479	1.32116	2.90679
Pou4f1	Pou4f1	Pou4f1	chr14:104462324-104467999	control	ko	OK	3.53262	2.25923	-0.644907	-2.25625	5.00E-05	0.00631282	2.199776594	yes	1.50723	1.74758	1.30892	3.47839	2.75893	1.57001	2.4585	3.2443	3.91388	1.04225	5.33894	3.83543
Vwf	Vwf	Vwf	chr6:125552947-125686679	control	ko	OK	3.08784	4.15532	0.428362	2.06658	5.00E-05	0.00631282	2.199776594	yes	3.61908	4.02001	2.45848	10.1375	3.40332	3.04899	3.05852	3.49671	4.22066	2.99578	3.46729	1.66764
Igfbp6	Igfbp6	Igfbp6	chr15:102144185-102149512	control	ko	OK	2.97672	1.47749	-1.01058	-2.05853	5.00E-05	0.00631282	2.199776594	yes	1.03448	2.29229	1.17156	1.36081	1.91091	1.17237	1.03645	1.84103	2.21973	6.76075	1.94268	0.983706
Atp2a3	Atp2a3	Atp2a3	chr11:72961168-72993043	control	ko	OK	2.75186	3.90277	0.504092	1.98805	5.00E-05	0.00631282	2.199776594	yes	6.02285	7.6998	2.42471	2.3578	2.78287	3.15336	3.83645	2.94431	2.92412	3.00958	2.8852	2.18853
Enkur	Enkur	Enkur	chr2:21180730-21205365	control	ko	OK	2.73029	4.85174	0.82945	1.97801	5.00E-05	0.00631282	2.199776594	yes	6.39139	4.18892	2.90949	3.46192	3.15877	7.30418	5.862	5.53728	1.23058	1.5176	3.27001	4.90296
Lrrc23	Lrrc23	Lrrc23	chr6:124769868-124779727	control	ko	OK	2.66015	4.33265	0.703745	1.76903	5.00E-05	0.00631282	2.199776594	yes	5.54185	3.67323	2.02218	3.99823	2.88624	5.04219	5.38578	6.11151	1.31707	0.696097	3.40039	5.22703
Nov	Nov	Nov	chr15:54745927-54753761	control	ko	OK	2.64517	1.37857	-0.940188	-2.32904	5.00E-05	0.00631282	2.199776594	yes	0.866342	1.89808	1.16107	0.586122	2.35412	1.04353	1.25321	1.8661	1.19104	6.72765	1.26734	1.39467
Tekt1	Tekt1	Tekt1	chr11:72344716-72362442	control	ko	OK	2.44867	3.9953	0.706305	1.742	5.00E-05	0.00631282	2.199776594	yes	5.14211	3.49179	2.75701	3.88385	2.74336	4.58881	4.32037	5.03507	1.62752	1.76221	2.79524	3.60969
Chrm1	Chrm1	Chrm1	chr19:8664004-8683602	control	ko	OK	2.30557	1.49087	-0.628966	-2.21984	5.00E-05	0.00631282	2.199776594	yes	1.17123	1.69929	1.32223	0.954039	1.87316	1.55252	1.40633	1.9482	1.03646	5.1686	1.37238	1.64484
Egr3	Egr3	Egr3	chr14:70077444-70082613	control	ko	OK	2.21291	0.829131	-1.41627	-3.56797	5.00E-05	0.00631282	2.199776594	yes	0.890318	1.22387	0.520442	0.597191	1.46541	0.456586	0.675274	0.803959	0.773022	6.85723	0.669379	0.552006
Dbh	Dbh	Dbh	chr2:27165506-27183204	control	ko	OK	2.13974	3.97089	0.892026	2.45583	5.00E-05	0.00631282	2.199776594	yes	7.05991	2.96918	3.19706	1.6423	0.241586	11.6744	4.48511	0.497583	3.71571	3.87905	0.284955	0.679266
Ak7	Ak7	Ak7	chr12:105705981-105782447	control	ko	OK	2.12502	4.10126	0.948588	3.06377	5.00E-05	0.00631282	2.199776594	yes	5.63311	3.26493	2.05545	3.44724	2.4797	5.98139	5.17512	4.77313	0.848663	0.847198	2.93424	3.86999
1500015O10Rik	1500015O10Rik	1500015O10Rik	chr1:43730601-43742564	control	ko	OK	1.91E+00	6.27913	1.71998	3.44194	5.00E-05	0.00631282	2.199776594	yes	13.96	6.13993	4.69302	3.33743	2.14907	8.5997	6.82648	4.52736	0.953932	0.840342	2.32243	3.50749
Kcnj4	Kcnj4	Kcnj4	chr15:79483713-79505241	control	ko	OK	1.88935	0.741186	-1.34998	-2.68257	5.00E-05	0.00631282	2.199776594	yes	0.681427	0.863768	0.435347	0.650151	1.46026	0.448078	0.523548	0.866908	0.419412	5.65238	0.72189	0.76372
Rsph4a	Rsph4a	Rsph4a	chr10:33905110-33916021	control	ko	OK	1.83191	2.81829	0.621469	1.98611	5.00E-05	0.00631282	2.199776594	yes	4.10056	2.44235	1.59003	2.74735	1.99166	3.32578	3.26707	3.08154	1.03176	1.14906	2.24535	2.90148
Kcnv1	Kcnv1	Kcnv1	chr15:45106283-45114934	control	ko	OK	1.63803	1.06402	-0.62243	-1.73396	5.00E-05	0.00631282	2.199776594	yes	0.825137	1.18485	1.21909	1.01691	1.25599	0.90712	1.11493	0.988144	0.847522	4.08486	0.534847	1.08487
Pax8	Pax8	Pax8	chr2:24420550-24475599	control	ko	OK	1.60993	2.60762	0.695735	1.87427	5.00E-05	0.00631282	2.199776594	yes	4.10227	3.00938	2.68984	1.53242	2.23613	2.66081	2.67707	1.95302	1.34752	2.05433	1.40851	1.62937
Ttr	Ttr	Ttr	chr18:20665249-20674326	control	ko	OK	1.60505	50.9595	4.98866	11.3212	5.00E-05	0.00631282	2.199776594	yes	1.10353	195.555	204.682	3.52541	1.5124	0.107197	0.241855	0.948097	2.64882	1.80301	0.581709	1.38666
2410004P03Rik	2410004P03Rik	2410004P03Rik	chr12:17004957-17011727	control	ko	OK	1.58E+00	3.09926	0.967891	2.25879	5.00E-05	0.00631282	2.199776594	yes	4.70892	3.02479	1.70661	2.27282	1.82618	4.129	3.92638	3.19936	0.754122	0.496546	1.85725	3.2301
Ppp1r17	Ppp1r17	Ppp1r17	chr6:56017514-56032688	control	ko	OK	1.56382	5.25706	1.74918	4.2664	5.00E-05	0.00631282	2.199776594	yes	10.8917	17.3175	1.38175	1.39861	1.26501	3.57915	4.53815	1.68461	1.22468	0.891156	2.82181	1.31765
Ccdc37	Ccdc37	Ccdc37	chr6:90403735-90428480	control	ko	OK	1.32776	2.3698	0.835772	1.99623	5.00E-05	0.00631282	2.199776594	yes	2.98717	2.11738	1.36818	2.21579	1.91775	2.7976	2.83231	2.72223	1.09666	1.02172	1.20361	1.98906
Lbp	Lbp	Lbp	chr2:158306492-158332852	control	ko	OK	1.3224	2.64923	1.00241	2.53598	5.00E-05	0.00631282	2.199776594	yes	4.01865	3.15702	1.02018	2.59231	1.26903	2.64853	2.87933	3.60876	0.598506	0.465165	2.089	2.13694
Arhgef33	Arhgef33	Arhgef33	chr17:80307406-80388689	control	ko	OK	1.20958	2.78497	1.20315	3.27382	5.00E-05	0.00631282	2.199776594	yes	5.31258	5.7468	1.08691	1.04759	1.62074	2.80858	3.3258	1.33073	1.1095	1.03616	1.33205	1.36062
Cdhr3	Cdhr3	Cdhr3	chr12:33033795-33092875	control	ko	OK	1.1998	2.24649	0.904876	2.33206	5.00E-05	0.00631282	2.199776594	yes	3.39337	2.10458	0.951455	2.00976	1.22989	3.10983	2.82802	2.34501	0.535113	0.523716	1.58892	2.15146
Ccdc108	Ccdc108	Ccdc108	chr1:74902079-74935599	control	ko	OK	1.19824	2.26252	0.917012	3.04865	5.00E-05	0.00631282	2.199776594	yes	2.77931	2.23271	1.05802	2.07481	1.4332	2.56061	3.19728	2.7642	0.726475	0.541949	1.53782	1.98671
Hdc	Hdc	Hdc	chr2:126593659-126618678	control	ko	OK	1.12963	1.95888	0.794185	1.83296	5.00E-05	0.00631282	2.199776594	yes	2.83794	2.07633	1.2397	1.33042	1.06736	2.58502	2.16318	2.37111	0.53977	0.54103	1.24773	2.18998
Fam216b	Fam216b	Fam216b	chr14:78081023-78089007	control	ko	OK	1.10631	2.36813	1.09799	2.5211	5.00E-05	0.00631282	2.199776594	yes	3.8489	1.99926	0.86866	1.81617	1.10241	3.41531	3.26795	2.62641	0.582457	0.442287	1.63751	1.763
Slc6a2	Slc6a2	Slc6a2	chr8:92961046-93001667	control	ko	OK	1.01496	1.69406	0.73906	2.22098	5.00E-05	0.00631282	2.199776594	yes	3.00003	1.00403	1.1808	0.671776	0.114113	5.04717	2.15852	0.376043	1.69244	1.87721	0.132496	0.357707
Cfap44	Cfap44	Cfap44	chr16:44394798-44482428	control	ko	OK	0.996411	1.66837	0.743622	2.4056	5.00E-05	0.00631282	2.199776594	yes	2.06618	1.6771	1.03099	1.49554	1.18642	1.80274	2.20666	1.8813	0.563911	0.502345	1.19003	1.72936
Gm11992	Gm11992	Gm11992	chr11:9016053-9069354	control	ko	OK	0.927117	1.69441	0.869958	1.89019	5.00E-05	0.00631282	2.199776594	yes	2.09261	1.50067	1.19085	1.60219	1.1888	1.97101	1.90593	2.1032	0.502316	0.81937	0.910089	1.47669
Drc7	Drc7	Drc7	chr8:95055102-95078141	control	ko	OK	0.922653	1.65186	0.840229	1.92925	5.00E-05	0.00631282	2.199776594	yes	2.24111	1.58769	0.941436	1.40595	0.827929	2.35317	2.02117	1.8364	0.466445	0.451946	0.971863	1.80036
Mapk15	Mapk15	Mapk15	chr15:75993768-75999153	control	ko	OK	0.916499	1.84831	1.012	2.02698	5.00E-05	0.00631282	2.199776594	yes	2.36611	1.78705	0.839276	1.63041	1.20199	1.98047	2.48551	2.49566	0.402306	0.333525	1.00758	1.92258
Vwa3a	Vwa3a	Vwa3a	chr7:120739556-120805540	control	ko	OK	0.841956	1.35629	0.687854	1.82296	5.00E-05	0.00631282	2.199776594	yes	1.66759	0.963068	0.986997	1.18402	0.957753	1.80685	1.65866	1.62541	0.486347	0.716719	0.889628	1.27513
Maats1	Maats1	Maats1	chr16:38297753-38341860	control	ko	OK	0.793478	1.48505	0.904246	1.98358	5.00E-05	0.00631282	2.199776594	yes	2.12689	1.36907	0.814241	1.34652	0.875715	1.93176	1.88172	1.53445	0.526503	0.337281	0.939457	1.37067
Iqca	Iqca	Iqca	chr1:90042131-90153401	control	ko	OK	0.775008	1.40765	0.861001	1.90448	5.00E-05	0.00631282	2.199776594	yes	1.73293	1.24817	0.834882	1.01853	0.846384	2.09374	1.72036	1.76617	0.217507	0.119742	0.972875	1.78991
Lrrc74b	Lrrc74b	Lrrc74b	chr16:17544464-17561247	control	ko	OK	0.771881	1.65302	1.09866	2.17938	5.00E-05	0.00631282	2.199776594	yes	2.26698	1.40085	0.976438	1.1976	0.884526	2.09932	2.0776	2.32086	0.317322	0.372685	0.986013	1.41151
Cfap52	Cfap52	Cfap52	chr11:67924805-67965642	control	ko	OK	0.762504	1.50479	0.980746	1.93973	5.00E-05	0.00631282	2.199776594	yes	2.21574	1.19367	0.81396	1.30366	0.804403	2.18547	1.76108	1.76034	0.327304	0.252266	1.03776	1.43269
Ttc21a	Ttc21a	Ttc21a	chr9:119937605-119967793	control	ko	OK	0.74912	1.52719	1.02761	2.57696	5.00E-05	0.00631282	2.199776594	yes	2.16568	1.30478	0.764282	1.42452	0.909004	2.058	1.8751	1.71618	0.410962	0.199091	1.01448	1.37194
Tbr1	Tbr1	Tbr1	chr2:61804452-61814113	control	ko	OK	0.740725	0.171677	-2.10924	-3.13684	5.00E-05	0.00631282	2.199776594	yes	0.063191	0.213839	0.0374884	0.0839783	0.523693	0.0385838	0.0652934	0.347347	0.0433395	2.71993	0.0883371	0.111295
Gdf10	Gdf10	Gdf10	chr14:33923586-33935282	control	ko	OK	0.712084	2.37634	1.73862	3.78895	5.00E-05	0.00631282	2.199776594	yes	6.42423	5.67338	0.582625	0.854831	0.566314	2.19348	1.95321	0.762649	0.602657	0.655748	1.04371	0.546215
Gm11549	Gm11549	Gm11549	chr3:36515056-36521445	control	ko	OK	0.702392	0.117061	-2.58502	-2.76352	5.00E-05	0.00631282	2.199776594	yes	0.01	0.155334	0.0469741	0.0155892	0.53386	0.0161158	0.0311675	0.137445	0.01	2.72657	0.0491951	0.0338074
Lrrc36	Lrrc36	Lrrc36	chr8:105413621-105464086	control	ko	OK	0.644138	1.47132	1.19167	2.21968	5.00E-05	0.00631282	2.199776594	yes	1.90302	1.39882	0.511779	1.36745	0.838406	1.91715	1.92543	1.90849	0.173932	0.153206	0.82759	1.42182
Spata18	Spata18	Spata18	chr5:73651379-73679484	control	ko	OK	0.584061	1.33326	1.19077	2.0665	5.00E-05	0.00631282	2.199776594	yes	2.39888	1.42614	0.546682	0.967608	0.632808	1.58382	1.47105	1.63909	0.187261	0.123712	0.954216	1.07106
Dnah6	Dnah6	Dnah6	chr6:73017606-73221631	control	ko	OK	0.583547	1.06877	0.873025	2.95002	5.00E-05	0.00631282	2.199776594	yes	1.57351	1.00335	0.477309	0.902335	0.594661	1.25443	1.3092	1.43534	0.22335	0.115722	0.848004	1.14711
Dnah9	Dnah9	Dnah9	chr11:65831323-66168551	control	ko	OK	0.516593	0.785692	0.604937	2.01259	5.00E-05	0.00631282	2.199776594	yes	1.03667	0.700588	0.47951	0.687564	0.614563	0.987023	0.910377	0.869241	0.376597	0.344977	0.638644	0.706153
Armc3	Armc3	Armc3	chr2:19199117-19310243	control	ko	OK	0.510822	0.977025	0.935574	1.74604	5.00E-05	0.00631282	2.199776594	yes	1.40535	0.954289	0.611459	0.598608	0.559535	1.37365	1.21799	1.09532	0.235639	0.257306	0.441153	1.10919
Cfap43	Cfap43	Cfap43	chr19:47736856-47837361	control	ko	OK	0.496508	1.03522	1.06005	2.59874	5.00E-05	0.00631282	2.199776594	yes	1.58332	0.793967	0.443276	0.821361	0.612235	1.46372	1.49509	1.06881	0.192173	0.112846	0.664113	1.0169
Ccdc162	Ccdc162	Ccdc162	chr10:41538848-41606595	control	ko	OK	0.493925	0.992788	1.00719	1.96816	5.00E-05	0.00631282	2.199776594	yes	1.38336	1.03618	0.545992	0.909927	0.494616	1.20941	1.21675	1.14606	0.246995	0.132953	0.609099	0.986652
Rgs22	Rgs22	Rgs22	chr15:36009476-36140400	control	ko	OK	0.443369	0.936952	1.07947	2.22274	5.00E-05	0.00631282	2.199776594	yes	1.45907	0.995669	0.473959	0.758702	0.422473	1.23386	1.09141	1.06047	0.204132	0.17034	0.5061	0.892905
Cfap70	Cfap70	Cfap70	chr14:20394189-20452225	control	ko	OK	0.428943	0.831655	0.9552	1.86415	5.00E-05	0.00631282	2.199776594	yes	1.12602	0.739703	0.475268	0.632708	0.734861	0.925344	1.09107	0.92827	0.254566	0.215092	0.520055	0.726058
Ccdc180	Ccdc180	Ccdc180	chr4:45890302-45950774	control	ko	OK	0.391606	0.80632	1.04195	2.22349	5.00E-05	0.00631282	2.199776594	yes	1.10326	0.812645	0.333474	0.635146	0.446277	1.11172	1.06061	0.947432	0.150856	0.110731	0.577006	0.727832
Ccdc33	Ccdc33	Ccdc33	chr9:58028681-58118823	control	ko	OK	0.386555	0.920171	1.25123	2.07432	5.00E-05	0.00631282	2.199776594	yes	1.28421	0.903512	0.285616	0.847554	0.617396	1.40116	1.084	0.937927	0.12165	0.0371202	0.503437	0.884011
Fat2	Fat2	Fat2	chr11:55250609-55312257	control	ko	OK	0.375093	0.653228	0.800339	2.01046	5.00E-05	0.00631282	2.199776594	yes	1.21694	3.7551	0.0472549	0.01	0.01	0.0563139	0.116339	0.0145539	0.0718819	0.0481187	1.29714	0.0832338
Adgb	Adgb	Adgb	chr10:10335702-10472314	control	ko	OK	0.373449	0.738591	0.983865	2.09387	5.00E-05	0.00631282	2.199776594	yes	0.869367	0.545619	0.542959	0.695022	0.4608	1.03055	0.877244	0.887167	0.12228	0.201051	0.553861	0.616604
C3	C3	C3	chr17:57203966-57228136	control	ko	OK	0.36988	0.854412	1.20788	2.61623	5.00E-05	0.00631282	2.199776594	yes	1.95288	0.305603	0.401198	0.492161	0.305331	1.45996	1.57579	0.342379	0.347862	0.204269	0.525209	0.402179
Cd109	Cd109	Cd109	chr9:78615545-78716260	control	ko	OK	0.323686	0.578827	0.838536	1.75412	5.00E-05	0.00631282	2.199776594	yes	0.938151	0.507883	0.343396	0.41648	0.289745	0.828945	0.751886	0.55413	0.151579	0.209806	0.333477	0.599884
Hes3	Hes3	Hes3	chr4:152285971-152291662	control	ko	OK	0.306258	0.817449	1.41638	1.96191	5.00E-05	0.00631282	2.199776594	yes	1.57063	2.84701	0.130446	0.129873	0.247086	0.626556	0.627497	0.360483	0.150806	0.177117	0.591993	0.305118
Hydin	Hydin	Hydin	chr8:110266976-110610253	control	ko	OK	0.292148	0.526252	0.849055	2.43378	5.00E-05	0.00631282	2.199776594	yes	0.826477	0.46163	0.281481	0.413586	0.260136	0.691542	0.659697	0.615469	0.131215	0.0901486	0.435053	0.512176
Dnah10	Dnah10	Dnah10	chr5:124725084-124834308	control	ko	OK	0.288313	0.53019	0.878872	2.40196	5.00E-05	0.00631282	2.199776594	yes	0.746049	0.428561	0.224955	0.450478	0.28084	0.681416	0.653854	0.775368	0.124122	0.0911063	0.366773	0.571253
Dnah2	Dnah2	Dnah2	chr11:69420808-69549108	control	ko	OK	0.242862	0.443573	0.869035	2.22617	5.00E-05	0.00631282	2.199776594	yes	0.620687	0.488536	0.167651	0.383381	0.339886	0.539207	0.513601	0.495635	0.124164	0.0986949	0.301774	0.446815
Col6a5	Col6a5	Col6a5	chr9:105856069-105960643	control	ko	OK	0.148824	0.603256	2.01916	4.20369	5.00E-05	0.00631282	2.199776594	yes	1.11998	0.26233	0.260555	0.286512	0.272548	1.33281	1.0334	0.25791	0.1079	0.209879	0.122182	0.155335
Vamp1	Vamp1	Vamp1	chr6:125215580-125222306	control	ko	OK	395.196	331.769	-0.252387	-1.61979	0.0001	0.0115406	1.937771611	yes	292.918	317.233	354.178	349.29	358.816	321.816	332.601	327.301	420.884	315.152	440.077	404.669
Slc17a6	Slc17a6	Slc17a6	chr7:51621829-51671126	control	ko	OK	84.1458	69.0734	-0.284761	-1.83886	0.0001	0.0115406	1.937771611	yes	65.5728	62.8737	73.3257	72.251	73.4477	66.4334	72.7555	65.9276	85.7333	58.8802	95.3319	96.6378
Kctd9	Kctd9	Kctd9	chr14:67716097-67742310	control	ko	OK	27.5985	22.8152	-0.274599	-1.61604	0.0001	0.0115406	1.937771611	yes	19.3486	22.619	21.148	23.8784	25.9391	22.537	25.2236	21.8275	29.4642	20.6161	33.951	26.3629
Pnoc	Pnoc	Pnoc	chr14:65400672-65425472	control	ko	OK	14.1317	17.716	0.326118	1.64506	0.0001	0.0115406	1.937771611	yes	17.5837	18.6665	19.3901	19.837	16.1148	17.3088	15.8101	17.017	13.4703	17.1544	11.7958	14.1063
Spx	Spx	Spx	chr6:142413430-142419740	control	ko	OK	3.80747	5.72369	0.588114	1.74343	0.0001	0.0115406	1.937771611	yes	8.48009	5.99789	6.07237	5.88728	4.52045	5.0219	5.54212	4.26745	3.61735	5.02262	3.52687	3.06303
C4b	C4b	C4b	chr17:34728380-34743897	control	ko	OK	2.95167	3.87224	0.391635	1.67304	0.0001	0.0115406	1.937771611	yes	6.47107	4.20427	3.05253	5.31167	2.42637	2.72094	2.95667	3.8344	2.73337	2.63656	3.80341	2.63336
Ppp1r32	Ppp1r32	Ppp1r32	chr19:10474256-10482897	control	ko	OK	1.14783	2.21094	0.945752	1.84725	0.0001	0.0115406	1.937771611	yes	2.7129	1.81614	1.18288	2.21517	1.54706	2.60894	2.77499	2.8294	0.618632	0.487572	1.35679	2.12831
Ccdc40	Ccdc40	Ccdc40	chr11:119228571-119265212	control	ko	OK	0.9218	1.45067	0.654192	1.8406	0.0001	0.0115406	1.937771611	yes	1.70449	1.41761	0.955145	1.39325	1.04485	1.69176	1.65068	1.74757	0.667668	0.429761	1.03908	1.55069
Col8a2	Col8a2	Col8a2	chr4:126286793-126314330	control	ko	OK	0.844895	1.38453	0.712553	1.83549	0.0001	0.0115406	1.937771611	yes	1.66672	1.57212	0.745267	1.39017	0.795071	1.65751	1.63692	1.61247	0.297098	0.479766	1.06759	1.53513
Wdr63	Wdr63	Wdr63	chr3:146040525-146108036	control	ko	OK	0.395633	0.849027	1.10165	1.95079	0.0001	0.0115406	1.937771611	yes	1.2303	0.694469	0.380728	0.635834	0.50016	1.09972	1.14899	1.10201	0.0567936	0.0750383	0.681698	0.769
Dnah5	Dnah5	Dnah5	chr15:28203765-28472045	control	ko	OK	0.386319	0.586547	0.602453	1.88141	0.0001	0.0115406	1.937771611	yes	0.850903	0.473461	0.374021	0.456904	0.36944	0.772244	0.728505	0.666895	0.225483	0.287395	0.420542	0.611856
Nat8l	Nat8l	Nat8l	chr5:33995983-34005916	control	ko	OK	101.396	85.7662	-0.241526	-1.57209	0.00015	0.0161737	1.791190617	yes	83.0403	81.1212	67.933	92.8192	95.1358	87.3159	90.7279	88.0364	106.629	86.6058	111.132	101.219
Pisd-ps1	Pisd-ps1	Pisd-ps1	chr11:3124020-3193463	control	ko	OK	33.5508	44.5674	0.409643	1.80284	0.00015	0.0161737	1.791190617	yes	51.0665	48.1783	20.1245	29.9479	38.5103	66.8293	55.8025	46.0798	44.3429	17.1136	46.6183	26.1281
Vim	Vim	Vim	chr2:13574310-13582826	control	ko	OK	22.2807	27.6777	0.312932	1.68616	0.00015	0.0161737	1.791190617	yes	31.2538	33.1349	24.1236	26.8876	23.5449	28.9117	28.345	25.2199	23.2531	21.0564	22.6311	22.182
Egr1	Egr1	Egr1	chr18:34861206-34864956	control	ko	OK	19.7098	16.0438	-0.296903	-1.59739	0.00015	0.0161737	1.791190617	yes	24.015	19.9775	12.5462	10.037	22.0721	16.528	14.9766	8.19774	15.4875	28.2625	26.1884	8.90092
Tcf7l2	Tcf7l2	Tcf7l2	chr19:55741809-55933655	control	ko	OK	11.6802	9.19537	-0.345079	-1.75299	0.00015	0.0161737	1.791190617	yes	8.53565	8.67036	5.64435	13.3499	11.168	5.48093	8.54984	12.164	15.4904	6.28254	9.59468	15.353
Trh	Trh	Trh	chr6:92242060-92244650	control	ko	OK	10.8501	14.3731	0.405654	1.63878	0.00015	0.0161737	1.791190617	yes	17.6426	13.6872	12.0607	13.0506	17.9132	8.22454	11.9141	20.4914	8.64958	15.1774	8.55646	11.0171
Prkcg	Prkcg	Prkcg	chr7:3303531-3331097	control	ko	OK	9.89108	12.3641	0.321955	1.60159	0.00015	0.0161737	1.791190617	yes	16.8497	21.369	8.16118	7.90625	11.213	12.4348	12.0848	8.89389	7.66451	15.3817	7.51547	9.00264
Igfbp4	Igfbp4	Igfbp4	chr11:99041259-99052643	control	ko	OK	8.50845	6.22004	-0.451971	-1.78197	0.00015	0.0161737	1.791190617	yes	6.78141	5.72297	4.82002	5.97021	6.0207	5.89849	6.42138	8.12518	8.22684	10.551	8.84379	6.41216
Acan	Acan	Acan	chr7:79053482-79115099	control	ko	OK	2.25346	1.60828	-0.486617	-1.91851	0.00015	0.0161737	1.791190617	yes	1.42882	1.36855	1.41419	1.67874	2.13078	1.6387	1.65846	1.54804	2.41235	1.55082	2.74461	2.30605
Sema7a	Sema7a	Sema7a	chr9:57940134-57962865	control	ko	OK	39.3596	33.0263	-0.253101	-1.55729	0.0002	0.0208056	1.681819755	yes	31.0207	36.6873	28.6488	32.4994	36.9873	33.7982	34.5614	30.0072	40.9977	38.4327	41.9854	36.0226
Ano3	Ano3	Ano3	chr2:110655200-110950244	control	ko	OK	5.5028	4.38303	-0.328238	-1.63251	0.0002	0.0208056	1.681819755	yes	3.76714	4.96426	4.75524	4.11156	4.3483	4.31284	4.88378	3.92109	5.24466	5.75747	5.06911	5.93996
Rtn4rl2	Rtn4rl2	Rtn4rl2	chr2:84871945-84886692	control	ko	OK	1.42931	0.654751	-1.1263	-1.72956	0.0002	0.0208056	1.681819755	yes	0.738676	0.959237	0.433433	0.431528	0.852568	0.446126	0.530924	0.845516	0.462536	3.76881	0.838017	0.647882
Cxcl13	Cxcl13	Cxcl13	chr5:95956938-95961068	control	ko	OK	1.29975	0.506753	-1.35887	-1.84789	0.0002	0.0208056	1.681819755	yes	0.0709925	0.146233	0.257946	0.843812	0.977182	0.189645	1.13691	0.431307	1.49102	0.0375265	2.23832	1.43211
Mamdc2	Mamdc2	Mamdc2	chr19:23302608-23448322	control	ko	OK	0.396758	0.755063	0.928337	1.74459	0.0002	0.0208056	1.681819755	yes	0.977759	1.07414	0.541388	0.68499	0.47001	0.78938	0.886806	0.616027	0.299904	0.264163	0.389802	0.633163
Penk	Penk	Penk	chr4:4133535-4138445	control	ko	OK	86.4081	103.455	0.259769	1.59388	0.00025	0.0242961	1.614463434	yes	95.2392	94.3469	107.058	119.132	104.549	117.804	97.3552	92.1586	73.5097	107.385	71.9499	92.7879
Agt	Agt	Agt	chr8:124556586-124569707	control	ko	OK	84.9249	101.917	0.263132	1.64344	0.00025	0.0242961	1.614463434	yes	102.8	97.3432	120.574	116.344	90.8633	110.668	97.2055	79.5384	91.3544	96.2249	57.4119	94.7086
Scn1a	Scn1a	Scn1a	chr2:66270781-66440837	control	ko	OK	48.6046	41.21	-0.238097	-1.5465	0.00025	0.0242961	1.614463434	yes	39.5201	38.385	48.3054	36.6251	44.0794	41.9944	45.5073	35.2636	46.6957	40.4753	54.4332	52.8142
1700020I14Rik	1700020I14Rik	1700020I14Rik	chr2:119594295-119600744	control	ko	OK	4.04E+01	32.9707	-0.29184	-1.59778	0.00025	0.0242961	1.614463434	yes	30.944	30.4503	43.1592	23.5044	35.8223	36.7625	38.373	24.7502	33.092	34.7537	49.9967	43.6088
Neurod1	Neurod1	Neurod1	chr2:79452640-79456636	control	ko	OK	3.46198	4.87597	0.49409	1.5653	0.00025	0.0242961	1.614463434	yes	6.06492	19.8873	2.26859	2.1357	2.28008	2.30314	2.45749	1.61054	1.96254	2.59301	7.15987	2.13252
Catip	Catip	Catip	chr1:74362107-74369321	control	ko	OK	0.892959	1.63567	0.873221	1.77844	0.00025	0.0242961	1.614463434	yes	2.09919	1.21958	1.04309	1.33523	1.48184	2.12802	1.79821	1.98023	0.409143	0.37936	1.03389	1.74944
Ccdc81	Ccdc81	Ccdc81	chr7:89866147-89903629	control	ko	OK	0.805256	1.34784	0.743134	1.60351	0.00025	0.0242961	1.614463434	yes	1.57416	1.25471	0.810028	1.5139	0.619114	1.57966	1.76795	1.66324	0.607874	0.46308	0.922742	1.22733
Rin1	Rin1	Rin1	chr19:5050807-5057071	control	ko	OK	0.583246	0.29736	-0.971896	-1.77207	0.00025	0.0242961	1.614463434	yes	0.20575	0.388493	0.249212	0.327868	0.404612	0.146567	0.265745	0.390629	0.298397	1.432	0.400813	0.201778
Mctp2	Mctp2	Mctp2	chr7:72077829-72306595	control	ko	OK	0.564183	0.328794	-0.778977	-1.63928	0.00025	0.0242961	1.614463434	yes	0.250008	0.251207	0.405167	0.334054	0.365739	0.273657	0.478852	0.271672	0.402534	0.354559	1.0144	0.48524
Spag16	Spag16	Spag16	chr1:69826969-70725132	control	ko	OK	0.480329	0.988301	1.04093	1.69825	0.00025	0.0242961	1.614463434	yes	1.47461	0.882197	0.474928	0.833303	0.575358	1.3487	1.13315	1.18417	0.222621	0.171773	0.598641	0.92828
Nrn1	Nrn1	Nrn1	chr13:36725621-36734477	control	ko	OK	82.6654	69.0678	-0.259271	-1.59272	0.0003	0.0276975	1.557559429	yes	64.0911	68.8505	75.0809	70.6835	72.712	65.1247	68.5761	67.4232	79.9451	80.6437	90.6054	79.4673
Hapln4	Hapln4	Hapln4	chr8:70083528-70090862	control	ko	OK	53.105	44.8898	-0.242459	-1.53115	0.0003	0.0276975	1.557559429	yes	44.1769	44.261	38.1381	45.9967	51.3602	42.921	47.9212	44.3434	53.7255	43.2023	61.7125	53.7796
Itih3	Itih3	Itih3	chr14:30908573-30923587	control	ko	OK	50.6235	60.5608	0.258577	1.60826	0.0003	0.0276975	1.557559429	yes	58.968	55.5927	65.7781	68.8557	53.7398	72.8657	62.2754	46.4109	55.3719	59.2829	33.9128	53.9264
Arpp21	Arpp21	Arpp21	chr9:112065090-112348925	control	ko	OK	16.1538	13.1286	-0.299156	-1.5934	0.0003	0.0276975	1.557559429	yes	11.7755	14.7744	12.1747	13.1486	14.7023	12.0037	12.8943	13.5556	14.28	24.4912	12.3947	13.4494
Alas2	Alas2	Alas2	chrX:150547384-150570622	control	ko	OK	1.83871	2.7972	0.605286	1.49034	0.0003	0.0276975	1.557559429	yes	1.57986	1.72649	2.00643	10.6027	1.35737	2.77071	1.03021	1.3038	1.97907	1.9257	1.70944	1.74064
Avil	Avil	Avil	chr10:127000708-127020994	control	ko	OK	1.18904	1.88168	0.662225	1.69395	0.0003	0.0276975	1.557559429	yes	2.74388	1.54932	3.03608	1.35588	1.34896	1.76173	2.02688	1.23076	0.79443	1.18323	0.876687	1.90182
Ppp1r36	Ppp1r36	Ppp1r36	chr12:76417598-76439491	control	ko	OK	1.15395	2.19281	0.926198	1.78225	0.0003	0.0276975	1.557559429	yes	2.8327	2.18808	1.18761	2.11141	1.49969	2.06639	2.89865	2.75797	0.294208	0.489521	1.45106	2.38103
Satb2	Satb2	Satb2	chr1:56793980-56971334	control	ko	OK	0.538018	0.303751	-0.824764	-1.60332	0.0003	0.0276975	1.557559429	yes	0.348456	0.296767	0.173927	0.235502	0.546882	0.300734	0.263115	0.264626	0.249331	1.50188	0.153007	0.247849
Rgs4	Rgs4	Rgs4	chr1:169741476-169747642	control	ko	OK	38.0383	31.8422	-0.256512	-1.55266	0.00035	0.0309593	1.509208867	yes	30.0771	33.9233	33.6147	32.7341	33.0467	30.8225	30.1778	30.3416	36.4426	48.5639	34.1897	32.957
Apln	Apln	Apln	chrX:48025145-48034852	control	ko	OK	19.8267	16.4072	-0.273115	-1.54297	0.00035	0.0309593	1.509208867	yes	13.2647	16.2938	16.1486	13.9618	17.5569	17.1025	18.4977	18.4316	20.4318	17.5812	21.9292	19.3646
Adcy1	Adcy1	Adcy1	chr11:7063488-7178505	control	ko	OK	14.84	12.4455	-0.253865	-1.56836	0.00035	0.0309593	1.509208867	yes	14.0524	20.8085	10.538	8.98744	11.7613	11.5915	12.5056	9.31909	11.6231	18.919	16.5451	12.2726
Rassf4	Rassf4	Rassf4	chr6:116633007-116673836	control	ko	OK	11.2164	9.21296	-0.28387	-1.61028	0.00035	0.0309593	1.509208867	yes	7.90963	7.81491	10.7975	8.92682	10.1225	9.98083	10.047	8.10448	11.1779	8.7901	12.7313	12.1663
Zic1	Zic1	Zic1	chr9:91360344-91365799	control	ko	OK	2.98938	4.10543	0.457689	1.55039	0.00035	0.0309593	1.509208867	yes	6.43943	14.9584	1.62921	1.5773	1.5962	2.15096	2.68382	1.80816	2.42905	2.00228	5.71884	1.80734
Folr1	Folr1	Folr1	chr7:101858330-101870788	control	ko	OK	0.463009	1.07866	1.22013	1.63724	0.00035	0.0309593	1.509208867	yes	0.894135	2.09602	1.2805	1.37039	0.485079	0.74001	0.573432	1.18973	0.185016	0.130376	0.63698	0.899665
Ttll6	Ttll6	Ttll6	chr11:96133785-96165452	control	ko	OK	0.30069	0.618645	1.04084	1.73821	0.00035	0.0309593	1.509208867	yes	0.635119	0.584035	0.329688	0.656478	0.512967	0.678646	0.667965	0.884261	0.17696	0.0599505	0.419263	0.546585
Cplx1	Cplx1	Cplx1	chr5:108518553-108550027	control	ko	OK	513.731	435.328	-0.238911	-1.53493	0.0004	0.0343535	1.46402901	yes	389.73	425.441	412.269	447.603	479.522	443.497	453.265	431.293	527.802	438.991	593.23	494.901
Cbln3	Cbln3	Cbln3	chr14:55878919-55884256	control	ko	OK	2.48	3.58017	0.529685	1.54203	0.0004	0.0343535	1.46402901	yes	5.42565	20.7608	0.44594	0.272619	0.348246	0.475071	0.630696	0.282321	0.660253	0.334598	8.29172	0.633443
Dnah1	Dnah1	Dnah1	chr14:31260374-31323896	control	ko	OK	1.62632	2.03654	0.32451	1.52512	0.0004	0.0343535	1.46402901	yes	2.33388	1.84709	1.74473	1.90104	1.76873	2.17779	2.41991	2.09912	1.53618	1.58901	1.40915	1.97093
Egr4	Egr4	Egr4	chr6:85511121-85513542	control	ko	OK	1.59915	0.946343	-0.756873	-1.54413	0.0004	0.0343535	1.46402901	yes	1.57971	1.4236	0.74546	0.575192	1.25317	0.575445	0.927402	0.490773	1.01262	3.87151	1.19058	0.321906
1700001C02Rik	1700001C02Rik	1700001C02Rik	chr5:30466076-30484087	control	ko	OK	9.09E-01	2.25201	1.30926	1.75091	0.0004	0.0343535	1.46402901	yes	3.07435	1.37666	1.24876	1.58862	1.83972	2.99939	3.45231	2.43624	0.24061	0.211969	1.23514	1.94726
Cfap126	Cfap126	Cfap126	chr1:171121660-171126967	control	ko	OK	3.27634	5.2312	0.675055	1.59375	0.00045	0.0379851	1.420386726	yes	7.08592	4.38717	2.76379	5.50328	3.26185	6.87128	5.75525	6.22105	1.47468	1.81867	3.33976	6.47225
Crygn	Crygn	Crygn	chr5:24751001-24757843	control	ko	OK	0.731705	2.02947	1.47177	1.72677	0.00045	0.0379851	1.420386726	yes	3.22246	2.09612	0.792199	1.31453	1.50055	2.26533	3.24136	1.80321	0.305281	0.179304	0.921839	1.5204
Nek5	Nek5	Nek5	chr8:22073615-22125053	control	ko	OK	0.285349	0.611719	1.10014	1.65162	0.00045	0.0379851	1.420386726	yes	1.1295	0.478066	0.369458	0.479784	0.395547	0.76052	0.591525	0.68935	0.222846	0.0817881	0.420572	0.416191
Rgs8	Rgs8	Rgs8	chr1:153653036-153697665	control	ko	OK	27.6951	32.7025	0.239774	1.50065	0.0005	0.0410333	1.386863555	yes	43.47	47.6954	27.1871	25.3013	24.5046	33.7582	34.8815	24.8222	26.956	30.2111	27.2691	26.3441
Naaa	Naaa	Naaa	chr5:92257659-92278181	control	ko	OK	8.82201	11.0554	0.325572	1.51191	0.0005	0.0410333	1.386863555	yes	13.1572	10.4228	10.1403	11.3161	9.93534	11.1585	10.1872	12.1258	8.15268	9.19128	7.71888	10.2252
9130024F11Rik	9130024F11Rik	9130024F11Rik	chr1:56971468-56975196	control	ko	OK	5.43E-01	0.150831	-1.84902	-1.6383	0.0005	0.0410333	1.386863555	yes	0.130676	0.109465	0.13039	0.134939	0.192227	0.0413061	0.169276	0.298366	0.275119	1.71695	0.0712889	0.110148
Celsr1	Celsr1	Celsr1	chr15:85898757-86033777	control	ko	OK	0.232187	0.373968	0.687626	1.58489	0.0005	0.0410333	1.386863555	yes	0.502468	0.313734	0.163022	0.324611	0.290262	0.523481	0.460785	0.413384	0.154542	0.122842	0.221948	0.429418
Dnah11	Dnah11	Dnah11	chr12:117843860-118199043	control	ko	OK	0.184523	0.418744	1.18227	2.12337	0.0005	0.0410333	1.386863555	yes	0.66071	0.450278	0.165753	0.307199	0.171472	0.601011	0.555809	0.437718	0.109078	0.0415465	0.232343	0.355125
Gm973	Gm973	Gm973	chr1:59516263-59634509	control	ko	OK	2.77787	3.69263	0.410671	1.49641	0.00055	0.0443967	1.35264931	yes	4.8699	3.24721	2.58529	3.99582	2.93225	3.92688	3.67278	4.31089	2.50673	2.62199	2.69661	3.28614
Mlf1	Mlf1	Mlf1	chr3:67374096-67400000	control	ko	OK	1.84414	3.19609	0.793358	1.5798	0.00055	0.0443967	1.35264931	yes	4.51683	3.68626	1.27724	2.35059	1.90612	3.66513	4.39136	3.77517	0.268471	1.18247	2.959	2.96662
Stoml3	Stoml3	Stoml3	chr3:53488792-53507652	control	ko	OK	0.725564	1.70287	1.23079	1.68159	0.00055	0.0443967	1.35264931	yes	2.05927	1.27252	0.801628	1.22376	1.01228	2.2004	2.44666	2.60643	0.185348	0.326558	1.0634	1.32695
Sgk1	Sgk1	Sgk1	chr10:21882183-21999902	control	ko	OK	43.2855	35.9103	-0.269484	-1.53097	0.0006	0.0461625	1.335710679	yes	30.01	33.84	32.3068	67.7869	49.6152	29.2418	23.8552	20.6266	41.7205	35.0948	67.7725	28.5541
Scn8a	Scn8a	Scn8a	chr15:100870644-101045938	control	ko	OK	27.4808	23.3793	-0.23319	-1.51733	0.0006	0.0461625	1.335710679	yes	22.98	22.9101	20.0459	22.4157	26.5002	23.8105	25.8589	22.5131	25.9109	24.3742	31.6494	27.9885
Ntng1	Ntng1	Ntng1	chr3:109780049-110143472	control	ko	OK	12.5162	10.3693	-0.271484	-1.53189	0.0006	0.0461625	1.335710679	yes	8.14608	9.76123	9.21595	10.758	11.3524	11.6312	10.3331	11.756	11.1881	9.85821	15.7623	13.2562
Hapln1	Hapln1	Hapln1	chr13:89540635-89611832	control	ko	OK	4.53358	3.58016	-0.340629	-1.52599	0.0006	0.0461625	1.335710679	yes	3.25731	3.35476	3.96482	4.14331	3.755	3.2105	3.72839	3.22715	4.55835	4.01508	5.06822	4.49268
Serpina3g	Serpina3g	Serpina3g	chr12:104214543-104241934	control	ko	OK	4.33488	3.0691	-0.498178	-1.47576	0.0006	0.0461625	1.335710679	yes	2.02406	2.45135	2.45154	4.70719	3.44586	3.32427	2.84656	3.30196	5.35342	1.88226	6.11297	3.99086
Sfrp1	Sfrp1	Sfrp1	chr8:23411501-23449632	control	ko	OK	3.78756	2.92404	-0.373304	-1.48479	0.0006	0.0461625	1.335710679	yes	2.76145	2.60845	2.76515	3.14146	2.97228	3.20386	3.30075	2.63896	3.89294	2.28887	4.62809	4.34035
Chrna2	Chrna2	Chrna2	chr14:66140959-66152948	control	ko	OK	2.18776	3.02175	0.465929	1.54261	0.0006	0.0461625	1.335710679	yes	1.65992	2.5327	3.6062	3.97163	2.46833	2.68241	3.65261	3.60017	1.97999	3.75886	1.38145	1.63074
1700026D08Rik	1700026D08Rik	1700026D08Rik	chr7:83775616-83794839	control	ko	OK	1.88E+00	3.1575	0.74742	1.59913	0.0006	0.0461625	1.335710679	yes	4.46223	3.02096	1.49014	2.25764	1.62604	4.36792	3.64319	4.3919	0.861357	0.890707	2.23911	3.53212
Pdzrn3	Pdzrn3	Pdzrn3	chr6:101149606-101377897	control	ko	OK	1.29047	0.8709	-0.567321	-1.44265	0.0006	0.0461625	1.335710679	yes	0.907572	0.943711	0.788221	0.811818	0.986765	0.941797	0.721361	0.865957	0.775081	2.50019	0.986791	0.899832
Gpr101	Gpr101	Gpr101	chrX:57496667-57503757	control	ko	OK	9.90302	11.8941	0.264305	1.49798	0.00065	0.0494938	1.305449201	yes	15.0782	11.3455	13.2433	9.85165	11.5262	11.5612	12.2004	10.3462	9.36676	11.8535	7.01298	11.3789
Dynlrb2	Dynlrb2	Dynlrb2	chr8:116505014-116515915	control	ko	OK	5.664	9.58857	0.759494	1.56816	0.00065	0.0494938	1.305449201	yes	14.7064	8.52683	4.97489	8.10495	6.31786	10.709	10.3527	13.016	3.26781	3.45501	5.80216	10.131
Cds1	Cds1	Cds1	chr5:101765129-101823852	control	ko	OK	34.6986	29.638	-0.227428	-1.40752	0.0007	0.0522242	1.282128204	no	28.1097	30.7541	24.567	30.5051	32.0022	29.2328	30.7596	31.1736	34.5525	31.4718	38.7473	34.0226
Chrna6	Chrna6	Chrna6	chr8:27403211-27413944	control	ko	OK	4.83934	3.69815	-0.388006	-1.43174	0.0007	0.0522242	1.282128204	no	2.72157	3.86708	3.67576	3.86798	4.02635	3.82359	3.13756	4.46535	4.65777	2.5975	7.795	4.30711
Shisa6	Shisa6	Shisa6	chr11:66211724-66526126	control	ko	OK	2.50625	3.13985	0.325162	1.46706	0.0007	0.0522242	1.282128204	no	4.2649	4.68146	2.54408	2.45072	2.63016	3.32295	3.15051	2.07401	2.49773	2.68454	2.38979	2.45296
Col18a1	Col18a1	Col18a1	chr10:77052178-77166530	control	ko	OK	1.4502	1.97945	0.448852	1.471	0.0007	0.0522242	1.282128204	no	2.6174	3.00005	1.35139	1.64357	1.56423	1.70012	1.99929	1.95957	1.43564	1.41331	1.54037	1.41148
Steap2	Steap2	Steap2	chr5:5664828-5694568	control	ko	OK	9.44608	8.01941	-0.236219	-1.42389	0.00075	0.0540439	1.267253318	no	7.68029	8.2268	8.06872	7.41632	8.52334	7.77559	8.79439	7.66987	8.98799	7.02043	11.7721	10.0038
Fam183b	Fam183b	Fam183b	chr11:58792801-58801960	control	ko	OK	9.34106	13.9516	0.578777	1.46804	0.00075	0.0540439	1.267253318	no	17.338	13.719	10.7206	11.1328	10.8844	18.6611	14.2984	14.8588	6.59106	7.20686	8.68602	14.8803
Cckbr	Cckbr	Cckbr	chr7:105425730-105436339	control	ko	OK	5.82447	4.4345	-0.393356	-1.48924	0.00075	0.0540439	1.267253318	no	4.08098	4.06987	3.61024	4.96083	5.83522	3.4394	4.72152	4.75791	4.7256	6.69947	6.68694	5.18586
Cfap45	Cfap45	Cfap45	chr1:172521129-172550806	control	ko	OK	1.53624	2.38263	0.633155	1.45526	0.00075	0.0540439	1.267253318	no	3.34414	2.12283	1.26643	2.6739	1.7164	3.03395	2.39045	2.51299	1.03496	1.17847	1.69218	2.23934
Zmynd10	Zmynd10	Zmynd10	chr9:107547309-107551319	control	ko	OK	1.10668	1.8426	0.73551	1.50434	0.00075	0.0540439	1.267253318	no	2.24075	1.67427	1.29997	2.02086	1.25278	2.30042	1.83856	2.11319	0.500954	0.719964	1.43309	1.7727
Lrguk	Lrguk	Lrguk	chr6:34029447-34134034	control	ko	OK	0.345169	0.649248	0.911465	1.56123	0.00075	0.0540439	1.267253318	no	0.751539	0.479156	0.408697	0.505544	0.422258	0.930512	0.86282	0.833456	0.300672	0.138726	0.259407	0.681872
Kcne2	Kcne2	Kcne2	chr16:92292388-92298133	control	ko	OK	0.110289	0.3992	1.85582	1.81623	0.00075	0.0540439	1.267253318	no	0.0685111	1.22305	1.09059	0.141625	0.2919	0.0976084	0.141576	0.138744	0.191861	0.0724296	0.0744882	0.102378
Ptgds	Ptgds	Ptgds	chr2:25466711-25469749	control	ko	OK	708.305	609.312	-0.217188	-1.39714	0.0008	0.0565435	1.247617313	no	498.291	598.537	698.671	668.73	624.468	620.013	519.531	646.257	566.853	652.335	988.674	625.357
Baiap3	Baiap3	Baiap3	chr17:25240169-25256364	control	ko	OK	51.2893	60.4678	0.237509	1.47435	0.0008	0.0565435	1.247617313	no	67.7384	54.1756	49.6996	60.7518	57.7758	61.1475	65.9913	66.4621	51.8057	56.5428	40.5941	56.2145
Synpo	Synpo	Synpo	chr18:60593989-60624305	control	ko	OK	6.06941	4.89338	-0.310726	-1.44194	0.0008	0.0565435	1.247617313	no	4.76984	4.53767	3.54618	4.41871	5.96347	4.84417	4.9	6.16699	5.25695	10.4285	3.73761	4.85464
Oprd1	Oprd1	Oprd1	chr4:132110725-132144486	control	ko	OK	1.71555	1.18639	-0.532097	-1.50339	0.0008	0.0565435	1.247617313	no	1.0259	1.08416	0.972475	1.0973	1.30696	1.45844	1.28126	1.26462	1.39194	1.76362	2.03691	1.66975
Myoc	Myoc	Myoc	chr1:162639149-162658219	control	ko	OK	1.01207	0.532809	-0.925615	-1.53262	0.00085	0.0597914	1.223361278	no	0.580558	0.224222	0.433205	0.0562566	0.784883	0.484645	0.431149	1.26756	0.675015	2.8962	0.355059	0.122
Sst	Sst	Sst	chr16:23889580-23890844	control	ko	OK	171.695	203.406	0.244516	1.43898	0.0009	0.0612664	1.212777638	no	204.457	183.246	186.195	219.897	217.705	187.181	183.715	244.849	169.505	217.513	136.471	163.289
Cables2	Cables2	Cables2	chr2:180258538-180273465	control	ko	OK	18.2622	15.2632	-0.258804	-1.42747	0.0009	0.0612664	1.212777638	no	13.7124	15.0821	12.7532	15.9452	16.0596	16.3908	16.4914	15.6706	19.1563	15.731	20.1895	17.9718
Pcdh7	Pcdh7	Pcdh7	chr5:57718020-58132240	control	ko	OK	15.1495	12.8943	-0.232538	-1.41879	0.0009	0.0612664	1.212777638	no	13.3851	11.5701	13.124	10.917	14.4983	13.1775	13.7914	12.6909	15.413	12.8809	15.9409	16.3632
Rprm	Rprm	Rprm	chr2:54084092-54085552	control	ko	OK	11.4022	14.4787	0.34462	1.44783	0.0009	0.0612664	1.212777638	no	16.5495	14.7292	14.1158	14.5857	12.49	16.2365	15.0003	12.1224	11.2152	13.7735	8.59898	12.021
Hcn1	Hcn1	Hcn1	chr13:117602319-117981028	control	ko	OK	7.89116	6.66742	-0.243109	-1.38613	0.0009	0.0612664	1.212777638	no	6.81884	7.22764	6.47377	5.6368	6.38756	7.31448	7.03667	6.44361	8.01989	6.95656	8.66822	7.91997
Cacng5	Cacng5	Cacng5	chr11:107874604-107915055	control	ko	OK	6.31807	7.78174	0.300608	1.43469	0.0009	0.0612664	1.212777638	no	8.90844	8.01285	6.69658	7.46475	6.94475	7.29618	8.73731	8.19303	6.81052	6.43007	5.28959	6.74211
Ankrd33b	Ankrd33b	Ankrd33b	chr15:31291478-31367759	control	ko	OK	0.877846	0.453912	-0.951557	-1.28369	0.0009	0.0612664	1.212777638	no	0.294658	0.787968	0.274207	0.388975	0.624024	0.316397	0.425246	0.51982	0.432014	2.32502	0.350975	0.403378
Kcnab2	Kcnab2	Kcnab2	chr4:152390739-152477549	control	ko	OK	133.331	114.631	-0.218019	-1.42048	0.00095	0.0643734	1.191293552	no	109.791	104.703	101.523	124.603	128.805	112.54	120.809	114.27	138.293	117.177	145.68	132.173
Mia	Mia	Mia	chr7:27179740-27181149	control	ko	OK	3.03297	5.59642	0.883773	1.54155	0.001	0.0668416	1.174953163	no	9.06024	4.90614	2.71458	3.86094	2.93821	8.38369	7.04372	5.86384	1.12081	0.888723	4.36593	5.75642
C230072F16Rik	C230072F16Rik	C230072F16Rik	chr17:80896792-80933447	control	ko	OK	0.653568	1.29334	0.984697	1.56712	0.001	0.0668416	1.174953163	no	1.76905	1.25836	0.609245	0.781166	0.846974	1.81254	1.69342	1.57601	0.244877	0.178379	0.702331	1.48869
Evx2	Evx2	Evx2	chr2:74655615-74659419	control	ko	OK	0.506205	1.00975	0.996204	1.48984	0.001	0.0668416	1.174953163	no	1.5842	0.858734	1.26954	0.5458	0.601178	1.42549	1.00507	0.787982	0.433633	0.822715	0.332391	0.43608
Rpl41	Rpl41	Rpl41	chr10:128548109-128549168	control	ko	OK	236.15	279.415	0.242704	1.40622	0.00105	0.068936	1.16155392	no	261.796	266.357	284.164	333.278	284.191	275.459	250.869	279.206	207.911	274.434	250.626	211.63
Adgrl2	Adgrl2	Adgrl2	chr3:148815585-148954635	control	ko	OK	12.685	10.7448	-0.239481	-1.39998	0.00105	0.068936	1.16155392	no	10.0748	10.4602	10.2965	10.7689	11.9677	9.34651	11.4451	11.5989	12.5047	10.3063	15.0511	12.878
Lypd6	Lypd6	Lypd6	chr2:50066428-50193569	control	ko	OK	8.2276	10.0228	0.284743	1.42561	0.00105	0.068936	1.16155392	no	12.8497	11.0604	11.0956	7.80658	10.7221	8.09228	9.5677	8.98816	8.02176	9.92052	6.45692	8.51121
Mxra8	Mxra8	Mxra8	chr4:155839679-155844102	control	ko	OK	2.78274	3.87634	0.478188	1.46304	0.00105	0.068936	1.16155392	no	4.67837	3.69461	2.93478	3.86166	3.15332	4.59271	3.8603	4.23497	2.14284	2.21956	3.41504	3.35353
Mfap3l	Mfap3l	Mfap3l	chr8:60632824-60676731	control	ko	OK	10.299	8.69924	-0.243541	-1.37733	0.0011	0.0712684	1.147102991	no	7.9371	8.75675	9.55145	7.50425	9.94647	8.33017	9.79958	7.76817	10.4505	8.33157	11.4514	10.9625
Dlec1	Dlec1	Dlec1	chr9:119102477-119147694	control	ko	OK	0.776789	1.14606	0.561087	1.50937	0.0011	0.0712684	1.147102991	no	1.40016	1.25486	0.663928	0.953247	0.754553	1.33787	1.48153	1.32233	0.541326	0.612024	0.988085	0.965722
Zfp474	Zfp474	Zfp474	chr18:52615914-52639830	control	ko	OK	0.455209	0.917928	1.01185	1.55303	0.0011	0.0712684	1.147102991	no	1.32108	0.71076	0.368462	0.713306	0.62038	1.41161	1.07977	1.11806	0.0946601	0.062536	0.514511	1.14913
Id4	Id4	Id4	chr13:48044230-48264036	control	ko	OK	37.1235	44.1508	0.250105	1.40218	0.00115	0.0732233	1.135350702	no	57.6063	46.8619	36.756	40.6525	40.3255	42.8507	45.3467	42.8069	37.3599	39.9254	33.3359	37.8729
Npnt	Npnt	Npnt	chr3:132881744-132950291	control	ko	OK	5.313	6.60421	0.313858	1.4854	0.00115	0.0732233	1.135350702	no	8.94732	6.71836	6.60922	4.78173	5.84242	7.99475	6.91878	5.02108	5.47789	7.0208	3.51124	5.24207
Car9	Car9	Car9	chr4:43507025-43513725	control	ko	OK	0.613347	1.11644	0.864127	1.48038	0.00115	0.0732233	1.135350702	no	1.33805	1.438	0.624099	1.10241	0.686407	0.97389	0.981798	1.78685	0.20947	0.0615037	1.11746	1.06496
Cfap53	Cfap53	Cfap53	chr18:74283099-74359984	control	ko	OK	0.284873	0.622558	1.12789	1.54338	0.00115	0.0732233	1.135350702	no	0.854855	0.565989	0.222008	0.652167	0.340208	0.804471	0.778432	0.762333	0.0858201	0.150624	0.309947	0.5931
Mir344-2	Mir344-2	Mir344-2	chr7:61940026-61940106	control	ko	OK	27.3066	0	#NAME?	#NAME?	0.0012	0.076079	1.118735205	no	0.01	0.01	0.01	0.01	0.01	0.01	0.01	0.01	38.846	0.01	70.3805	0.01
Dbi	Dbi	Dbi	chr1:120113279-120121096	control	ko	OK	273.323	319.397	0.224747	1.39193	0.00125	0.0785745	1.104718374	no	336.44	324.037	327.287	310.786	294.639	336.194	298.364	327.431	250.7	275.009	260.2	307.382
Capsl	Capsl	Capsl	chr15:9436027-9466035	control	ko	OK	1.38315	2.5279	0.86998	1.51795	0.00125	0.0785745	1.104718374	no	3.3438	2.17009	1.56916	1.89365	1.80136	3.08352	2.6975	3.6641	0.659661	0.774806	1.94214	2.15599
Pex5l	Pex5l	Pex5l	chr3:32949633-33143191	control	ko	OK	88.7226	76.3001	-0.217616	-1.35639	0.0013	0.080015	1.09682859	no	67.1189	70.8553	84.1966	68.1914	83.9395	84.7213	77.8618	73.5164	88.5862	84.2672	92.525	89.5118
Gpx3	Gpx3	Gpx3	chr11:54902853-54910382	control	ko	OK	32.2362	38.117	0.241755	1.33554	0.0013	0.080015	1.09682859	no	42.4172	36.5074	33.383	39.5032	31.6673	43.4968	39.8909	38.07	32.498	33.1463	29.4397	33.8608
Rimkla	Rimkla	Rimkla	chr4:119465284-119492598	control	ko	OK	22.6506	19.3403	-0.227937	-1.36026	0.0013	0.080015	1.09682859	no	18.2383	18.6567	19.0998	19.189	20.4564	18.4893	22.1257	18.4674	22.9488	19.0856	26.1398	22.4281
Rasgef1b	Rasgef1b	Rasgef1b	chr5:99217419-99252927	control	ko	OK	13.6227	11.3338	-0.26539	-1.38447	0.0013	0.080015	1.09682859	no	10.9172	11.574	10.7668	10.6962	12.3329	11.2899	11.9013	11.1917	14.4414	13.119	13.994	12.9365
Etl4	Etl4	Etl4	chr2:20289912-20810535	control	ko	OK	10.3105	8.68968	-0.246734	-1.39193	0.0013	0.080015	1.09682859	no	8.57082	8.7897	7.78138	7.58793	9.72842	9.00756	10.0716	7.97999	10.1762	10.1585	11.4338	9.47334
B3galt5	B3galt5	B3galt5	chr16:96235800-96319858	control	ko	OK	34.207	29.3219	-0.222316	-1.39974	0.00135	0.0824058	1.08404222	no	26.9169	27.6853	32.5776	28.8918	33.0214	30.0216	29.1056	26.3548	35.0064	29.9938	35.5487	36.2792
Cfap57	Cfap57	Cfap57	chr4:118554550-118620405	control	ko	OK	0.650996	1.00965	0.633142	1.43882	0.00135	0.0824058	1.08404222	no	1.32844	0.940626	0.66086	0.896345	0.725667	1.25191	1.10574	1.16765	0.354321	0.438883	0.96293	0.84785
Nuf2	Nuf2	Nuf2	chr1:169497933-169531464	control	ko	OK	0.917153	1.44942	0.660238	1.42202	0.0014	0.0844114	1.073598897	no	2.50543	1.5769	0.883085	0.831248	0.836353	1.70213	1.70985	1.55033	0.853855	0.670358	0.723055	1.42134
Lrrc10b	Lrrc10b	Lrrc10b	chr19:10455370-10457447	control	ko	OK	0.72992	1.21521	0.735395	1.39841	0.0014	0.0844114	1.073598897	no	1.76263	1.19777	0.754605	1.08937	0.982674	1.45626	1.55837	0.919989	0.392571	0.653168	0.651983	1.22196
Traf1	Traf1	Traf1	chr2:34943257-34961772	control	ko	OK	0.43031	0.781508	0.860887	1.44599	0.0014	0.0844114	1.073598897	no	0.882667	0.958658	0.349885	0.779634	0.662739	0.668785	0.795942	1.15376	0.346709	0.18663	0.558366	0.629533
Medag	Medag	Medag	chr5:149411805-149431703	control	ko	OK	6.34928	5.0668	-0.325518	-1.33792	0.00145	0.0870707	1.060127964	no	4.31927	5.19646	4.37839	5.10982	5.82541	4.88757	5.46347	5.35404	6.08634	4.67408	8.35347	6.28325
Dchs1	Dchs1	Dchs1	chr7:105752988-105787550	control	ko	OK	2.07992	2.5336	0.284663	1.35081	0.0015	0.0893468	1.048920997	no	2.93431	2.16583	1.67893	2.49385	2.44924	3.02741	2.93429	2.58492	2.0075	2.07154	1.72286	2.51776
1700028P14Rik	1700028P14Rik	1700028P14Rik	chr19:23558759-23652812	control	ko	OK	6.70E-01	1.42013	1.08286	1.46816	0.0015	0.0893468	1.048920997	no	1.33048	1.73921	0.796812	1.58662	0.804955	1.91378	1.42745	1.76172	0.552705	0.378695	0.890118	0.860202
Them6	Them6	Them6	chr15:74721233-74724373	control	ko	OK	39.3001	33.2468	-0.241316	-1.33343	0.00155	0.0915864	1.038169012	no	29.914	30.9453	27.3692	39.463	37.8784	32.3038	35.3427	32.7581	42.3575	34.8743	42.4043	37.5643
Homer1	Homer1	Homer1	chr13:93304494-93405129	control	ko	OK	7.30087	5.8662	-0.315641	-1.43784	0.00155	0.0915864	1.038169012	no	6.16976	6.57108	6.07087	4.86616	6.27728	5.8269	6.29964	4.84794	6.24167	9.7303	6.95485	6.27664
Col6a1	Col6a1	Col6a1	chr10:76708791-76726044	control	ko	OK	1.80024	2.4163	0.42461	1.37606	0.00165	0.0967214	1.014477426	no	3.13247	2.34293	1.9494	1.99682	2.3433	2.04494	2.71434	2.80619	1.82026	1.96598	1.806	1.60872
Map3k19	Map3k19	Map3k19	chr1:127815270-127840290	control	ko	OK	1.08231	1.53887	0.507755	1.37757	0.00165	0.0967214	1.014477426	no	2.13501	1.28738	1.26932	1.38634	1.28289	1.64763	1.59326	1.70915	1.04034	1.06104	1.04164	1.18623
Etnppl	Etnppl	Etnppl	chr3:130617447-130635750	control	ko	OK	37.2374	43.4225	0.221691	1.34063	0.0017	0.0988677	1.004945569	no	45.7964	46.7852	44.4172	59.9884	36.9624	38.7594	35.0476	39.6231	36.7346	36.1438	43.4831	32.5879
Ubxn10	Ubxn10	Ubxn10	chr4:138709836-138744575	control	ko	OK	2.26851	3.09516	0.448269	1.34713	0.0017	0.0988677	1.004945569	no	3.90509	3.09555	2.08852	2.82706	2.41179	3.46984	3.46759	3.49585	2.02233	1.58076	2.24001	3.23094
Eif5a2	Eif5a2	Eif5a2	chr3:28781310-28798846	control	ko	OK	37.2472	32.1822	-0.210869	-1.33327	0.00175	0.10098	0.995764634	no	31.067	30.5899	38.9513	28.3995	31.5541	32.6413	35.9444	28.3101	37.655	32.1521	38.7977	40.384
Syt7	Syt7	Syt7	chr19:10389089-10453181	control	ko	OK	30.4795	26.2755	-0.214123	-1.35457	0.00175	0.10098	0.995764634	no	25.3348	27.9428	20.1711	26.8257	28.5914	27.6944	27.4357	26.2078	29.3233	27.7163	34.917	29.9614
Gulo	Gulo	Gulo	chr14:65986786-66009210	control	ko	OK	1.41828	2.10724	0.571213	1.3914	0.0018	0.102663	0.988586049	no	1.30471	1.58187	2.91479	2.62885	1.65632	1.69413	2.18425	2.89304	1.38753	1.72853	1.1133	1.44377
Ccdc3	Ccdc3	Ccdc3	chr2:5137775-5230866	control	ko	OK	0.83077	1.28368	0.627768	1.35588	0.0018	0.102663	0.988586049	no	2.03923	1.14298	0.820913	0.98937	0.832031	1.85287	1.77737	0.814701	0.582743	0.747952	0.935141	1.05725
Tsnaxip1	Tsnaxip1	Tsnaxip1	chr8:105827743-105844676	control	ko	OK	0.405175	0.751899	0.891992	1.42052	0.0018	0.102663	0.988586049	no	1.17077	0.55921	0.229001	0.54368	0.500498	0.979051	1.13957	0.893407	0.183283	0.125567	0.627244	0.684607
Phospho1	Phospho1	Phospho1	chr11:95824499-95845731	control	ko	OK	20.271	16.6224	-0.28629	-1.36082	0.00185	0.105108	0.978364228	no	15.4401	16.0048	14.0413	18.1033	20.0258	16.6475	16.8397	15.8765	21.4761	16.6396	22.5783	20.39
Clec3b	Clec3b	Clec3b	chr9:123150945-123157432	control	ko	OK	3.13682	4.79505	0.612245	1.4021	0.0019	0.106718	0.971762322	no	6.98826	4.75378	2.59729	3.43297	3.64736	6.22265	5.2145	5.5036	2.89913	1.73298	3.56426	4.35091
Vwa7	Vwa7	Vwa7	chr17:35016578-35028016	control	ko	OK	2.30842	1.73801	-0.409472	-1.34282	0.0019	0.106718	0.971762322	no	1.36739	1.80091	1.3508	1.64467	2.31417	1.50538	2.19212	1.72862	2.5165	1.57702	2.8924	2.24776
Dnaaf3	Dnaaf3	Dnaaf3	chr7:4522956-4532442	control	ko	OK	0.680976	1.1409	0.744492	1.39344	0.0019	0.106718	0.971762322	no	1.26888	1.21854	0.356033	1.31153	0.556367	1.50242	1.55911	1.35428	0.493922	0.235662	0.764377	1.22994
Kank4	Kank4	Kank4	chr4:98754891-98817537	control	ko	OK	8.35891	7.00039	-0.255879	-1.33563	0.00195	0.1087	0.963770456	no	6.91889	6.66048	6.45259	7.45793	7.71357	6.64901	7.68493	6.46576	8.53551	6.47665	10.511	7.91243
Morn3	Morn3	Morn3	chr5:123037126-123046820	control	ko	OK	0.40474	0.986847	1.28583	1.47288	0.00195	0.1087	0.963770456	no	1.92726	0.823014	0.390374	0.534405	0.323501	1.35615	0.874173	1.66589	0.112825	0.149085	0.408831	0.948218
Pcdh9	Pcdh9	Pcdh9	chr14:93013699-93890669	control	ko	OK	43.9087	37.8924	-0.212598	-1.34191	0.00205	0.113418	0.945318015	no	36.5288	36.9586	42.807	29.0811	39.051	43.1093	41.3977	34.2056	40.9998	38.9201	47.8061	47.9086
En2	En2	En2	chr5:28165695-28172166	control	ko	OK	8.86001	10.6209	0.261533	1.34112	0.00205	0.113418	0.945318015	no	14.6493	12.8675	8.68621	8.38405	9.67297	10.0098	10.8089	9.88889	8.74223	8.68318	8.77478	9.23984
Caln1	Caln1	Caln1	chr5:130369457-130840645	control	ko	OK	18.1794	15.1637	-0.261685	-1.35303	0.0021	0.11532	0.938095366	no	14.8782	14.8107	15.4438	11.4444	17.5091	17.2655	18.3408	11.617	15.1479	15.9868	22.6825	18.9005
Ankrd66	Ankrd66	Ankrd66	chr17:43534173-43543639	control	ko	OK	0.525166	1.04758	0.99622	1.41132	0.0021	0.11532	0.938095366	no	1.3094	0.909505	0.632251	1.0701	0.598793	1.43168	1.19558	1.23335	0.182733	0.0643859	0.761466	1.09208
Dsg2	Dsg2	Dsg2	chr18:20558115-20604526	control	ko	OK	0.420526	0.644284	0.6155	1.38047	0.00215	0.117629	0.929485595	no	0.832133	0.685622	0.428764	0.618019	0.418195	0.632293	0.815243	0.724002	0.29593	0.215045	0.556268	0.614862
Wdfy1	Wdfy1	Wdfy1	chr1:79702261-79761769	control	ko	OK	17.6111	14.9879	-0.232682	-1.33259	0.0022	0.118607	0.925889679	no	5.20939	13.7479	15.477	21.7086	13.3485	14.9247	14.6022	20.8852	13.4171	21.7727	21.2681	13.9865
Tm4sf1	Tm4sf1	Tm4sf1	chr3:57287063-57301919	control	ko	OK	8.5213	10.614	0.316825	1.33028	0.0022	0.118607	0.925889679	no	12.7269	10.3623	8.86392	9.59145	7.62631	12.3998	12.3216	11.0197	8.01027	6.63207	9.0651	10.3777
Agtr2	Agtr2	Agtr2	chrX:21484623-21488833	control	ko	OK	2.8887	2.15054	-0.425719	-1.29573	0.0022	0.118607	0.925889679	no	2.09269	1.94502	2.30508	2.18943	2.38384	1.90887	2.54465	1.83473	3.1243	1.96956	3.35749	3.10343
Ccdc121	Ccdc121	Ccdc121	chr1:181509632-181511451	control	ko	OK	1.00829	1.60086	0.666936	1.32367	0.0022	0.118607	0.925889679	no	2.21249	1.54082	0.809393	1.32854	1.05661	2.02639	1.74173	2.09093	0.581664	0.378701	1.44332	1.62949
Zfp365	Zfp365	Zfp365	chr10:67886104-67912662	control	ko	OK	36.8478	31.8068	-0.212244	-1.32506	0.00225	0.119558	0.922421359	no	31.7247	31.1682	32.64	29.4484	34.5228	32.0855	29.5162	33.3483	32.4806	45.7523	32.5938	36.5645
Adcy9	Adcy9	Adcy9	chr16:4284885-4420498	control	ko	OK	10.2465	8.7657	-0.225195	-1.32114	0.00225	0.119558	0.922421359	no	8.77208	8.73446	7.94622	8.49074	9.59147	8.97028	9.55288	8.06746	9.76547	9.75399	11.146	10.3207
Amhr2	Amhr2	Amhr2	chr15:102445366-102454639	control	ko	OK	1.5776	0.998923	-0.659284	-1.35593	0.00225	0.119558	0.922421359	no	0.683391	0.945149	0.952723	1.15035	0.883108	1.02232	1.06925	1.2851	2.22627	0.887616	2.08045	1.11605
Emx1	Emx1	Emx1	chr6:85187930-85204463	control	ko	OK	0.891761	0.41546	-1.10195	-1.34774	0.00225	0.119558	0.922421359	no	0.140376	0.578302	0.473614	0.145087	0.724583	0.149996	0.507626	0.604094	0.21059	2.8939	0.305235	0.157321
Klhl14	Klhl14	Klhl14	chr18:21550376-21656107	control	ko	OK	2.16649	2.8951	0.418256	1.32696	0.0023	0.121341	0.91599243	no	3.7408	2.5654	2.96606	2.27937	3.03734	2.67114	3.03501	2.86571	2.21813	2.45403	1.58227	2.41153
Tfap2d	Tfap2d	Tfap2d	chr1:19103021-19166332	control	ko	OK	0.864997	0.469136	-0.882689	-1.3688	0.0023	0.121341	0.91599243	no	0.595444	0.454264	0.526586	0.638244	0.346935	0.424168	0.410155	0.357289	1.56164	0.233148	0.503528	1.16167
Dmrta2	Dmrta2	Dmrta2	chr4:109978024-109983684	control	ko	OK	1.38768	0.918897	-0.594702	-1.3598	0.00235	0.123538	0.908199434	no	0.335114	0.869239	0.721594	0.679936	1.3058	1.35275	0.654047	1.4327	0.893804	0.813534	2.57752	1.26588
Kif5b	Kif5b	Kif5b	chr18:6201004-6241524	control	ko	OK	98.0025	85.3313	-0.199745	-1.3029	0.0024	0.124396	0.905193584	no	80.1254	79.2834	102.134	77.1778	94.6888	85.0482	87.9081	76.2844	101.552	89.6955	104.669	96.0944
Deptor	Deptor	Deptor	chr15:55099916-55259273	control	ko	OK	4.47757	3.74722	-0.256897	-1.33455	0.0024	0.124396	0.905193584	no	3.28588	3.74938	3.85305	3.88361	3.99774	3.56459	4.0545	3.58902	4.68472	3.66872	5.34111	4.21575
Ghsr	Ghsr	Ghsr	chr3:27371350-27378010	control	ko	OK	1.41718	1.00664	-0.493468	-1.35375	0.0024	0.124396	0.905193584	no	1.07094	1.02834	0.593543	1.17355	1.0926	1.0841	1.03169	0.978399	1.21773	0.851271	2.38136	1.21835
Fam179a	Fam179a	Fam179a	chr17:71673260-71729669	control	ko	OK	1.10746	1.59553	0.526786	1.37155	0.0024	0.124396	0.905193584	no	2.11579	1.38186	1.22152	1.3335	1.02496	1.89686	1.89824	1.89155	0.879511	0.829253	1.41394	1.30713
Tmem229b	Tmem229b	Tmem229b	chr12:78961794-79007277	control	ko	OK	17.0413	14.6236	-0.220737	-1.25647	0.00255	0.131249	0.881903997	no	14.1777	15.6542	13.7334	14.7565	14.7523	14.2486	15.2398	14.426	17.7023	15.0076	19.1673	16.2878
Kcnh4	Kcnh4	Kcnh4	chr11:100740377-100759778	control	ko	OK	0.400967	0.221983	-0.853031	-1.33941	0.00255	0.131249	0.881903997	no	0.256802	0.156732	0.187615	0.0884799	0.28991	0.223587	0.226036	0.346705	0.239729	1.00552	0.124096	0.234521
Fam212b	Fam212b	Fam212b	chr3:105704598-105720842	control	ko	OK	3.00416	2.35191	-0.353129	-1.30259	0.0026	0.133358	0.874980926	no	2.07357	2.6342	2.24357	2.0317	2.69316	2.29046	1.95701	2.89163	2.42336	5.25519	2.10152	2.23659
Scn1b	Scn1b	Scn1b	chr7:31116523-31126945	control	ko	OK	223.554	193.743	-0.206476	-1.33714	0.00265	0.134522	0.871206684	no	180.801	203.502	158.71	206.4	208.69	198.017	195.093	198.734	233.47	211.911	237.654	211.181
Tmsb10	Tmsb10	Tmsb10	chr6:72957346-72958748	control	ko	OK	210.88	245.225	0.217683	1.3099	0.00265	0.134522	0.871206684	no	239.855	234.41	252.231	273.109	257.219	240.94	212.428	251.607	186.434	233.752	208.761	214.574
Scnn1a	Scnn1a	Scnn1a	chr6:125321339-125344942	control	ko	OK	0.820829	1.22127	0.573223	1.35233	0.00265	0.134522	0.871206684	no	1.36443	1.26685	0.976555	0.993631	0.914713	1.54629	1.40982	1.29784	0.657533	0.546389	0.944055	1.13534
Garnl3	Garnl3	Garnl3	chr2:32986365-33087204	control	ko	OK	17.8266	20.6784	0.214094	1.23752	0.0027	0.136124	0.866065298	no	22.7201	23.3447	20.656	18.6746	20.52	20.9396	20.1269	18.4456	17.9228	18.0486	16.9921	18.343
S100a9	S100a9	S100a9	chr3:90692629-90695721	control	ko	OK	0.681874	1.85205	1.44155	1.39871	0.0027	0.136124	0.866065298	no	0.320536	0.990627	0.998319	9.05676	1.57575	0.342503	0.88317	0.648758	1.66714	0.225867	0.116038	0.718448
Fhad1	Fhad1	Fhad1	chr4:141890622-142011651	control	ko	OK	2.37569	3.00335	0.338227	1.26069	0.00275	0.136778	0.863983751	no	3.40449	2.66645	2.87696	3.46173	2.678	2.80873	3.07601	3.05444	2.26167	2.3353	2.35013	2.55566
Scube1	Scube1	Scube1	chr15:83602582-83725039	control	ko	OK	1.98936	1.59102	-0.322355	-1.27812	0.00275	0.136778	0.863983751	no	1.54719	1.50833	1.28672	1.65717	1.9498	1.5541	1.66733	1.55751	1.76334	1.93415	2.41206	1.84791
Pou4f2	Pou4f2	Pou4f2	chr8:78433008-78436652	control	ko	OK	1.68876	1.17535	-0.522874	-1.33768	0.00275	0.136778	0.863983751	no	0.939461	1.37557	0.681563	2.1644	1.16857	0.74986	0.982407	1.34094	2.32306	1.04106	0.701481	2.68942
Grin2b	Grin2b	Grin2b	chr6:135729804-136173511	control	ko	OK	1.46783	1.13017	-0.377145	-1.30309	0.00275	0.136778	0.863983751	no	1.31084	0.936867	1.04612	0.998126	1.23386	1.05175	1.55691	0.906913	1.03022	1.8346	1.52164	1.48488
Igfbp2	Igfbp2	Igfbp2	chr1:72824479-72852471	control	ko	OK	36.2911	30.6233	-0.244989	-1.29824	0.00285	0.141276	0.84993161	no	23.807	30.727	30.8779	26.7664	37.0165	29.0634	31.7954	34.9324	37.0786	32.6296	40.8998	34.5565
Lrrc43	Lrrc43	Lrrc43	chr5:123489324-123508205	control	ko	OK	0.496616	0.874481	0.816297	1.34414	0.0029	0.143274	0.843832614	no	1.25255	1.04668	0.465809	0.763933	0.606423	1.1847	0.766886	0.908869	0.246806	0.177868	0.650602	0.911188
Ank1	Ank1	Ank1	chr8:22974835-23150497	control	ko	OK	27.6087	23.9577	-0.204635	-1.29564	0.00295	0.144775	0.839306426	no	23.4994	24.2565	19.1507	23.1775	27.2286	24.4772	27.2192	22.6525	27.4396	24.1112	32.8342	26.0499
Wipf3	Wipf3	Wipf3	chr6:54452882-54503768	control	ko	OK	4.78223	3.87335	-0.304103	-1.28896	0.00295	0.144775	0.839306426	no	3.70241	5.12637	2.9026	4.17104	4.33975	3.24647	3.69701	3.80116	4.29491	6.57322	4.50661	3.7542
Luzp1	Luzp1	Luzp1	chr4:136469760-136549318	control	ko	OK	24.8267	21.5973	-0.201043	-1.27286	0.003	0.146257	0.834883339	no	20.5373	21.8174	23.6054	21.0698	22.3882	21.0704	22.6382	19.6513	23.6845	21.6776	29.8579	24.0867
Fam78a	Fam78a	Fam78a	chr2:32066884-32083705	control	ko	OK	1.62705	1.17422	-0.470548	-1.30948	0.003	0.146257	0.834883339	no	1.06437	1.03173	0.928599	1.58093	1.57423	1.13732	1.0351	1.04152	1.66397	1.09689	2.66466	1.08267
Magel2	Magel2	Magel2	chr7:62376978-62381640	control	ko	OK	3.75751	4.61154	0.295473	1.30127	0.00305	0.14772	0.830560701	no	4.9957	3.99654	3.31495	4.1768	4.852	5.16667	5.50133	4.88831	3.79566	3.91666	3.13116	4.18654
Spag6	Spag6	Spag6	chr16:16753015-16829363	control	ko	OK	2.10385	2.88831	0.45719	1.30452	0.00305	0.14772	0.830560701	no	3.23551	3.08431	2.07792	2.81542	2.26389	3.05524	3.3742	3.19997	1.82425	1.76597	2.14344	2.68175
Cabp1	Cabp1	Cabp1	chr5:115168690-115186121	control	ko	OK	56.0976	47.9496	-0.22642	-1.26824	0.0031	0.148198	0.829157657	no	41.5946	51.801	35.8812	56.2294	54.0022	43.2178	49.4846	51.3864	63.8303	49.7141	58.7695	52.0767
Klf9	Klf9	Klf9	chr19:23141225-23166911	control	ko	OK	30.7187	26.516	-0.212253	-1.27502	0.0031	0.148198	0.829157657	no	27.614	29.7355	22.8333	24.1019	30.96	29.6373	25.4275	21.8188	29.0287	28.6522	34.3444	30.8496
Rtn4r	Rtn4r	Rtn4r	chr16:18127705-18152408	control	ko	OK	7.02765	5.47275	-0.360776	-1.28423	0.0031	0.148198	0.829157657	no	5.80775	7.36668	3.76574	4.52851	6.69212	4.87752	4.82169	5.92199	5.60082	11.5474	5.93783	5.02455
Rasal1	Rasal1	Rasal1	chr5:120648811-120679610	control	ko	OK	5.85605	4.73435	-0.306764	-1.28046	0.0031	0.148198	0.829157657	no	3.7855	4.03152	4.81143	3.95647	5.7696	5.47327	4.7239	5.32307	5.99954	7.92092	3.72507	5.77869
Gucy2c	Gucy2c	Gucy2c	chr6:136697283-136781742	control	ko	OK	0.675219	0.429025	-0.654295	-1.2793	0.00325	0.154868	0.81003831	no	0.319359	0.347715	0.492575	0.500727	0.538283	0.321727	0.320537	0.591274	0.670522	0.270084	1.28965	0.47062
Wwp1	Wwp1	Wwp1	chr4:19608299-19709004	control	ko	OK	14.9425	12.9089	-0.211056	-1.26463	0.0033	0.155743	0.807591464	no	12.3484	12.8455	14.4512	11.7818	13.134	13.1253	13.5974	11.9879	15.1016	12.8421	16.1254	15.701
Tmem44	Tmem44	Tmem44	chr16:30511854-30550578	control	ko	OK	8.40836	7.09743	-0.244528	-1.24755	0.0033	0.155743	0.807591464	no	5.98038	6.40253	6.65545	7.3237	8.34352	7.15635	7.06837	7.84912	8.38264	8.48937	8.29078	8.47065
Tshz2	Tshz2	Tshz2	chr2:169633645-169888504	control	ko	OK	7.07232	5.93606	-0.25268	-1.29505	0.0033	0.155743	0.807591464	no	5.25836	5.47997	5.40164	6.55387	6.30266	6.29328	6.17882	6.01984	7.29382	6.25585	6.87895	7.86068
Fxyd1	Fxyd1	Fxyd1	chr7:31051677-31055656	control	ko	OK	51.8483	62.91	0.278991	1.24531	0.00345	0.162304	0.789670777	no	78.0653	64.078	60.9851	64.5902	51.6582	59.2915	50.3946	74.217	49.7637	52.5109	53.2317	51.8871
Hpcal1	Hpcal1	Hpcal1	chr12:17690813-17791926	control	ko	OK	77.5573	89.5541	0.207497	1.27993	0.0035	0.163614	0.786179538	no	100.892	100.785	92.9236	86.5548	83.1991	83.6675	83.3121	85.0988	76.7334	78.9099	74.4734	80.1124
Fam47e	Fam47e	Fam47e	chr5:92571536-92591284	control	ko	OK	0.364064	0.770291	1.08121	1.38014	0.0035	0.163614	0.786179538	no	1.17152	0.84327	0.253084	0.597116	0.4184	0.884526	1.22561	0.768803	0.0627701	0.0643265	0.637909	0.691251
Neurog2	Neurog2	Neurog2	chr3:127633144-127635631	control	ko	OK	0.829495	0.495105	-0.744499	-1.27862	0.00355	0.165428	0.781390981	no	0.608716	0.522438	0.36864	0.506837	0.399008	0.379419	0.576542	0.599242	1.0147	0.39327	1.36043	0.549573
Lingo4	Lingo4	Lingo4	chr3:94399218-94404501	control	ko	OK	2.84983	2.13371	-0.417516	-1.27356	0.0036	0.16723	0.77668581	no	2.0882	1.84343	2.70993	1.3747	2.35875	2.29771	2.7356	1.66134	2.1781	2.40474	3.02726	3.78924
Sntn	Sntn	Sntn	chr14:13670875-13683148	control	ko	OK	0.79487	1.42485	0.842016	1.32528	0.00365	0.169021	0.772059333	no	1.90403	1.48765	0.374879	1.22148	1.03285	2.45546	1.52632	1.39611	0.315191	0.208235	0.963662	1.69239
Pvalb	Pvalb	Pvalb	chr15:78191117-78206351	control	ko	OK	143.093	124.126	-0.20515	-1.22112	0.00375	0.17257	0.763034701	no	117.992	171.643	110.726	136.317	125.515	106.754	127.429	96.633	154.088	97.2432	200.581	120.461
Adam23	Adam23	Adam23	chr1:63445903-63596515	control	ko	OK	40.2367	35.1597	-0.194591	-1.24336	0.00375	0.17257	0.763034701	no	35.4295	34.6373	30.9084	34.6989	37.8856	34.2194	39.2383	34.2601	42.86	32.9739	44.1668	40.9462
Fam57b	Fam57b	Fam57b	chr7:126816884-126830219	control	ko	OK	45.7267	39.5632	-0.208879	-1.24416	0.0038	0.173252	0.761321743	no	36.9993	38.2123	32.5233	43.125	44.079	38.8783	41.9328	40.7553	47.7506	38.5535	52.6202	43.9824
Prr18	Prr18	Prr18	chr17:8340405-8344113	control	ko	OK	45.1483	39.1478	-0.205741	-1.27617	0.0038	0.173252	0.761321743	no	39.0032	38.4773	39.1812	29.4765	44.6076	44.7742	39.6724	37.9902	52.7254	42.2904	40.6297	44.9479
Epha4	Epha4	Epha4	chr1:77367184-77515088	control	ko	OK	11.9676	10.3344	-0.211679	-1.2348	0.0038	0.173252	0.761321743	no	9.49299	9.92017	11.2529	9.97334	9.76614	12.2769	11.3489	8.64371	11.3873	14.9569	10.2008	11.3254
Nts	Nts	Nts	chr10:102481755-102490418	control	ko	OK	11.1426	14.0136	0.330739	1.25885	0.00385	0.174455	0.758316579	no	18.397	12.6316	13.8897	13.1804	10.0715	17.5356	14.7958	11.6073	11.5832	13.1872	8.78845	11.0117
Serinc2	Serinc2	Serinc2	chr4:130253496-130275586	control	ko	OK	0.290894	0.575623	0.984629	1.33996	0.00385	0.174455	0.758316579	no	0.71231	1.46731	0.274619	0.378602	0.22006	0.69588	0.567743	0.288456	0.195329	0.494835	0.176947	0.296466
Chrna4	Chrna4	Chrna4	chr2:181022310-181039177	control	ko	OK	22.6077	19.5896	-0.206729	-1.24387	0.0039	0.175643	0.755369154	no	17.0062	18.3766	16.1275	21.2951	21.4042	21.3349	19.7083	21.4637	22.0915	18.9569	26.9137	22.4686
Dao	Dao	Dao	chr5:114003734-114025676	control	ko	OK	4.35741	5.6592	0.377127	1.23788	0.0039	0.175643	0.755369154	no	6.79519	6.97437	5.63539	5.09488	5.17803	6.74358	4.33266	4.51952	4.48138	4.48138	4.27809	4.1888
Kalrn	Kalrn	Kalrn	chr16:33969072-34514027	control	ko	OK	7.59412	5.55309	-0.451592	-1.42372	0.00405	0.180745	0.742933708	no	4.78222	5.43177	4.75307	5.2143	7.45496	4.81239	5.66032	6.31571	5.48963	14.263	5.38647	5.2374
F13a1	F13a1	F13a1	chr13:36867177-37050244	control	ko	OK	0.541228	0.81469	0.590014	1.26573	0.00405	0.180745	0.742933708	no	1.0075	1.11103	1.05567	0.761718	0.619846	0.598077	0.645791	0.717887	0.627005	0.78897	0.456195	0.292743
Gm5083	Gm5083	Gm5083	chr13:44121166-44125179	control	ko	OK	0.0567057	0.452725	2.99707	1.81683	0.00405	0.180745	0.742933708	no	0.952223	2.10152	0.0706091	0.0702988	0.0334363	0.218032	0.175685	0.01	0.0408147	0.01	0.147895	0.0381132
Camk2n1	Camk2n1	Camk2n1	chr4:138455147-138460126	control	ko	OK	129.204	113.099	-0.192068	-1.24267	0.0041	0.182425	0.738915645	no	109.829	116.982	93.2637	120.274	123.88	112.478	105.175	122.91	114.653	171.885	110.531	119.748
Ptov1	Ptov1	Ptov1	chr7:44863067-44869788	control	ko	OK	41.3917	47.6932	0.204441	1.20211	0.00415	0.184095	0.734958007	no	41.3892	45.1951	36.5719	57.0261	53.2303	49.2721	50.1996	48.6615	37.7308	52.9921	42.2458	32.5983
Tanc1	Tanc1	Tanc1	chr2:59612041-59846213	control	ko	OK	6.99352	5.994	-0.222501	-1.24325	0.0042	0.18465	0.733650688	no	5.62465	6.51987	5.69328	5.63683	6.4464	6.00261	6.52991	5.49843	7.20613	6.03921	8.05246	6.67628
Ccdc113	Ccdc113	Ccdc113	chr8:95534099-95558888	control	ko	OK	2.15849	3.18862	0.56291	1.25871	0.0042	0.18465	0.733650688	no	2.86883	2.75768	2.34949	2.80041	2.78928	4.25756	3.42518	4.26049	1.37722	1.68496	2.35661	3.21516
Evx1	Evx1	Evx1	chr6:52308388-52318378	control	ko	OK	0.597444	0.9928	0.7327	1.28925	0.0042	0.18465	0.733650688	no	1.82131	0.865753	1.24295	0.737224	0.738862	1.04792	0.908045	0.580341	0.535031	0.982939	0.429288	0.442518
Nefh	Nefh	Nefh	chr11:4938755-5042794	control	ko	OK	143.491	118.912	-0.271075	-1.25644	0.00425	0.185195	0.732370743	no	97.7392	105.875	112.112	129.487	148.649	113.62	127.231	116.58	144.261	103.33	173.749	152.626
Gng13	Gng13	Gng13	chr17:25717171-25727415	control	ko	OK	54.7779	68.8471	0.329802	1.23215	0.00425	0.185195	0.732370743	no	71.4329	125.433	60.7731	54.6881	61.6682	62.2317	59.4877	55.0623	49.7984	60.2107	56.6523	52.4502
Alox8	Alox8	Alox8	chr11:69183884-69197843	control	ko	OK	6.98696	5.77931	-0.273767	-1.22585	0.00425	0.185195	0.732370743	no	4.93681	5.16448	5.72428	6.20367	5.85768	6.12865	6.57976	5.63914	6.92395	5.70004	7.90076	7.42307
Gria1	Gria1	Gria1	chr11:57011617-57330244	control	ko	OK	55.563	63.1928	0.185636	1.20575	0.0043	0.186822	0.728571983	no	73.6078	65.5452	63.0677	54.8481	58.0895	67.4031	65.9663	57.015	55.8534	61.4084	44.9806	60.0096
Sox9	Sox9	Sox9	chr11:112782209-112787757	control	ko	OK	5.85716	6.99938	0.257026	1.24162	0.00435	0.18844	0.724826904	no	8.55177	7.67773	5.16564	6.82153	6.49756	7.40258	6.84591	7.03233	5.87856	5.42454	5.83252	6.29303
Fxyd6	Fxyd6	Fxyd6	chr9:45370184-45396159	control	ko	OK	100.208	114.553	0.193022	1.22373	0.0044	0.189495	0.722402245	no	124.568	112.249	115.818	115.11	112.049	109.337	115.18	112.116	96.1642	112.232	84.5515	107.884
Smyd1	Smyd1	Smyd1	chr6:71213939-71262281	control	ko	OK	5.46568	4.44213	-0.299148	-1.23517	0.0044	0.189495	0.722402245	no	4.08396	3.83501	4.72742	3.65683	4.53094	4.48415	4.52446	5.6943	5.46526	4.42145	6.93369	5.04232
Plcxd2	Plcxd2	Plcxd2	chr16:45959260-46010413	control	ko	OK	27.9554	24.4748	-0.191828	-1.22232	0.00445	0.190537	0.720020677	no	25.3109	23.806	27.2645	23.1717	23.7325	25.1425	26.5036	20.8667	27.1185	24.9161	30.9365	28.8502
Rnase4	Rnase4	Rnase4	chr14:51091076-51106151	control	ko	OK	9.23023	11.4639	0.312658	1.2134	0.00445	0.190537	0.720020677	no	13.6579	12.0403	10.5585	12.1888	9.11061	11.3652	9.68523	13.1045	8.49042	8.53491	10.4354	9.46014
Wnk4	Wnk4	Wnk4	chr11:101260566-101277409	control	ko	OK	1.31631	0.940748	-0.484615	-1.26813	0.0046	0.196391	0.706878418	no	0.647533	0.862529	0.815685	1.11552	1.21396	0.719586	0.901025	1.25014	1.28496	1.16833	1.69912	1.11282
Tnc	Tnc	Tnc	chr4:63959784-64047015	control	ko	OK	0.488472	0.691096	0.50061	1.26977	0.00465	0.197953	0.703437912	no	0.81984	0.854539	0.789636	0.484973	0.563315	0.659658	0.826715	0.53009	0.604635	0.61611	0.279237	0.453905
Slc24a2	Slc24a2	Slc24a2	chr4:86983125-87230540	control	ko	OK	52.6937	46.3076	-0.18638	-1.21897	0.00475	0.201052	0.696691602	no	45.6482	44.1546	49.6068	40.3237	50.1473	47.3083	50.4873	42.7848	52.1125	46.4059	59.3032	52.9531
Meig1	Meig1	Meig1	chr2:3409042-3422648	control	ko	OK	2.20306	3.58686	0.703213	1.25079	0.00475	0.201052	0.696691602	no	5.13987	3.34334	2.52726	3.42476	1.9946	3.83003	4.05237	4.38269	1.70433	1.35846	2.79379	2.95567
Aldh1a1	Aldh1a1	Aldh1a1	chr19:20601981-20643462	control	ko	OK	142.078	124.917	-0.185719	-1.1929	0.00485	0.202385	0.693821679	no	107.912	118.331	145.219	127.358	130.23	123.047	123.773	123.464	146.544	110.384	168.927	142.458
Il33	Il33	Il33	chr19:29925113-29960715	control	ko	OK	80.0943	70.0181	-0.193972	-1.23364	0.00485	0.202385	0.693821679	no	63.3746	64.251	89.0049	56.3425	74.5984	72.7797	72.128	67.6657	82.6608	76.4096	78.0588	83.248
Cabp7	Cabp7	Cabp7	chr11:4738820-4746778	control	ko	OK	51.9283	43.6572	-0.250303	-1.18792	0.00485	0.202385	0.693821679	no	38.8865	41.2506	39.582	44.5822	49.691	43.237	46.1252	45.9029	49.7926	43.5758	60.3163	54.0286
Spef2	Spef2	Spef2	chr15:9578192-9748868	control	ko	OK	0.624208	0.949299	0.604836	1.25274	0.00485	0.202385	0.693821679	no	1.05377	0.81861	0.695419	0.793421	0.713662	1.07941	1.39154	1.04857	0.436261	0.295102	0.741618	1.02385
4833427G06Rik	4833427G06Rik	4833427G06Rik	chr9:51081312-51102078	control	ko	OK	4.62E-01	1.06572	1.20695	1.33687	0.0048	0.202385	0.693821679	no	1.78446	1.1027	0.617453	1.22948	0.584778	1.08049	0.921784	1.20458	0.142764	0.188652	0.581982	0.933204
Neurod6	Neurod6	Neurod6	chr6:55677818-55681263	control	ko	OK	2.29167	1.61754	-0.502604	-1.22319	0.0049	0.203895	0.690593424	no	1.69396	2.96768	1.54106	0.974727	1.73424	1.19426	1.13678	1.69756	1.73967	5.09561	1.1962	1.13521
Nacc2	Nacc2	Nacc2	chr2:26055535-26122811	control	ko	OK	60.0587	52.7192	-0.188044	-1.22706	0.005	0.204598	0.689098616	no	50.0711	50.5057	55.2254	49.9063	56.2219	54.8428	55.3405	49.6399	59.8238	53.3164	65.1923	61.9021
Lmo4	Lmo4	Lmo4	chr3:144188529-144205255	control	ko	OK	29.0539	24.6578	-0.236687	-1.21827	0.00495	0.204598	0.689098616	no	24.937	24.1399	21.6851	24.2003	25.4823	27.77	23.9543	25.0934	23.3021	41.0834	26.8492	24.9808
Kit	Kit	Kit	chr5:75574986-75656721	control	ko	OK	7.96974	9.30564	0.223572	1.21111	0.00495	0.204598	0.689098616	no	12.1252	9.83754	7.7798	6.67193	8.64209	10.8722	10.9446	7.57174	8.23019	8.65825	5.97407	9.01646
Adamts20	Adamts20	Adamts20	chr15:94270162-94404350	control	ko	OK	2.45497	3.05591	0.315895	1.21455	0.005	0.204598	0.689098616	no	3.36348	2.36409	2.45691	2.70231	2.89068	3.45617	3.64428	3.56933	2.54854	2.1418	2.1491	2.98043
1700012B09Rik	1700012B09Rik	1700012B09Rik	chr9:14758193-14771030	control	ko	OK	2.27E+00	3.75338	0.723239	1.2659	0.005	0.204598	0.689098616	no	5.99862	3.77952	2.71044	2.47972	2.15073	5.05237	3.35374	4.50189	0.677507	2.08904	2.53171	3.79597
Pde5a	Pde5a	Pde5a	chr3:122729157-122859374	control	ko	OK	0.916381	1.20618	0.396426	1.21303	0.005	0.204598	0.689098616	no	1.91586	2.18286	0.715414	0.771625	0.872608	1.17698	1.06263	0.951466	0.933589	0.954772	0.998985	0.778179
Cfap58	Cfap58	Cfap58	chr19:47937711-48035379	control	ko	OK	0.237352	0.421226	0.827568	1.28539	0.00505	0.206073	0.685978906	no	0.715426	0.424235	0.405137	0.358539	0.330406	0.370646	0.403214	0.362207	0.130102	0.194816	0.235718	0.388771
1700007K13Rik	1700007K13Rik	1700007K13Rik	chr2:28462000-28466324	control	ko	OK	4.78E+00	6.79141	0.506836	1.21715	0.00515	0.209575	0.678660525	no	9.3415	7.63846	4.17266	6.31926	6.34523	6.59397	8.13025	5.78997	4.00861	5.02768	4.3084	5.77353
Tgif1	Tgif1	Tgif1	chr17:70844204-70853532	control	ko	OK	0.889677	1.4107	0.665059	1.16863	0.00525	0.213058	0.671502154	no	2.39974	1.2606	0.809074	1.34163	0.765634	1.41724	1.67941	1.61229	0.902448	0.886442	0.603895	1.16592
Vip	Vip	Vip	chr10:5639217-5647614	control	ko	OK	23.6967	19.9587	-0.247671	-1.20025	0.0053	0.213911	0.669766882	no	7.09761	19.0164	16.4721	18.2602	27.6862	11.2112	21.336	38.5899	18.0862	21.8854	22.5072	32.3082
Srl	Srl	Srl	chr16:4480227-4523053	control	ko	OK	1.31243	1.71922	0.389516	1.21651	0.0053	0.213911	0.669766882	no	1.89745	1.78524	1.34045	1.43041	1.33264	2.1037	1.78369	2.08019	1.11301	0.889867	1.52792	1.71891
A2m	A2m	A2m	chr6:121636172-121679238	control	ko	OK	2.21E+00	2.76622	0.32081	1.17403	0.00535	0.215341	0.666873275	no	3.80403	3.76865	2.27939	3.20706	1.9189	2.24008	2.42611	2.48555	1.62867	2.06319	3.12486	2.04206
Btg1	Btg1	Btg1	chr10:96617000-96622811	control	ko	OK	3.45469	4.18676	0.277278	1.21623	0.0054	0.216763	0.664014847	no	4.64312	5.39528	3.8196	4.09591	3.71506	4.53715	3.70626	3.58172	3.27565	3.51477	3.70731	3.32102
Pacsin2	Pacsin2	Pacsin2	chr15:83375606-83464606	control	ko	OK	24.7994	21.552	-0.202485	-1.20001	0.00545	0.218177	0.661191034	no	20.4933	21.0712	20.0348	21.0894	22.9412	20.8412	23.8824	22.0623	23.8382	21.2821	29.0494	25.0279
Ccdc170	Ccdc170	Ccdc170	chr10:4509871-4561111	control	ko	OK	0.453178	0.760716	0.747281	1.21714	0.0055	0.219584	0.658399308	no	1.06637	0.648159	0.435571	0.632416	0.446897	1.10209	0.975383	0.778847	0.272758	0.203294	0.494178	0.842482
Mt1	Mt1	Mt1	chr8:94179088-94180327	control	ko	OK	480.616	547.859	0.188918	1.19223	0.0056	0.221778	0.654081537	no	570.383	534.258	534.565	783.402	482.914	489.357	422.018	565.974	444.005	462.114	542.29	474.056
Camk1d	Camk1d	Camk1d	chr2:5293456-5714762	control	ko	OK	15.7912	13.8103	-0.193373	-1.17729	0.0056	0.221778	0.654081537	no	13.6161	13.927	12.8583	13.6799	15.0449	13.8583	14.3793	13.1187	16.3249	14.1091	16.3988	16.3319
Ttc29	Ttc29	Ttc29	chr8:78213341-78394326	control	ko	OK	0.30251	0.569094	0.911686	1.34061	0.0056	0.221778	0.654081537	no	0.712332	0.452672	0.361897	0.720614	0.14902	0.744955	0.73602	0.675242	0.109143	0.0320457	0.59323	0.47562
Uox	Uox	Uox	chr3:146581372-146631483	control	ko	OK	0.283937	0.566141	0.995589	1.31687	0.0057	0.225135	0.647556983	no	0.809761	0.641527	0.237111	0.472137	0.367467	0.687768	0.493424	0.819935	0.149519	0.065852	0.33862	0.581759
Mt2	Mt2	Mt2	chr8:94172617-94173567	control	ko	OK	287.049	328.138	0.193007	1.17911	0.00575	0.225902	0.646079924	no	344.113	328.816	293.993	458.707	313.275	276.107	246.833	363.259	273.197	272.566	320.77	281.661
Wdr93	Wdr93	Wdr93	chr7:79743162-79785950	control	ko	OK	0.282047	0.507135	0.846432	1.21845	0.00575	0.225902	0.646079924	no	0.654268	0.454843	0.135849	0.541009	0.273403	0.52433	0.794327	0.679051	0.176684	0.224799	0.213408	0.513299
Phyhd1	Phyhd1	Phyhd1	chr2:30266202-30282149	control	ko	OK	11.7425	14.4357	0.297908	1.19464	0.0058	0.22666	0.644625116	no	12.1301	14.6909	13.8424	26.562	11.4098	12.646	10.3846	13.8202	10.4917	10.2951	15.4412	10.7419
Zfp57	Zfp57	Zfp57	chr17:37001162-37010729	control	ko	OK	5.80732	7.16236	0.302563	1.18119	0.0058	0.22666	0.644625116	no	7.34332	6.34492	6.0881	7.94124	7.5078	7.46258	7.32265	7.28823	5.7627	6.63932	4.69274	6.13452
Daw1	Daw1	Daw1	chr1:83159761-83210572	control	ko	OK	0.528497	0.95657	0.855974	1.23773	0.00585	0.228011	0.642044201	no	1.18426	1.24372	0.611574	0.587096	0.58263	1.11273	1.12903	1.20151	0.390515	0.156488	0.740292	0.826694
Limk1	Limk1	Limk1	chr5:134656038-134688590	control	ko	OK	49.8375	43.6627	-0.190832	-1.19752	0.00595	0.230691	0.636969348	no	40.3713	41.2782	33.5578	47.9033	50.0798	46.5657	45.3998	44.1454	52.3547	43.1819	53.7319	50.0816
Dmp1	Dmp1	Dmp1	chr5:104202616-104214102	control	ko	OK	3.4494	2.64572	-0.382685	-1.22567	0.00595	0.230691	0.636969348	no	1.66488	2.34569	3.92706	1.89983	3.49661	3.68605	2.2845	1.86112	4.34815	3.56246	2.24462	3.64236
Slc14a2	Slc14a2	Slc14a2	chr18:78146143-78596950	control	ko	OK	0.409851	0.825358	1.00992	1.26193	0.00605	0.233954	0.630869525	no	1.63939	0.588231	0.453577	0.255844	0.325369	1.30905	1.18236	0.849046	0.266638	0.0588428	0.302173	1.01175
Plekhf1	Plekhf1	Plekhf1	chr7:38220653-38227994	control	ko	OK	8.07377	6.41062	-0.332778	-1.16388	0.0061	0.235272	0.628429756	no	6.30246	7.65473	6.38651	7.34465	8.66546	6.43926	5.08496	3.40694	7.83533	6.90185	11.0291	6.52875
Itgav	Itgav	Itgav	chr2:83724396-83806917	control	ko	OK	12.3453	10.7764	-0.196092	-1.17022	0.00635	0.243642	0.613247844	no	10.2904	10.6853	11.4527	10.0098	10.7635	11.4472	11.1928	10.3694	12.8702	11.5885	13.0157	11.9069
Odf3b	Odf3b	Odf3b	chr15:89377448-89379254	control	ko	OK	3.45981	4.91688	0.507048	1.20525	0.00635	0.243642	0.613247844	no	7.23849	3.47622	2.91286	4.3711	2.91864	5.60539	6.51232	6.30002	2.48901	1.84864	3.71375	5.78786
Uhmk1	Uhmk1	Uhmk1	chr1:170199255-170215393	control	ko	OK	42.4658	36.9412	-0.201071	-1.17552	0.0064	0.244291	0.612092533	no	42.0379	31.7783	38.9055	27.2147	38.7773	41.3422	47.2032	28.2701	33.3518	38.4126	49.8943	48.2044
Sag	Sag	Sag	chr1:87803679-87845157	control	ko	OK	0.36474	0.160252	-1.18652	-1.28807	0.0064	0.244291	0.612092533	no	0.134853	0.0925911	0.139998	0.162614	0.176786	0.0480315	0.185779	0.341367	0.296723	0.641545	0.268799	0.251893
Lgi2	Lgi2	Lgi2	chr5:52537863-52566280	control	ko	OK	23.8039	20.3939	-0.223061	-1.18372	0.00645	0.244934	0.610950925	no	21.4703	18.0033	18.3321	16.4142	23.3436	22.5618	25.2656	17.76	20.4584	21.1113	27.7675	25.8782
Zfp36l1	Zfp36l1	Zfp36l1	chr12:80107759-80113013	control	ko	OK	7.65708	9.10291	0.249532	1.17364	0.00645	0.244934	0.610950925	no	11.7199	9.03083	6.63682	9.83553	7.83895	9.35637	10.0345	8.37027	7.17292	7.14674	7.04382	9.26485
Ndn	Ndn	Ndn	chr7:62348276-62349927	control	ko	OK	304.333	344.373	0.178321	1.15743	0.0065	0.244944	0.610933194	no	310.843	297.595	257.816	421.057	283.13	407.852	387.962	388.727	293.624	288.1	337.066	298.54
Fam210b	Fam210b	Fam210b	chr2:172345576-172355749	control	ko	OK	11.2338	9.60859	-0.225454	-1.17992	0.0065	0.244944	0.610933194	no	8.63995	9.39335	8.87641	9.55143	9.85374	9.093	9.62048	11.8404	11.6557	8.92244	13.574	10.7832
Hspa2	Hspa2	Hspa2	chr12:76404175-76406936	control	ko	OK	10.7196	12.6233	0.235836	1.16118	0.0065	0.244944	0.610933194	no	14.2866	12.3811	10.0952	13.2238	11.6812	12.8371	13.0191	13.4624	10.1166	10.5794	11.1937	10.9888
Stra6	Stra6	Stra6	chr9:58129087-58153997	control	ko	OK	0.903827	0.597266	-0.597673	-1.15107	0.0066	0.248079	0.605409997	no	0.305499	0.861413	0.455064	0.617809	0.756946	0.383208	0.645046	0.753141	0.90843	0.547613	1.81687	0.342392
Necab3	Necab3	Necab3	chr2:154544404-154558853	control	ko	OK	23.5159	20.1237	-0.22474	-1.16587	0.0067	0.250563	0.60108306	no	18.0745	19.5317	16.6524	23.0839	22.6464	19.3811	21.2367	20.3827	24.236	20.4747	26.056	23.2968
Spag8	Spag8	Spag8	chr4:43651329-43653552	control	ko	OK	1.57272	2.34624	0.577086	1.21693	0.0067	0.250563	0.60108306	no	2.36964	2.54384	1.75298	1.98751	1.63543	2.98919	2.78626	2.70504	0.704724	1.00037	1.73639	2.84939
Serpinb1b	Serpinb1b	Serpinb1b	chr13:33084102-33094380	control	ko	OK	3.66985	4.83362	0.397382	1.1907	0.00675	0.251795	0.598952898	no	6.54035	5.09251	6.0666	3.43812	3.9335	3.8185	5.36436	4.41501	3.3179	4.77595	2.90792	3.67764
Osbpl1a	Osbpl1a	Osbpl1a	chr18:12755311-12941841	control	ko	OK	86.4503	76.1137	-0.183715	-1.16315	0.00685	0.254882	0.593660834	no	73.6348	77.406	80.5735	72.794	77.9414	77.7395	73.415	75.4054	83.3581	87.0717	93.4947	81.8767
Esrrb	Esrrb	Esrrb	chr12:86361116-86521628	control	ko	OK	3.61903	2.92888	-0.305254	-1.18948	0.00705	0.261665	0.582254364	no	2.37464	2.62838	2.69446	2.83692	3.20989	3.49141	3.35554	2.83978	3.72384	2.48297	4.51332	3.75598
Robo2	Robo2	Robo2	chr16:73892305-74410912	control	ko	OK	8.90158	7.773	-0.195591	-1.13923	0.0073	0.270265	0.568210193	no	7.90352	7.41541	8.48506	7.23582	8.62529	7.2944	8.18903	7.03544	8.16232	8.31425	10.213	8.91673
Rgs7bp	Rgs7bp	Rgs7bp	chr13:104947152-105054930	control	ko	OK	29.299	25.7831	-0.184427	-1.1628	0.0074	0.273282	0.563388973	no	26.2566	27.5909	25.7572	22.3829	25.6683	25.539	29.4142	23.6556	25.8816	30.191	32.1633	28.9601
Acot5	Acot5	Acot5	chr12:84069324-84076019	control	ko	OK	0.222835	0.47591	1.09471	1.26568	0.00745	0.274442	0.561549424	no	0.906215	0.426663	0.134398	0.267615	0.432772	0.52566	0.64205	0.471909	0.0932247	0.109491	0.253355	0.43527
Zcchc12	Zcchc12	Zcchc12	chrX:36195903-36199158	control	ko	OK	156.188	176.666	0.177744	1.15466	0.0075	0.275597	0.559725514	no	183.217	169.784	190.442	174.31	162.746	187.29	173.876	171.663	149.555	176.039	128.751	170.405
Saxo2	Saxo2	Saxo2	chr7:82632959-82648528	control	ko	OK	0.795627	1.16463	0.549705	1.17419	0.0078	0.28591	0.543770654	no	1.58098	1.16693	0.615507	0.926012	0.919742	1.19661	1.48382	1.42742	0.632509	0.459637	0.687583	1.40278
Pcnxl2	Pcnxl2	Pcnxl2	chr8:125751507-125898317	control	ko	OK	10.0891	8.81705	-0.194423	-1.13546	0.00785	0.286321	0.543146798	no	8.46125	8.30534	7.36153	9.03131	9.65313	9.26883	9.81884	8.63621	10.0394	9.93854	10.9167	9.4617
Foxa1	Foxa1	Foxa1	chr12:57540631-57546121	control	ko	OK	2.07474	1.55332	-0.417577	-1.16498	0.00785	0.286321	0.543146798	no	0.867434	1.69273	1.23235	1.76962	1.98637	1.34154	1.73361	1.80289	1.75346	1.11011	3.36305	2.07234
Slc38a2	Slc38a2	Slc38a2	chr15:96687391-96699698	control	ko	OK	50.3699	44.5288	-0.177821	-1.13257	0.0079	0.287435	0.54146035	no	40.8808	51.5297	53.135	47.3878	43.4434	41.3054	46.6473	31.9012	48.9374	48.1585	61.4891	42.8944
Lifr	Lifr	Lifr	chr15:7129571-7197489	control	ko	OK	7.79998	6.78302	-0.201543	-1.14668	0.00795	0.287837	0.54085338	no	6.50489	6.40496	6.2752	7.37667	7.75067	6.76429	6.75664	6.43084	8.62045	6.66556	8.36926	7.54465
1700016K19Rik	1700016K19Rik	1700016K19Rik	chr11:75999911-76003569	control	ko	OK	1.44E+00	2.33481	0.696945	1.20044	0.00795	0.287837	0.54085338	no	2.98612	2.09912	1.27931	2.10648	1.11841	2.83624	3.08514	3.16763	0.967022	0.751648	1.54591	2.49657
Chrnb3	Chrnb3	Chrnb3	chr8:27368710-27399730	control	ko	OK	2.2008	1.72312	-0.353004	-1.17673	0.00805	0.290745	0.536487745	no	1.39836	2.03153	1.51577	1.79005	1.70579	1.57663	1.53363	2.23321	2.27429	1.3957	3.17483	1.95838
Lhfpl1	Lhfpl1	Lhfpl1	chrX:145290358-145348894	control	ko	OK	0.268492	0.522119	0.959499	1.21269	0.0081	0.291837	0.534859648	no	1.01871	0.357169	0.742558	0.336043	0.383598	0.694802	0.380715	0.263363	0.0260137	0.274972	0.141394	0.631589
Ulk4	Ulk4	Ulk4	chr9:120964453-121277172	control	ko	OK	1.26811	1.67593	0.402283	1.15257	0.00815	0.292924	0.533245044	no	2.12711	1.46653	1.24106	1.68079	1.35688	1.86903	1.73469	1.93133	1.00222	0.984999	1.22329	1.86192
Agtpbp1	Agtpbp1	Agtpbp1	chr13:59449534-59557347	control	ko	OK	43.0949	38.1189	-0.177014	-1.11526	0.00825	0.295799	0.529003299	no	37.5917	41.3447	41.5847	38.0221	41.3798	40.769	41.619	22.6398	40.4485	42.1298	46.1942	43.6073
Mgst1	Mgst1	Mgst1	chr6:138140536-138156752	control	ko	OK	19.5941	23.6101	0.26899	1.12752	0.00835	0.298659	0.524824393	no	26.6748	24.8676	21.2456	25.3826	19.3526	24.0309	19.3391	27.9879	18.4901	18.622	22.4001	18.864
Fam81a	Fam81a	Fam81a	chr9:70089309-70141557	control	ko	OK	7.20326	5.99927	-0.263862	-1.1359	0.00845	0.301506	0.520704041	no	6.77333	6.24303	5.03981	5.62189	6.3225	5.39081	6.05322	6.54961	5.93317	10.8822	6.30056	5.69713
Mical2	Mical2	Mical2	chr7:112225835-112355194	control	ko	OK	13.3801	11.5371	-0.213812	-1.13924	0.00855	0.304339	0.516642391	no	10.5958	14.535	9.46047	10.8902	12.4013	10.1509	12.0881	12.1749	10.6362	18.7004	12.6546	11.5292
Riiad1	Riiad1	Riiad1	chr3:94464984-94473591	control	ko	OK	3.38193	5.09784	0.592042	1.14002	0.0087	0.308934	0.510134292	no	6.56172	4.69764	4.40223	4.96176	3.61861	5.72883	5.86934	4.9426	2.68869	2.79173	3.6535	4.39378
Nrarp	Nrarp	Nrarp	chr2:25180757-25183332	control	ko	OK	14.6426	16.9977	0.215164	1.14334	0.0089	0.314523	0.502347591	no	19.3253	16.665	16.0684	18.2535	17.1803	17.2132	15.4878	15.7882	14.5612	14.5564	13.9246	15.5284
Cgnl1	Cgnl1	Cgnl1	chr9:71626506-71771602	control	ko	OK	9.02413	7.84639	-0.20176	-1.14861	0.0089	0.314523	0.502347591	no	6.39342	7.98202	8.7154	7.66173	8.53571	7.19257	8.1638	8.12646	9.12748	8.41884	9.81701	8.73321
Ribc2	Ribc2	Ribc2	chr15:85132098-85144569	control	ko	OK	0.228959	0.454005	0.98762	1.17963	0.00905	0.319061	0.496126278	no	0.35248	0.459831	0.292743	0.607201	0.438981	0.301309	0.679826	0.499671	0.141014	0.149056	0.204389	0.421376
Hipk2	Hipk2	Hipk2	chr6:38697839-38876190	control	ko	OK	6.83171	5.80236	-0.235608	-1.12059	0.0091	0.32006	0.494768599	no	6.74703	5.12815	6.5504	3.87453	6.42984	6.49614	6.92508	4.26768	5.92356	6.35003	8.57606	6.47719
Rpl36	Rpl36	Rpl36	chr17:56613394-56614246	control	ko	OK	277.676	316.86	0.190445	1.09885	0.00925	0.323028	0.490759831	no	298.633	316.305	345.295	340.684	351.059	319.454	263.928	299.521	255.081	307.974	264.345	283.302
Ucp2	Ucp2	Ucp2	chr7:100493357-100499629	control	ko	OK	30.1254	34.6918	0.203612	1.11694	0.00925	0.323028	0.490759831	no	38.5868	34.5053	28.4995	39.9598	30.4293	36.6735	31.5158	37.3641	32.5904	30.5429	28.7415	28.6267
Rassf9	Rassf9	Rassf9	chr10:102512221-102546560	control	ko	OK	0.94812	1.38154	0.543131	1.12168	0.00925	0.323028	0.490759831	no	1.86717	1.17213	1.14461	1.34176	1.25888	1.57711	1.28616	1.40447	0.682969	0.714388	1.17939	1.21574
Fgfr2	Fgfr2	Fgfr2	chr7:130162450-130266808	control	ko	OK	19.8054	17.3725	-0.18909	-1.14014	0.0093	0.324008	0.489444267	no	15.6544	18.1106	19.222	13.366	18.5394	18.8013	18.1393	17.1471	20.5188	18.3512	19.7691	20.5826
1700101E01Rik	1700101E01Rik	1700101E01Rik	chr2:28955480-29055066	control	ko	OK	4.42E-01	0.891049	1.01174	1.18392	0.0096	0.333673	0.476678934	no	1.49595	0.722203	0.485289	0.724735	0.597491	1.049	0.917674	1.13606	0.168309	0.0988444	0.609881	0.890624
Tmie	Tmie	Tmie	chr9:110866045-110880083	control	ko	OK	8.53661	10.1035	0.243119	1.11109	0.0097	0.334786	0.475232712	no	10.7166	9.38872	9.62232	10.5727	9.99745	10.7832	9.48215	10.2647	7.8857	9.23451	7.45851	9.56774
St3gal1	St3gal1	St3gal1	chr15:67102874-67176882	control	ko	OK	5.11118	4.35439	-0.231188	-1.13012	0.0097	0.334786	0.475232712	no	3.64972	4.08577	4.20737	4.37814	4.78286	4.08897	5.01353	4.62874	5.64053	4.5037	5.36851	4.93199
Cecr6	Cecr6	Cecr6	chr6:120488938-120493807	control	ko	OK	2.16633	1.72151	-0.331578	-1.12489	0.0097	0.334786	0.475232712	no	1.83957	1.63146	1.22018	1.77318	1.78007	1.66143	1.86307	2.00312	1.79613	3.3725	1.49217	2.00451
Slc12a2	Slc12a2	Slc12a2	chr18:57878677-57946821	control	ko	OK	37.0767	32.9745	-0.16916	-1.08732	0.00985	0.339171	0.469581288	no	30.8704	34.1652	33.4942	30.7943	33.7206	34.3342	34.1543	32.2628	39.9645	32.961	40.0262	35.3551
Cnpy1	Cnpy1	Cnpy1	chr5:28205462-28237873	control	ko	OK	0.90188	1.32075	0.550356	1.13709	0.0099	0.3401	0.468393368	no	1.63882	2.95373	1.12291	0.643684	1.06349	0.963122	1.15145	1.02883	0.590078	0.710346	1.42546	0.881634
Steap1	Steap1	Steap1	chr5:5736321-5749317	control	ko	OK	0.152221	0.391046	1.36117	1.25822	0.00995	0.341024	0.467215056	no	0.504081	0.622993	0.558186	0.138933	0.363445	0.287268	0.347211	0.306248	0.161326	0.0355275	0.0730722	0.338959
Rgs14	Rgs14	Rgs14	chr13:55369731-55384687	control	ko	OK	1.03804	0.685631	-0.598351	-1.12019	0.0101	0.345364	0.461722934	no	0.474525	1.2218	0.541905	0.490476	0.9798	0.456341	0.343212	0.976989	0.493593	2.60866	0.447143	0.602745
Six3	Six3	Six3	chr17:85620833-85626191	control	ko	OK	1.87323	1.43107	-0.388433	-1.11167	0.0102	0.347978	0.458448212	no	2.12565	1.01895	1.33224	1.09351	1.58921	1.43397	1.40689	1.44813	2.53952	0.921675	2.76916	1.26257
Celf6	Celf6	Celf6	chr9:59578336-59607292	control	ko	OK	21.7061	24.7587	0.189833	1.09254	0.01025	0.348878	0.457326416	no	25.4961	24.1231	23.0471	24.0451	25.1735	26.377	27.1545	22.6533	21.7462	23.3567	18.6735	23.0481
Zmat4	Zmat4	Zmat4	chr8:23669660-24063116	control	ko	OK	14.0643	12.3192	-0.191127	-1.08358	0.0103	0.348972	0.457209418	no	11.6183	11.8338	13.0732	12.7508	12.6417	12.7431	12.1284	11.7642	14.5394	13.0185	14.1743	14.5249
Crhr1	Crhr1	Crhr1	chr11:104132881-104175518	control	ko	OK	9.52406	8.00613	-0.250473	-1.11872	0.0103	0.348972	0.457209418	no	7.23965	9.3321	6.35607	8.11584	8.548	7.76851	9.15676	7.53208	9.35046	7.88026	11.4993	9.36626
Sp9	Sp9	Sp9	chr2:73271925-73275771	control	ko	OK	0.675129	0.983383	0.54259	1.09556	0.0104	0.351553	0.454009192	no	1.65718	0.913854	0.75863	0.782271	0.487543	1.43612	1.06513	0.766332	0.673437	1.15878	0.297937	0.570363
Galnt9	Galnt9	Galnt9	chr5:110544354-110621383	control	ko	OK	21.3524	18.3037	-0.222263	-1.10611	0.01055	0.354999	0.44977287	no	16.8392	19.2978	14.1184	20.1709	19.3513	17.448	19.3575	19.8468	23.4437	19.1215	24.0727	18.7718
Lrrc34	Lrrc34	Lrrc34	chr3:30624266-30672431	control	ko	OK	0.309294	0.669	1.11303	1.33007	0.01055	0.354999	0.44977287	no	1.39368	0.642702	0.25914	0.666503	0.265879	0.800161	0.902686	0.42125	0.199724	0.0659727	0.248776	0.722703
Gpr26	Gpr26	Gpr26	chr7:131966459-131985633	control	ko	OK	4.12437	3.31214	-0.316411	-1.10114	0.01065	0.35755	0.446663218	no	3.77828	2.97253	3.44586	2.68491	3.328	4.03722	3.65995	2.59035	2.83423	5.75579	4.3933	3.51414
Sipa1l1	Sipa1l1	Sipa1l1	chr12:82170015-82451784	control	ko	OK	15.6389	13.781	-0.182463	-1.11257	0.0108	0.361763	0.441575854	no	13.7116	13.4963	12.5418	12.711	16.0036	13.7661	14.6655	13.3519	13.296	19.9101	14.9868	14.3628
Ppip5k2	Ppip5k2	Ppip5k2	chr1:97706042-97770092	control	ko	OK	14.8165	13.0494	-0.183224	-1.08331	0.0109	0.364287	0.438556327	no	12.1264	11.7176	14.9363	12.0488	14.0897	13.9004	13.9207	11.6552	14.8518	12.1421	16.3397	15.9324
Sparc	Sparc	Sparc	chr11:55394158-55420080	control	ko	OK	573.454	649.088	0.178735	1.11215	0.0111	0.370134	0.431641019	no	681.972	635.216	694.336	765.189	586.882	642.683	583.052	603.373	528.23	601.169	542.83	621.587
Ass1	Ass1	Ass1	chr2:31470269-31520670	control	ko	OK	24.7749	30.2155	0.286413	1.12849	0.0112	0.371779	0.429715145	no	32.1715	30.3131	25.5398	31.062	32.1176	33.6271	27.6368	29.2565	30.5609	25.9626	20.3779	22.1981
Acacb	Acacb	Acacb	chr5:114165517-114250758	control	ko	OK	1.36437	1.65295	0.27681	1.0625	0.01125	0.371779	0.429715145	no	1.57937	1.47836	1.41341	1.89185	1.77134	1.51182	1.66169	1.91573	1.24402	1.43056	1.54284	1.24004
Igf1	Igf1	Igf1	chr10:87859055-87937047	control	ko	OK	1.21315	0.934041	-0.377204	-1.07481	0.0112	0.371779	0.429715145	no	0.812426	1.08575	0.887902	0.852404	1.14413	1.10263	0.779183	0.807903	1.10163	0.904564	1.75826	1.08816
Prr29	Prr29	Prr29	chr11:106374825-106377114	control	ko	OK	0.261782	0.645159	1.30129	1.26716	0.01125	0.371779	0.429715145	no	0.987064	0.657795	0.301361	0.420051	0.513744	0.558376	0.899792	0.823089	0.209038	0.01	0.252487	0.585604
Ankrd29	Ankrd29	Ankrd29	chr18:12252356-12305720	control	ko	OK	13.0165	11.3116	-0.20254	-1.07376	0.01135	0.374181	0.426918269	no	10.1963	11.972	11.547	10.3086	11.298	11.9083	12.0571	11.2055	12.6262	12.1476	14.6765	12.6157
Ppargc1a	Ppargc1a	Ppargc1a	chr5:51454248-51553921	control	ko	OK	12.3232	10.8488	-0.18385	-1.08141	0.0115	0.374181	0.426918269	no	10.7308	10.6288	10.5222	9.43636	11.4321	12.4398	12.1739	9.42609	12.837	10.7465	13.5537	12.1558
Mcf2	Mcf2	Mcf2	chrX:60055955-60179089	control	ko	OK	8.54388	7.33208	-0.220669	-1.09059	0.0115	0.374181	0.426918269	no	6.22654	7.03993	8.60194	7.69473	7.61905	7.08352	7.37017	7.02077	9.03287	6.73841	10.0827	8.32153
Ttc25	Ttc25	Ttc25	chr11:100545631-100572566	control	ko	OK	0.87033	1.23025	0.49932	1.109	0.01145	0.374181	0.426918269	no	1.45866	1.2072	0.865348	1.18462	0.998833	1.25247	1.31878	1.55611	0.750306	0.674663	1.00538	1.05096
Nr2e1	Nr2e1	Nr2e1	chr10:42561970-42583588	control	ko	OK	0.516128	0.321585	-0.682526	-1.13653	0.0115	0.374181	0.426918269	no	0.157365	0.439912	0.280072	0.627393	0.287355	0.0600536	0.174214	0.546317	0.472186	0.808063	0.305535	0.478726
Smpx	Smpx	Smpx	chrX:157698972-157752591	control	ko	OK	0.340427	0.634706	0.898743	0.97214	0.01145	0.374181	0.426918269	no	0.771969	1.97705	0.638122	0.555896	0.151081	0.492608	0.247937	0.242988	0.414957	0.203071	0.519568	0.224113
Ryr1	Ryr1	Ryr1	chr7:29003339-29125151	control	ko	OK	0.322216	0.420599	0.384421	1.09669	0.0115	0.374181	0.426918269	no	0.606735	0.59017	0.263635	0.346097	0.391097	0.34817	0.441176	0.377716	0.275113	0.44188	0.322523	0.249347
Capn6	Capn6	Capn6	chrX:143802236-143827412	control	ko	OK	0.744816	1.03922	0.480544	1.09077	0.01165	0.377399	0.423199255	no	1.15903	0.774857	1.13996	1.14546	0.709762	1.15155	0.987483	1.24565	0.927401	0.634156	0.585877	0.831831
Armc4	Armc4	Armc4	chr18:7088232-7297901	control	ko	OK	0.336206	0.524024	0.640287	1.0996	0.01165	0.377399	0.423199255	no	0.624171	0.321422	0.194403	0.580647	0.255716	0.744758	0.870664	0.600413	0.174802	0.0879828	0.452433	0.629607
Cdr2l	Cdr2l	Cdr2l	chr11:115381915-115396132	control	ko	OK	15.2633	13.3591	-0.192248	-1.07659	0.01175	0.378976	0.421388292	no	13.1972	13.3613	12.6496	13.7921	14.7383	13.7478	13.8576	11.5287	16.1086	12.9635	17.4518	14.5293
Cep76	Cep76	Cep76	chr18:67617396-67641336	control	ko	OK	2.5541	3.15026	0.302656	1.08853	0.01175	0.378976	0.421388292	no	4.46495	6.31717	2.1726	2.17238	2.31483	2.67944	2.86131	2.21943	2.73904	2.29818	2.85396	2.32522
D430041D05Rik	D430041D05Rik	D430041D05Rik	chr2:104143074-104410334	control	ko	OK	8.98588	7.94946	-0.176803	-1.06028	0.01185	0.38054	0.419599686	no	8.31766	7.9935	6.66026	7.53618	8.98896	8.01801	8.41002	7.67105	8.14494	9.36341	9.93251	8.50266
1700003M02Rik	1700003M02Rik	1700003M02Rik	chr4:34711331-34730206	control	ko	OK	7.56E-01	1.16299	0.620695	1.08925	0.01185	0.38054	0.419599686	no	1.82291	1.08938	0.397186	1.25611	0.575315	1.44285	1.55795	1.16218	0.378146	0.380677	0.929805	1.3368
Lrrc46	Lrrc46	Lrrc46	chr11:97034601-97041369	control	ko	OK	0.934017	1.44497	0.629523	1.08399	0.0121	0.387725	0.411476195	no	1.49234	1.18476	1.19421	1.41391	1.13102	2.05971	1.50978	1.57405	0.447763	0.986062	1.04787	1.25438
Anxa2	Anxa2	Anxa2	chr9:69453682-69491785	control	ko	OK	12.8608	15.3612	0.256304	1.08196	0.0122	0.389241	0.40978142	no	18.2584	16.0198	15.5743	16.1069	11.2055	16.1856	15.2901	14.2486	11.8289	10.6964	12.1698	16.7481
Icosl	Icosl	Icosl	chr10:78069367-78079525	control	ko	OK	1.90052	2.4774	0.382434	1.08915	0.0122	0.389241	0.40978142	no	3.84059	2.72887	1.93111	2.25458	2.1447	1.87316	2.30909	2.73709	2.02371	2.00891	1.94966	1.61979
Neat1	Neat1	Neat1	chr19:5824709-5845480	control	ko	OK	92.0352	103.456	0.168761	1.0882	0.0123	0.391585	0.407173953	no	78.3613	113.677	106.729	113.851	104.282	89.7604	104.405	116.584	107.801	98.4435	75.8372	86.0596
Rgs5	Rgs5	Rgs5	chr1:169655500-169693526	control	ko	OK	30.9275	27.0219	-0.19476	-1.06712	0.0125	0.396245	0.402036205	no	18.9126	24.8066	40.1492	21.1917	33.0839	25.2836	29.969	22.7785	35.2188	33.6003	27.8011	27.0895
Fstl1	Fstl1	Fstl1	chr16:37777054-37836516	control	ko	OK	25.7685	22.7743	-0.178201	-1.06689	0.0125	0.396245	0.402036205	no	22.9095	21.7822	25.0719	23.1839	22.3587	20.7932	23.4547	22.6404	28.4569	21.746	27.1271	25.744
Pifo	Pifo	Pifo	chr3:105996956-106014646	control	ko	OK	1.26667	2.01648	0.670795	1.08569	0.01265	0.400141	0.397786947	no	2.7515	2.03836	0.701544	1.74615	1.3763	2.68217	2.29413	2.54168	0.868961	0.510328	1.46943	2.21797
Panx2	Panx2	Panx2	chr15:89059725-89070907	control	ko	OK	58.9029	52.3612	-0.16984	-1.07891	0.0127	0.400864	0.397002944	no	48.3658	49.0585	42.9516	59.3722	57.9812	53.2001	54.5698	53.3904	59.2603	53.0621	65.8696	57.4196
Sgms1	Sgms1	Sgms1	chr19:32122726-32388454	control	ko	OK	18.7819	16.4647	-0.189966	-1.07857	0.01275	0.401584	0.396223599	no	15.6215	17.0028	17.7726	17.0864	17.1561	15.3835	16.2009	15.4939	18.8842	18.4887	18.9287	18.826
Mpped1	Mpped1	Mpped1	chr15:83780022-83858474	control	ko	OK	14.466	12.5963	-0.199662	-1.07833	0.0128	0.402301	0.395448888	no	12.5878	12.1713	11.4234	12.9534	14.6044	11.0179	11.888	14.1245	14.0367	17.3307	11.9756	14.5209
Sbk1	Sbk1	Sbk1	chr7:126272618-126294999	control	ko	OK	16.8255	19.1526	0.186884	1.0864	0.0129	0.404583	0.39299237	no	26.3268	26.7716	14.1936	15.127	15.9312	20.1577	20.0536	14.659	16.3878	16.8143	18.8165	15.2835
Klf13	Klf13	Klf13	chr7:63886350-63938915	control	ko	OK	14.03	12.3763	-0.180945	-1.08036	0.01305	0.407557	0.389811643	no	12.3534	13.9068	9.5248	13.7696	14.0774	12.4301	12.6338	10.3143	14.1405	13.5542	15.5847	12.8409
Gabra6	Gabra6	Gabra6	chr11:42306436-42321072	control	ko	OK	1.90495	4.11009	1.10942	1.61522	0.01305	0.407557	0.389811643	no	4.5411	27.2637	0.360442	0.0467971	0.0296737	0.238778	0.400216	0.01	0.271755	0.0638237	6.90018	0.384027
Paqr4	Paqr4	Paqr4	chr17:23726335-23740330	control	ko	OK	51.5208	45.6843	-0.173457	-1.04995	0.01315	0.408951	0.388328725	no	41.2542	45.1372	44.456	45.9718	48.222	47.6826	47.1468	45.6041	53.0089	46.8173	54.272	51.9852
Adipor2	Adipor2	Adipor2	chr6:119353149-119417483	control	ko	OK	38.6901	34.2998	-0.173764	-1.07939	0.01315	0.408951	0.388328725	no	30.9347	38.9319	33.0286	43.0893	36.9366	33.471	32.9748	25.0312	36.7267	37.9137	47.9358	32.184
Enc1	Enc1	Enc1	chr13:97241104-97253040	control	ko	OK	28.4122	25.1647	-0.175108	-1.05635	0.0133	0.412747	0.384316075	no	28.3292	25.9005	24.8237	22.171	25.4797	25.597	25.5431	23.4738	24.3038	46.6137	20.5156	22.2158
Arhgef3	Arhgef3	Arhgef3	chr14:27143992-27403911	control	ko	OK	18.9893	16.7378	-0.182082	-1.05395	0.0137	0.423156	0.373499497	no	15.7041	17.9029	18.7185	18.1969	17.1657	16.1369	15.8788	14.1982	19.5824	19.6134	19.4661	17.2955
Fmnl1	Fmnl1	Fmnl1	chr11:103171137-103198900	control	ko	OK	10.1251	8.79652	-0.202936	-1.06188	0.01375	0.423156	0.373499497	no	8.75426	9.50404	6.41287	8.9559	8.92927	9.14563	9.28303	9.38715	9.97189	11.3445	10.5807	8.60338
Ptprr	Ptprr	Ptprr	chr10:116018362-116274929	control	ko	OK	6.50927	7.71917	0.245949	1.06899	0.0137	0.423156	0.373499497	no	9.07596	11.2032	7.53712	7.05992	6.14467	6.98787	6.85614	6.8885	6.59775	6.32337	6.00605	7.10993
Ccdc114	Ccdc114	Ccdc114	chr7:45928397-45948956	control	ko	OK	1.53978	2.06726	0.424992	1.07741	0.01375	0.423156	0.373499497	no	2.22496	1.99534	1.44566	2.31541	1.6668	2.1025	2.58045	2.20694	1.30797	1.23212	1.46464	2.1544
Tmem52	Tmem52	Tmem52	chr4:155469113-155470858	control	ko	OK	0.667241	1.14202	0.775309	1.02904	0.0139	0.426883	0.36969114	no	1.57939	0.941591	0.945921	1.77261	0.85105	0.924954	0.947569	1.17308	0.984823	0.771147	0.198129	0.714865
Foxp2	Foxp2	Foxp2	chr6:14901348-15441977	control	ko	OK	4.80701	4.13962	-0.215639	-1.06141	0.01395	0.42753	0.369033405	no	3.08435	4.03876	4.60085	4.36543	4.67981	3.95771	3.66634	4.72374	5.24755	3.66386	5.18529	5.13133
Cidea	Cidea	Cidea	chr18:67321208-67367794	control	ko	OK	5.40789	6.9771	0.367563	1.06942	0.0141	0.431232	0.365289019	no	7.8992	7.3329	6.6191	6.80968	7.10467	6.47236	6.4413	7.13763	5.18648	5.9543	4.81393	5.67685
Ptpn3	Ptpn3	Ptpn3	chr4:57190840-57301837	control	ko	OK	3.92772	3.36043	-0.225045	-1.0528	0.01415	0.431867	0.36464998	no	3.19853	3.37387	3.32075	3.14056	3.76424	3.38232	3.44769	3.2555	3.89871	3.9363	4.01233	3.86355
Sstr3	Sstr3	Sstr3	chr15:78537014-78544345	control	ko	OK	2.56711	2.06394	-0.314745	-1.05319	0.0142	0.4325	0.364013888	no	1.97501	2.27894	1.68023	2.23992	2.07681	2.12991	1.9179	2.21277	2.68874	3.04497	2.49536	2.03936
Camkk2	Camkk2	Camkk2	chr5:122731169-122779410	control	ko	OK	15.2361	13.4296	-0.182072	-1.06209	0.0143	0.433757	0.362753503	no	13.8749	16.729	10.6404	13.4417	13.6323	12.7479	13.0998	13.2711	13.4399	18.4119	15.6879	13.4047
Uts2	Uts2	Uts2	chr4:150997096-151001810	control	ko	OK	1.549	0.751826	-1.04286	-1.08781	0.0143	0.433757	0.362753503	no	0.405892	0.209017	0.63193	0.314577	0.897734	0.867418	0.838575	1.84946	1.33936	0.429108	0.220603	4.20692
Rps27rt	Rps27rt	Rps27rt	chr3:90212666-90213648	control	ko	OK	661.806	747.156	0.175	1.05652	0.0144	0.434207	0.362303179	no	711.105	760.426	832.382	829.921	711.15	747.013	663.453	721.795	639.218	733.728	608.781	665.498
Rpl24	Rpl24	Rpl24	chr16:55966274-55971437	control	ko	OK	126.723	143.509	0.17946	1.0439	0.0144	0.434207	0.362303179	no	134.702	139.836	152.73	160.995	149.284	142.33	129.046	139.144	110.966	138.932	126.547	130.447
Cyp2s1	Cyp2s1	Cyp2s1	chr7:25802475-25816530	control	ko	OK	7.12564	5.98319	-0.252106	-1.05465	0.01455	0.434207	0.362303179	no	5.7183	5.68629	5.381	6.522	6.56419	5.58345	6.5488	5.86145	6.77869	6.43251	7.84058	7.45079
Arid5b	Arid5b	Arid5b	chr10:68095592-68278726	control	ko	OK	5.52599	4.7125	-0.229743	-1.06341	0.01455	0.434207	0.362303179	no	4.82613	4.70072	4.82095	4.58644	5.40095	4.69886	5.29018	3.37572	4.50635	5.18608	7.18927	5.22228
Igfbp3	Igfbp3	Igfbp3	chr11:7206090-7213923	control	ko	OK	4.02531	4.96045	0.301373	1.06827	0.01445	0.434207	0.362303179	no	5.3996	4.87186	5.44785	5.62828	4.98009	4.32317	4.99766	4.03512	3.66934	4.72755	3.90284	3.8015
Icam5	Icam5	Icam5	chr9:21032037-21039036	control	ko	OK	3.61156	2.90141	-0.315869	-1.05722	0.01445	0.434207	0.362303179	no	2.80647	3.50891	1.99757	3.02752	3.63912	2.17381	2.58325	3.47461	2.11812	7.43692	2.18529	2.70591
Sphk1	Sphk1	Sphk1	chr11:116531910-116536675	control	ko	OK	1.86135	1.32274	-0.492821	-1.05004	0.01455	0.434207	0.362303179	no	1.25168	1.31136	1.08117	1.55614	1.40587	1.22715	1.65379	1.09475	1.89923	1.7398	2.52562	1.28074
Wnt10a	Wnt10a	Wnt10a	chr1:74792018-74804175	control	ko	OK	0.484264	0.275134	-0.815662	-1.0893	0.0145	0.434207	0.362303179	no	0.17433	0.239394	0.120656	0.240252	0.399949	0.393253	0.280195	0.353041	0.139488	1.00342	0.294842	0.49931
Ugt8a	Ugt8a	Ugt8a	chr3:125865342-125938550	control	ko	OK	47.6509	42.4987	-0.165086	-1.04058	0.0149	0.442863	0.353730602	no	42.223	43.6307	50.8848	35.8682	41.3582	41.0122	42.7054	42.3066	50.2682	44.3517	48.5145	47.4692
Il16	Il16	Il16	chr7:83643062-83735490	control	ko	OK	0.627614	0.864067	0.461266	1.06426	0.0149	0.442863	0.353730602	no	1.31662	3.29107	0.398993	0.411952	0.370881	0.365021	0.426514	0.331489	0.427098	0.338576	1.36191	0.382875
Pnma3	Pnma3	Pnma3	chrX:73064786-73068191	control	ko	OK	15.8582	17.9739	0.180674	1.02615	0.01495	0.443457	0.353148485	no	18.5823	16.1914	15.5927	18.2618	18.6268	18.6511	19.1016	18.7835	15.1283	17.3849	15.2428	15.6768
Trnp1	Trnp1	Trnp1	chr4:133491099-133498550	control	ko	OK	89.8654	80.0634	-0.166623	-1.03429	0.01525	0.448751	0.347994571	no	75.3971	76.3234	74.7415	88.7718	87.7676	79.7619	80.4726	77.2711	94.5463	80.7267	97.7677	86.421
Btbd17	Btbd17	Btbd17	chr11:114790668-114795892	control	ko	OK	15.5937	13.4886	-0.209222	-1.05467	0.01525	0.448751	0.347994571	no	11.8206	12.2594	13.7328	12.9879	15.3175	14.4704	13.1886	14.1316	16.5716	12.8117	17.4241	15.5675
Unc5b	Unc5b	Unc5b	chr10:60762594-60831581	control	ko	OK	13.0267	11.5344	-0.175529	-1.02901	0.01525	0.448751	0.347994571	no	11.2638	11.6008	9.66503	9.42364	12.1515	12.2671	11.4958	14.4074	12.7903	12.6329	14.2545	12.429
St8sia2	St8sia2	St8sia2	chr7:73939119-74013682	control	ko	OK	2.23655	2.69517	0.2691	1.03752	0.01525	0.448751	0.347994571	no	2.72652	2.57068	2.16746	2.52553	2.43482	3.99709	2.8853	2.25396	1.95242	2.56219	1.82597	2.60562
Zfp503	Zfp503	Zfp503	chr14:21983961-21989601	control	ko	OK	2.51091	2.02671	-0.30907	-1.05435	0.0153	0.449327	0.347437484	no	1.95358	1.79333	1.33156	2.71288	2.35517	1.74258	2.07125	2.25335	2.8443	1.96655	2.8814	2.3514
Gfod1	Gfod1	Gfod1	chr13:43195518-43304172	control	ko	OK	10.7231	9.47914	-0.177896	-1.03487	0.0155	0.454298	0.342659175	no	10.2436	10.4522	8.58475	7.99578	9.81781	9.67616	10.7864	8.27646	9.66479	11.5719	11.666	9.98972
6820408C15Rik	6820408C15Rik	6820408C15Rik	chr2:152415586-152444330	control	ko	OK	1.58E+00	2.19778	0.474613	1.04884	0.0157	0.459248	0.337952726	no	2.73615	1.9578	1.32068	2.48896	1.85684	2.49629	2.57796	2.14753	1.02082	1.23961	1.87042	2.19576
Ttll7	Ttll7	Ttll7	chr3:146852366-146984008	control	ko	OK	69.7188	62.5037	-0.157606	-1.02832	0.01575	0.4598	0.337431033	no	59.3836	60.2361	73.9575	55.5449	63.5159	64.0676	65.0467	58.2773	68.6863	64.3729	73.2686	72.5473
Nr2f2	Nr2f2	Nr2f2	chr7:70351949-70411146	control	ko	OK	7.09683	6.11131	-0.215694	-1.03839	0.01605	0.467634	0.33009392	no	4.13758	5.68157	5.28038	8.16628	5.71125	7.66993	6.37324	5.87022	8.00579	5.82797	9.38205	5.17152
Abcd2	Abcd2	Abcd2	chr15:91145870-91191807	control	ko	OK	10.5315	9.28816	-0.181253	-1.02525	0.0162	0.471076	0.326909021	no	8.97976	9.0775	10.7276	8.45066	9.73315	8.92003	9.60834	8.80824	10.8775	9.52036	10.3118	11.4165
Kif27	Kif27	Kif27	chr13:58287515-58354862	control	ko	OK	0.605702	0.829816	0.454183	1.04553	0.01625	0.471601	0.326425283	no	1.03965	0.897788	0.440051	0.975431	0.668395	0.922906	0.900716	0.793586	0.479936	0.465012	0.617374	0.860485
Glb1l2	Glb1l2	Glb1l2	chr9:26763043-26806417	control	ko	OK	0.271546	0.420681	0.631532	1.05715	0.0163	0.472125	0.325943002	no	0.440044	0.503564	0.284263	0.404306	0.326911	0.553793	0.545621	0.30695	0.199525	0.279128	0.202013	0.405517
Chn1	Chn1	Chn1	chr2:73596525-73775346	control	ko	OK	72.4131	64.7156	-0.162137	-1.04286	0.01635	0.472243	0.325834471	no	61.2362	65.4566	69.2605	65.3989	67.6581	62.4664	63.715	62.5329	69.272	85.8726	65.315	69.1926
Abhd6	Abhd6	Abhd6	chr14:8002901-8056555	control	ko	OK	19.0084	16.5553	-0.199339	-1.0261	0.0164	0.472243	0.325834471	no	15.1221	16.8885	17.5303	16.4642	17.4512	16.4191	17.3502	15.2171	19.816	20.1524	16.972	19.0931
Plxnb2	Plxnb2	Plxnb2	chr15:89155545-89180788	control	ko	OK	11.5708	13.0792	0.176788	1.04954	0.0164	0.472243	0.325834471	no	14.3955	13.5166	10.8067	13.2726	12.7227	13.309	13.0997	13.5105	11.2434	11.333	11.8685	11.8381
Gpcpd1	Gpcpd1	Gpcpd1	chr2:132529081-132578248	control	ko	OK	35.1623	31.3058	-0.167599	-1.03702	0.01655	0.475635	0.322726195	no	28.6263	31.5677	34.8424	31.4141	31.4992	29.8128	32.2627	30.4216	37.226	32.9548	35.7541	34.7144
Pou6f2	Pou6f2	Pou6f2	chr13:18124959-18382039	control	ko	OK	0.702088	1.03581	0.561031	1.05501	0.0166	0.476146	0.32225986	no	1.44416	0.863036	0.925485	1.1057	0.94663	0.685836	1.14216	1.17345	0.727553	0.565466	0.756009	0.759325
Thrsp	Thrsp	Thrsp	chr7:97412956-97417510	control	ko	OK	13.4973	16.2177	0.264899	1.01432	0.0167	0.478086	0.320493974	no	17.895	20.1096	16.8419	10.7432	16.5117	16.508	15.0352	16.0973	15.2633	14.3074	11.0793	13.3394
Hap1	Hap1	Hap1	chr11:100347326-100356141	control	ko	OK	150.28	167.759	0.158734	1.03439	0.0168	0.479092	0.319581081	no	186.19	153.06	137.088	173.598	168.494	168.574	174.057	181.012	149.71	155.619	134.851	160.942
Myb	Myb	Myb	chr10:21124929-21160984	control	ko	OK	0.634783	0.889044	0.485992	1.0302	0.0168	0.479092	0.319581081	no	0.963253	0.844094	0.643231	0.907985	0.604768	0.91648	1.15567	1.07687	0.482439	0.313254	0.782633	0.960805
Crocc	Crocc	Crocc	chr4:141016636-141060545	control	ko	OK	7.92257	8.97848	0.180504	1.01048	0.0171	0.486708	0.312731515	no	9.01158	7.81287	6.37083	8.7279	8.66213	8.59086	10.557	12.0947	7.9279	8.56196	7.76784	7.43256
Rcn1	Rcn1	Rcn1	chr2:105385947-105399319	control	ko	OK	15.1197	17.2102	0.186836	1.03274	0.0174	0.4924	0.307681956	no	18.2198	15.6741	18.4087	17.4908	16.2519	16.8472	15.762	19.0275	15.1931	16.5551	12.7146	16.016
Gucy1a2	Gucy1a2	Gucy1a2	chr9:3532348-3905787	control	ko	OK	8.98007	7.99506	-0.167618	-1.03307	0.0174	0.4924	0.307681956	no	7.7754	7.64212	9.38572	6.99273	7.78658	8.06327	9.26308	7.05159	9.96151	8.0896	9.10076	8.76842
Lrrc9	Lrrc9	Lrrc9	chr12:72441865-72510565	control	ko	OK	1.29293	1.67952	0.377401	1.02911	0.01735	0.4924	0.307681956	no	2.05741	1.50379	1.56917	1.23297	1.56593	1.97001	2.14076	1.39611	1.13733	1.18226	1.33489	1.51725
Rsph9	Rsph9	Rsph9	chr17:46129276-46144198	control	ko	OK	12.5544	15.3215	0.287362	1.0277	0.0175	0.494283	0.306024326	no	16.441	14.3716	13.8641	15.0883	13.9002	17.0756	15.4637	16.3678	11.2196	13.6324	10.9148	14.451
Unc5a	Unc5a	Unc5a	chr13:54949431-55021385	control	ko	OK	13.1577	11.5311	-0.190386	-1.03769	0.0176	0.495214	0.305207086	no	11.0282	11.0604	8.28934	12.4821	12.9394	12.1603	11.7777	12.5111	13.1497	12.6233	14.4066	12.4514
Pls1	Pls1	Pls1	chr9:95752641-95845279	control	ko	OK	11.5718	10.1487	-0.18932	-1.00311	0.0176	0.495214	0.305207086	no	8.11031	9.21634	14.2595	7.5871	11.1854	11.3951	9.89098	9.54472	12.3082	11.2433	10.6412	12.0945
Nptx2	Nptx2	Nptx2	chr5:144545886-144557478	control	ko	OK	8.12339	6.88759	-0.238083	-1.02198	0.01765	0.495676	0.304802109	no	5.70017	6.84168	5.39079	8.51539	8.12889	6.80374	6.00963	7.71041	6.19734	11.1784	5.28296	9.83489
Scrt2	Scrt2	Scrt2	chr2:152081528-152095802	control	ko	OK	6.11054	5.19725	-0.233552	-1.01916	0.0177	0.496137	0.304398384	no	5.19631	5.15395	4.23163	5.67987	5.37157	5.39281	5.74402	4.80782	6.53132	5.75296	7.12321	5.03467
Gm12191	Gm12191	Gm12191	chr15:34440505-34443276	control	ko	OK	233.883	265.399	0.182376	1.03125	0.0182	0.504848	0.29683936	no	246.344	243.514	300.918	310.693	264.739	248.029	235.427	273.528	192.484	269.138	243.41	230.501
Pllp	Pllp	Pllp	chr8:94674894-94696242	control	ko	OK	78.2196	70.0106	-0.159958	-0.99136	0.01825	0.504848	0.29683936	no	69.1742	61.9663	68.7111	54.84	76.553	80.8209	66.2982	81.7206	85.5923	71.9777	71.1034	84.2051
Htr1d	Htr1d	Htr1d	chr4:136423523-136444401	control	ko	OK	3.19012	2.55899	-0.318034	-1.01154	0.0182	0.504848	0.29683936	no	2.43164	2.01697	2.29029	3.08079	3.11517	2.25293	3.21891	2.06526	3.09186	2.45961	3.8803	3.32871
Tll1	Tll1	Tll1	chr8:64014769-64205993	control	ko	OK	1.76281	1.41246	-0.319673	-1.01579	0.0182	0.504848	0.29683936	no	1.44175	1.77443	1.37708	1.24436	1.46014	1.13231	1.50462	1.36497	1.5401	1.44038	2.13977	1.93101
Cfap46	Cfap46	Cfap46	chr7:139600914-139683815	control	ko	OK	1.68429	2.00213	0.24939	1.01657	0.01825	0.504848	0.29683936	no	2.00273	1.70792	1.52744	2.03935	1.78944	2.15361	2.37255	2.42399	1.56169	1.46996	1.92791	1.77763
Pdzk1ip1	Pdzk1ip1	Pdzk1ip1	chr4:115088707-115093894	control	ko	OK	1.20251	1.88562	0.648991	1.01634	0.01825	0.504848	0.29683936	no	2.23934	2.13676	1.64402	2.14502	1.18133	2.21637	1.97448	1.54762	1.1796	1.26991	0.831286	1.52923
Shisa3	Shisa3	Shisa3	chr5:67607882-67613987	control	ko	OK	0.59809	0.831683	0.475672	1.02303	0.01805	0.504848	0.29683936	no	1.08384	0.701371	0.766758	0.684075	0.660166	0.80966	0.743298	1.20429	0.448971	0.476586	0.542293	0.924508
Rtn4rl1	Rtn4rl1	Rtn4rl1	chr11:75193992-75267762	control	ko	OK	5.71978	4.83667	-0.241946	-1.02072	0.0185	0.510807	0.29174316	no	5.28703	6.30377	4.42988	4.03626	4.71315	4.58278	4.42019	4.92029	5.29243	7.29408	5.49802	4.79459
Cdr2	Cdr2	Cdr2	chr7:120957036-120982312	control	ko	OK	24.6659	21.8226	-0.176697	-1.00117	0.0187	0.515366	0.287884236	no	18.9574	21.066	22.7584	24.084	23.9345	22.5143	21.8772	19.3887	25.2185	21.3447	28.2056	23.8947
Vwa5b1	Vwa5b1	Vwa5b1	chr4:138568968-138623992	control	ko	OK	6.75644	7.80457	0.208057	1.01695	0.0188	0.517158	0.286376753	no	8.76194	7.20005	6.2128	6.80212	8.22114	7.98794	9.75655	7.49403	5.87352	7.80465	5.88832	7.45926
Snap25	Snap25	Snap25	chr2:136713449-136782428	control	ko	OK	1401.82	1248.33	-0.167302	-1.01081	0.0189	0.518942	0.284881179	no	1135.43	1286.05	1344.75	1288.81	1268.78	1205.91	1250.34	1206.58	1415.18	1340.28	1467.11	1384.72
Ina	Ina	Ina	chr19:46886830-47024346	control	ko	OK	128.815	113.389	-0.184023	-1.01489	0.0191	0.519604	0.284327514	no	112.93	105.732	97.7754	113.901	122.763	118.28	124.283	111.447	127.667	116.307	146.556	124.73
Ptdss1	Ptdss1	Ptdss1	chr13:66912097-67032405	control	ko	OK	31.6047	27.355	-0.208334	-1.0116	0.0191	0.519604	0.284327514	no	34.5346	34.6857	21.6373	19.7279	18.9536	20.3263	34.7767	34.1976	36.0177	35.0902	19.1883	36.1224
Hlf	Hlf	Hlf	chr11:90336534-90390917	control	ko	OK	12.9739	11.5046	-0.173405	-1.01176	0.01905	0.519604	0.284327514	no	12.859	13.9823	9.55626	10.6101	11.0863	11.5679	11.4634	10.9115	14.5208	13.2319	12.6593	11.4838
Best1	Best1	Best1	chr19:9985171-10001633	control	ko	OK	1.0832	1.51392	0.482986	1.03312	0.01905	0.519604	0.284327514	no	1.35924	1.45589	1.71216	1.31126	1.58592	1.74287	1.3108	1.63323	1.00057	1.22622	0.866999	1.23902
Tekt4	Tekt4	Tekt4	chr17:25471589-25476594	control	ko	OK	1.00986	1.48492	0.556226	1.03687	0.01905	0.519604	0.284327514	no	1.53716	1.1082	1.14366	1.85358	1.25946	1.72463	1.79999	1.4527	0.95318	0.785453	0.80777	1.49305
Pax7	Pax7	Pax7	chr4:139738080-139832968	control	ko	OK	1.33947	1.7031	0.346503	1.01933	0.01925	0.522722	0.281729221	no	1.48889	1.41282	1.5805	1.85022	1.07741	2.62771	2.34221	1.24504	1.526	1.81281	0.80033	1.21874
Nexn	Nexn	Nexn	chr3:152236983-152266320	control	ko	OK	5.71463	4.76084	-0.263443	-1.00608	0.0193	0.523119	0.281399506	no	3.85132	4.56077	4.1032	5.47174	5.4178	4.68554	4.67989	5.31645	5.88623	3.79711	6.83788	6.33728
Cldn1	Cldn1	Cldn1	chr16:26356645-26371839	control	ko	OK	0.546554	0.772606	0.499368	0.996957	0.01945	0.525257	0.279628151	no	0.986549	0.99297	0.919477	0.567802	0.661382	0.766662	0.729774	0.55623	0.524765	0.746676	0.48757	0.427206
Glis3	Glis3	Glis3	chr19:28258850-28720027	control	ko	OK	0.372685	0.505097	0.438603	1.01471	0.01945	0.525257	0.279628151	no	0.592742	0.459329	0.313664	0.599679	0.344219	0.563549	0.584711	0.582883	0.318786	0.29405	0.302567	0.575337
Gabrq	Gabrq	Gabrq	chrX:72825177-72842602	control	ko	OK	9.32714	10.6798	0.195378	1.00732	0.0196	0.528342	0.277084864	no	12.4301	9.8884	10.6362	9.23436	9.54662	11.6352	11.5334	10.5342	9.5039	8.68635	8.47439	10.6439
Gm2115	Gm2115	Gm2115	chr7:84528953-84578339	control	ko	OK	10.7291	9.08703	-0.239653	-1.01015	0.0201	0.540833	0.266936817	no	9.1078	10.0986	8.51837	8.56575	9.15672	8.00039	9.05021	10.1985	10.0695	8.34923	15.2328	9.26502
Nipal2	Nipal2	Nipal2	chr15:34572798-34679204	control	ko	OK	6.10765	5.25453	-0.217053	-0.98568	0.02025	0.541908	0.266074438	no	4.7582	5.55911	5.31093	5.55975	5.14084	5.28525	5.49949	4.92272	6.28656	5.46777	6.58447	6.09178
Gm765	Gm765	Gm765	chr6:98238013-98342754	control	ko	OK	0.965451	0.522268	-0.886414	-1.04858	0.02025	0.541908	0.266074438	no	0.6008	0.337513	0.340184	0.564481	0.966545	0.466891	0.846423	0.0553044	0.72101	0.866133	1.66258	0.612078
Pyroxd2	Pyroxd2	Pyroxd2	chr19:42725857-42752775	control	ko	OK	0.666223	0.92802	0.478151	1.00295	0.02025	0.541908	0.266074438	no	1.30813	0.938271	0.739672	0.857146	0.608656	1.03585	1.0258	0.910637	0.785025	0.419823	0.622255	0.837787
Ezr	Ezr	Ezr	chr17:6738130-6782780	control	ko	OK	6.91137	8.04014	0.21825	1.00351	0.0204	0.544935	0.263655297	no	8.16106	8.76001	5.77182	8.22676	7.28851	8.18724	7.9661	9.95962	5.36094	6.46774	7.78838	8.0284
Rpl35	Rpl35	Rpl35	chr2:38998308-39005131	control	ko	OK	132.658	151.586	0.192421	1.00736	0.0205	0.545632	0.263100167	no	143.376	145.839	172.302	165.202	160.1	151.162	131.185	143.52	113.264	143.645	134.484	139.24
1700040L02Rik	1700040L02Rik	1700040L02Rik	chr10:68430955-68541875	control	ko	OK	2.66E+00	3.58045	0.426416	1.00117	0.0205	0.545632	0.263100167	no	4.60482	3.28593	3.79017	3.02561	2.5871	4.35807	3.22845	3.76344	1.85533	2.22546	3.11113	3.46504
Edil3	Edil3	Edil3	chr13:88821471-89323225	control	ko	OK	66.9247	60.1558	-0.153835	-1.00149	0.0208	0.552622	0.25757183	no	56.6825	59.8793	65.3847	56.9764	59.7075	60.6009	60.929	61.0861	65.8118	61.2663	68.6729	71.9478
Ifit3	Ifit3	Ifit3	chr19:34583528-34588982	control	ko	OK	6.2109	7.45034	0.262503	0.998715	0.02095	0.554612	0.256010738	no	12.1793	7.63953	5.86912	7.21591	7.16267	5.93942	6.54692	7.0498	7.05837	5.95662	5.9816	5.84701
Ttc34	Ttc34	Ttc34	chr4:154856199-154867127	control	ko	OK	0.552032	0.785397	0.508671	1.01377	0.02095	0.554612	0.256010738	no	0.806852	0.678836	0.50732	0.751762	0.525168	1.11715	1.02157	0.874524	0.381907	0.46855	0.58073	0.77694
Drc1	Drc1	Drc1	chr5:30341662-30366708	control	ko	OK	3.80134	4.66577	0.295607	0.994631	0.02105	0.556262	0.254720607	no	4.68807	4.08027	4.50716	5.20396	4.21995	4.85061	4.91218	4.86398	3.32846	3.96148	3.69724	4.2182
Gria3	Gria3	Gria3	chrX:41401300-41678601	control	ko	OK	28.4018	25.3687	-0.162929	-0.999192	0.02125	0.560545	0.251389517	no	25.5401	24.829	27.3218	22.8863	26.2701	25.5255	26.8387	23.7384	28.3098	28.0061	29.4731	27.818
Nos1ap	Nos1ap	Nos1ap	chr1:170317495-170589849	control	ko	OK	8.3489	7.13506	-0.22666	-0.983803	0.02135	0.561178	0.250899363	no	6.85586	6.61103	6.19097	6.42604	8.29412	7.39364	7.41979	7.88905	7.55662	9.16138	8.975	7.70262
Lepr	Lepr	Lepr	chr4:101717406-101815354	control	ko	OK	1.3574	1.0551	-0.363463	-0.993708	0.02135	0.561178	0.250899363	no	0.763918	1.06943	0.972477	1.08529	1.15752	0.877045	1.22111	1.294	1.26247	0.986845	1.72983	1.45043
Foxa2	Foxa2	Foxa2	chr2:148042876-148046969	control	ko	OK	3.58865	2.83665	-0.339254	-0.990509	0.0216	0.566741	0.246615368	no	1.73275	2.82901	2.34804	2.13034	4.15064	2.73229	2.37458	4.39556	3.28368	1.94538	5.59069	3.53486
Slit3	Slit3	Slit3	chr11:35121455-35708507	control	ko	OK	2.52771	2.09662	-0.269766	-0.991418	0.02165	0.567046	0.246381709	no	1.88321	2.02738	1.72644	1.84373	2.49455	2.20971	2.36443	2.22349	2.03002	2.65958	2.93618	2.48506
Fam188a	Fam188a	Fam188a	chr2:12347263-12419460	control	ko	OK	18.1542	15.969	-0.185028	-0.976716	0.02175	0.568657	0.24514961	no	15.2368	16.7135	17.329	15.4185	15.343	16.281	15.7269	15.7034	19.1317	16.3618	19.9388	17.1844
Fgf9	Fgf9	Fgf9	chr14:58072685-58112720	control	ko	OK	9.39453	8.21699	-0.193211	-1.00898	0.0219	0.570559	0.24369944	no	7.51124	8.67175	8.5169	8.73886	8.41504	7.82259	8.22612	7.83343	10.3551	7.89511	10.4438	8.8841
Foxg1	Foxg1	Foxg1	chr12:49382882-49386867	control	ko	OK	0.867232	0.195639	-2.14822	-2.25112	0.0219	0.570559	0.24369944	no	0.01	0.383487	0.0644277	0.0769736	0.5247	0.01	0.0128245	0.502702	0.01	3.35889	0.0404843	0.0695533
Pip4k2a	Pip4k2a	Pip4k2a	chr2:18842255-18998121	control	ko	OK	58.3691	52.4612	-0.153954	-0.981351	0.0222	0.576342	0.239319731	no	49.5876	53.5398	50.0101	53.0113	54.834	54.0217	52.1742	52.5112	61.0927	53.6248	60.6353	58.1236
Cnksr2	Cnksr2	Cnksr2	chrX:157821572-158043110	control	ko	OK	5.52548	4.80166	-0.202567	-0.988822	0.0222	0.576342	0.239319731	no	5.60509	5.6113	4.3	3.89621	4.89465	4.81651	5.39337	3.89613	4.22624	7.43128	5.35567	5.08872
Dync2li1	Dync2li1	Dync2li1	chr17:84626498-84655564	control	ko	OK	14.6514	17.1921	0.23071	1.00521	0.02235	0.577193	0.238678945	no	17.719	15.7222	18.2689	18.0321	15.1282	16.3441	17.3686	18.9537	14.3225	14.2815	14.5224	15.4791
Atrnl1	Atrnl1	Atrnl1	chr19:57611033-58133340	control	ko	OK	12.7523	11.3797	-0.164295	-0.977563	0.0223	0.577193	0.238678945	no	11.8258	11.5637	10.6979	10.7723	11.5964	12.2255	12.2194	10.1363	12.6047	12.4683	13.1484	12.7877
Rapgef5	Rapgef5	Rapgef5	chr12:117516478-117756978	control	ko	OK	11.3464	10.0148	-0.180102	-0.968524	0.02235	0.577193	0.238678945	no	10.1172	9.27958	11.9801	8.53159	11.1426	10.1661	10.3794	8.52171	9.45296	11.4381	13.4176	11.077
Lgi3	Lgi3	Lgi3	chr14:70530820-70538324	control	ko	OK	97.0813	87.3379	-0.152586	-0.988417	0.02265	0.580146	0.236462698	no	83.2013	82.4511	83.6599	86.2593	94.1099	90.7486	84.7045	93.5687	97.7604	84.357	104.228	101.98
Hopx	Hopx	Hopx	chr5:77086985-77115123	control	ko	OK	23.3876	27.0548	0.210141	0.979699	0.0227	0.580146	0.236462698	no	32.66	39.5699	26.012	20.7689	21.8725	27.1207	26.404	22.0305	23.672	24.923	23.0999	21.8555
Adamts4	Adamts4	Adamts4	chr1:171250421-171259922	control	ko	OK	14.6311	12.965	-0.17442	-0.967901	0.02265	0.580146	0.236462698	no	13.9182	14.2032	12.9519	9.84114	14.1195	14.4316	11.6125	12.642	15.5741	13.6143	16.8939	12.4421
Mir212	Mir212	Mir212	chr11:75173387-75173478	control	ko	OK	10.8607	0	#NAME?	#NAME?	0.0227	0.580146	0.236462698	no	0.01	0.01	0.01	0.01	0.01	0.01	0.01	0.01	0.01	0.01	21.3918	22.051
Col5a3	Col5a3	Col5a3	chr9:20770049-20815034	control	ko	OK	1.00184	1.25717	0.327525	0.995405	0.02265	0.580146	0.236462698	no	1.28537	1.31189	0.979821	1.26877	1.02475	1.14455	1.43583	1.60638	1.01461	1.09568	0.982079	0.915004
B3gnt7	B3gnt7	B3gnt7	chr1:86303220-86307305	control	ko	OK	0.604382	0.862002	0.512231	0.978704	0.0226	0.580146	0.236462698	no	1.03934	0.879807	0.724277	0.897689	0.643953	1.0345	0.926795	0.749654	0.410116	0.812801	0.588241	0.606369
Kcnc1	Kcnc1	Kcnc1	chr7:46396467-46438704	control	ko	OK	78.0963	70.1051	-0.155736	-0.982175	0.02275	0.58042	0.236257631	no	69.7102	70.9551	56.7349	70.5807	76.4344	72.0152	74.8002	69.6098	75.2388	69.0179	88.1058	80.0228
Slc9a1	Slc9a1	Slc9a1	chr4:133369771-133423698	control	ko	OK	18.0018	16.0678	-0.163969	-0.97088	0.02295	0.580509	0.236191043	no	15.7347	15.576	12.7779	15.5923	16.9926	16.532	18.8641	16.4728	17.7619	17.2153	18.5969	18.433
Cpne9	Cpne9	Cpne9	chr6:113282306-113305571	control	ko	OK	12.9683	11.3572	-0.191382	-0.977969	0.02285	0.580509	0.236191043	no	9.38681	11.7782	12.8198	12.2169	11.1145	11.7677	11.0104	10.7631	12.9483	13.1524	12.8366	12.9358
Homer3	Homer3	Homer3	chr8:70282998-70302452	control	ko	OK	5.99715	9.11618	0.604154	1.13253	0.0229	0.580509	0.236191043	no	15.6031	19.0077	4.8126	4.94564	5.64551	9.04422	8.11592	5.75479	6.90956	5.31539	6.70742	5.05622
Pax5	Pax5	Pax5	chr4:44531505-44710440	control	ko	OK	3.12763	4.21814	0.431537	1.00505	0.02295	0.580509	0.236191043	no	7.11327	3.76769	3.51641	2.76576	4.82898	3.83657	4.82962	3.08684	3.17089	3.9033	2.2096	3.22674
Capg	Capg	Capg	chr6:72544390-72562983	control	ko	OK	2.14988	2.92123	0.442317	0.977912	0.0228	0.580509	0.236191043	no	3.16299	2.78745	2.84353	3.80819	2.53233	2.85702	3.1331	2.24522	2.3481	2.00363	2.09167	2.15613
Rps29	Rps29	Rps29	chr12:69157721-69159186	control	ko	OK	578.818	644.607	0.155309	0.958196	0.023	0.580597	0.236125213	no	600.259	650.154	696.277	703.709	647.133	630.932	569.174	659.215	505.16	648.778	563.453	597.882
Plxnc1	Plxnc1	Plxnc1	chr10:94790865-94944578	control	ko	OK	7.72073	8.69153	0.170873	0.973585	0.02315	0.580597	0.236125213	no	10.0267	8.22952	8.43535	8.4343	8.33163	8.61257	9.3007	8.16145	7.35576	8.57909	6.35498	8.59308
Apol8	Apol8	Apol8	chr15:77748612-77755229	control	ko	OK	5.20478	4.2046	-0.307869	-0.987794	0.0231	0.580597	0.236125213	no	3.2906	4.22557	4.43239	3.87475	5.32408	4.20598	4.0025	4.28091	4.74924	4.53566	6.70253	4.83169
Fmo1	Fmo1	Fmo1	chr1:162829560-162866548	control	ko	OK	3.06726	3.81062	0.313075	0.986232	0.02315	0.580597	0.236125213	no	4.69999	4.1302	3.46389	3.29945	3.17018	3.92512	4.04413	3.75201	2.81087	3.12035	3.19165	3.14618
Aldh3a1	Aldh3a1	Aldh3a1	chr11:61208741-61218416	control	ko	OK	1.00132	0.666688	-0.586813	-0.966786	0.0231	0.580597	0.236125213	no	0.464745	0.680184	0.533263	0.707894	0.721492	0.470458	1.08674	0.668725	1.11556	0.568999	1.19674	1.12396
Rarres2	Rarres2	Rarres2	chr6:48554798-48572670	control	ko	OK	14.9552	25.2505	0.755661	1.08336	0.0232	0.580865	0.235924791	no	35.7021	22.2702	13.0059	20.8154	17.8142	34.7658	27.141	30.4893	8.73045	7.90489	16.9161	26.2694
Plce1	Plce1	Plce1	chr19:38524196-38785100	control	ko	OK	4.31706	4.88249	0.177569	0.966478	0.02335	0.581663	0.235328561	no	5.25635	5.15347	4.78457	5.72079	4.29023	4.86171	4.48954	4.50328	4.10346	3.84268	5.16202	4.16006
Kcnh1	Kcnh1	Kcnh1	chr1:192190776-192510159	control	ko	OK	3.31608	2.86144	-0.21274	-0.98177	0.02335	0.581663	0.235328561	no	3.04882	3.16309	2.31332	2.79951	3.00378	2.77362	3.12149	2.66786	2.7517	3.7233	3.53824	3.25109
Kif9	Kif9	Kif9	chr9:110476957-110525174	control	ko	OK	1.86855	2.37377	0.345261	0.991691	0.0233	0.581663	0.235328561	no	2.74262	2.39433	1.6749	2.37239	2.04485	2.57215	2.18826	3.00068	1.42148	1.37134	2.22777	2.45361
Dpy19l1	Dpy19l1	Dpy19l1	chr9:24411778-24503140	control	ko	OK	28.7569	25.8462	-0.153957	-0.957267	0.02355	0.584673	0.233086961	no	25.1253	25.5675	25.976	23.0211	26.0854	27.6255	26.5898	26.7791	29.922	27.8404	27.792	29.4732
Pnpla7	Pnpla7	Pnpla7	chr2:24976032-25054072	control	ko	OK	3.91287	4.5563	0.219637	0.967258	0.02355	0.584673	0.233086961	no	5.63798	4.46295	4.03124	5.39418	3.71865	3.94156	3.96396	5.29992	3.98	3.65344	4.17962	3.83842
Serinc5	Serinc5	Serinc5	chr13:92611137-92711946	control	ko	OK	28.2802	25.4286	-0.153337	-0.958924	0.02365	0.585189	0.232703846	no	25.9375	24.9439	28.2212	19.1697	25.0647	27.1315	26.6768	26.2836	28.9493	25.837	30.3086	28.0258
P3h4	P3h4	P3h4	chr11:100408749-100414819	control	ko	OK	12.9595	14.9323	0.204427	0.965461	0.02365	0.585189	0.232703846	no	15.225	14.1209	15.6149	15.652	15.0501	15.6562	12.4326	15.7064	13.2381	12.6127	12.5931	13.394
1700001L19Rik	1700001L19Rik	1700001L19Rik	chr13:68597438-68614231	control	ko	OK	6.19E+00	7.44979	0.26753	0.978824	0.02375	0.586681	0.231597976	no	6.97996	7.62577	7.73089	7.54342	7.53038	7.88904	7.10234	7.19655	5.42361	7.53619	4.56721	7.22838
Hcrt	Hcrt	Hcrt	chr11:100761692-100762931	control	ko	OK	0.77151	0.32018	-1.2688	-1.06064	0.02385	0.588167	0.230499346	no	0.624713	0.551487	0.463164	0.276677	0.0877308	0.190722	0.27658	0.090366	1.28509	1.60394	0.0970126	0.100002
Grid2ip	Grid2ip	Grid2ip	chr5:143357337-143391798	control	ko	OK	0.971015	1.27871	0.397119	0.966728	0.0242	0.595804	0.224896585	no	1.7733	1.94444	0.738471	0.60548	1.01823	1.52507	1.48074	1.14391	0.866284	0.862574	1.20557	0.94963
Btg2	Btg2	Btg2	chr1:134074864-134079155	control	ko	OK	3.15066	3.80724	0.27309	0.96441	0.0244	0.599728	0.222045674	no	5.99561	3.16665	2.22219	3.81368	4.19756	4.53636	2.98144	3.54438	3.32127	3.18802	3.12444	2.9689
C130074G19Rik	C130074G19Rik	C130074G19Rik	chr1:184871925-184883036	control	ko	OK	6.4417	5.46812	-0.236396	-0.979088	0.0247	0.606094	0.217460015	no	4.31819	5.3342	6.31102	4.46339	6.68469	5.41062	4.82036	6.40251	5.553	9.64665	4.84876	5.71839
Lrrc48	Lrrc48	Lrrc48	chr11:60353379-60394333	control	ko	OK	6.85643	8.17467	0.253702	0.972444	0.02475	0.606313	0.21730312	no	9.2999	7.09882	7.51881	7.10297	7.42437	9.38762	8.43977	9.12507	5.25984	6.35153	7.62823	8.18614
Slco1c1	Slco1c1	Slco1c1	chr6:141524385-141570177	control	ko	OK	20.8817	18.577	-0.168721	-0.971135	0.0251	0.607831	0.216217154	no	17.7678	19.302	22.2022	17.3713	18.5403	17.7007	18.0763	17.6552	21.4766	22.1125	20.6007	19.3369
Pxylp1	Pxylp1	Pxylp1	chr9:96823342-96889474	control	ko	OK	5.00914	5.8853	0.232554	0.951873	0.0249	0.607831	0.216217154	no	6.0167	6.77076	5.79662	6.21879	5.56384	5.31785	5.78191	5.61594	4.91827	5.45775	4.84578	4.81474
C030037D09Rik	C030037D09Rik	C030037D09Rik	chr11:88718642-88728572	control	ko	OK	2.96515	2.14293	-0.468517	-0.95836	0.02495	0.607831	0.216217154	no	2.55383	2.87681	2.23691	1.44348	1.41236	2.5583	3.09207	0.969718	3.40016	3.45924	1.69193	3.30926
4930426D05Rik	4930426D05Rik	4930426D05Rik	chr18:21550376-21656107	control	ko	OK	2.12E+00	3.08042	0.536525	0.975742	0.02505	0.607831	0.216217154	no	4.22613	3.06657	2.4679	2.43223	3.54136	1.87301	2.90277	4.13334	2.10379	2.38624	1.9058	2.09909
5330413P13Rik	5330413P13Rik	5330413P13Rik	chr2:131820005-131847656	control	ko	OK	3.60E-01	0.52122	0.53565	0.962148	0.025	0.607831	0.216217154	no	0.576266	0.573039	0.288823	0.318363	0.371231	0.700691	0.6673	0.67405	0.226576	0.178566	0.442915	0.590194
Hp	Hp	Hp	chr8:109575127-109579172	control	ko	OK	0.21983	0.415773	0.919409	0.998795	0.0251	0.607831	0.216217154	no	0.476988	0.368443	0.247589	0.493003	0.117244	0.828225	0.492829	0.301863	0.322011	0.0945505	0.16206	0.300697
Cpn1	Cpn1	Cpn1	chr19:43956307-43986520	control	ko	OK	0.214634	0.385289	0.844062	0.994129	0.025	0.607831	0.216217154	no	0.450297	0.397515	0.244871	0.310284	0.105415	0.389508	0.598195	0.586227	0.102942	0.0680074	0.303076	0.384512
Akr1b8	Akr1b8	Akr1b8	chr6:34354163-34368454	control	ko	OK	0.54027	0.861156	0.672595	0.968421	0.02525	0.610463	0.214340653	no	0.711187	1.05092	0.898809	1.05465	0.94245	0.462564	0.766752	1.00191	0.853539	0.490346	0.470653	0.346541
Dusp14	Dusp14	Dusp14	chr11:84048044-84068357	control	ko	OK	6.18653	4.98147	-0.312559	-0.959991	0.0253	0.610673	0.214191281	no	4.80498	6.39092	4.6177	4.93796	4.72429	4.51816	4.96459	4.89315	4.61344	10.8563	4.53751	4.73889
Synj2	Synj2	Synj2	chr17:5941279-6079739	control	ko	OK	11.9592	10.3282	-0.211534	-0.97268	0.0254	0.612086	0.213187554	no	9.68806	10.4557	10.0846	9.03589	11.3068	10.4789	10.3485	11.2272	11.5241	13.2063	12.5222	10.5843
Klhdc8a	Klhdc8a	Klhdc8a	chr1:132298625-132307357	control	ko	OK	19.5807	17.4974	-0.162293	-0.960678	0.02545	0.612292	0.213041415	no	16.5695	16.4267	15.2978	19.3261	18.6478	18.5733	17.1814	17.9567	19.1534	16.7113	23.0799	19.3784
Stk39	Stk39	Stk39	chr2:68210446-68471981	control	ko	OK	48.5895	43.6662	-0.154127	-0.965804	0.02555	0.613699	0.212044584	no	39.6303	43.2013	40.0288	43.6809	47.6687	45.3232	45.2724	44.524	49.8081	41.5185	52.8457	50.1856
Sptb	Sptb	Sptb	chr12:76580487-76710547	control	ko	OK	24.8607	22.3915	-0.150917	-0.971886	0.0256	0.613901	0.211901659	no	22.6057	22.1873	18.7118	21.1656	25.2053	23.5406	24.1492	21.5664	23.4176	22.9304	28.5298	24.565
Emx2os	Emx2os	Emx2os	chr19:59425103-59458635	control	ko	OK	0.785166	0.591646	-0.408263	-0.967163	0.0259	0.620089	0.207545973	no	0.494667	0.465797	0.484219	0.584352	0.91024	0.407752	0.613354	0.772789	0.720946	0.582727	1.04496	0.792031
Ccl2	Ccl2	Ccl2	chr11:82035576-82037452	control	ko	OK	0.159087	0.400218	1.33097	1.03861	0.02595	0.620281	0.207411522	no	0.112855	0.290578	0.410027	1.57458	0.221902	0.301474	0.233189	0.0571366	0.203152	0.01	0.306724	0.12647
Rpl37a	Rpl37a	Rpl37a	chr1:72711259-72713813	control	ko	OK	205.409	229.144	0.157752	0.945875	0.0263	0.621606	0.206484802	no	211.701	218.125	255.583	260.118	226.43	221.68	210.394	229.117	186.419	232.4	201.422	201.395
Wnk1	Wnk1	Wnk1	chr6:119923968-120038655	control	ko	OK	42.6583	38.4918	-0.148275	-0.964796	0.0261	0.621606	0.206484802	no	38.021	37.1156	39.1683	33.8198	40.4851	39.6814	40.6085	39.0347	46.5378	37.9604	44.6392	41.4958
Kcnf1	Kcnf1	Kcnf1	chr12:17172099-17176888	control	ko	OK	4.11274	3.51702	-0.225743	-0.96578	0.02625	0.621606	0.206484802	no	3.87699	3.45752	2.56774	3.76943	3.57111	3.69827	3.65298	3.54216	3.7084	6.56427	3.18983	2.98845
Lrp4	Lrp4	Lrp4	chr2:91457530-91513901	control	ko	OK	3.96789	3.466	-0.1951	-0.951357	0.0262	0.621606	0.206484802	no	3.41591	3.74646	3.16131	3.44844	3.31832	3.16719	3.53404	3.93633	3.52779	4.08018	4.54064	3.72294
Zic2	Zic2	Zic2	chr14:122475383-122480328	control	ko	OK	3.38993	4.12024	0.281473	0.981052	0.02625	0.621606	0.206484802	no	5.32303	10.9646	2.14912	2.81469	2.67751	2.97558	3.42482	2.63257	2.98737	3.15244	5.25171	2.16818
Gli1	Gli1	Gli1	chr10:127321963-127341579	control	ko	OK	2.13698	2.64318	0.3067	0.97724	0.0263	0.621606	0.206484802	no	2.63889	2.66712	2.15699	2.77853	2.7012	3.00912	2.94034	2.25329	2.35182	2.0195	1.62732	2.54931
Cxcr4	Cxcr4	Cxcr4	chr1:128588198-128592299	control	ko	OK	1.05951	1.47166	0.474047	0.949965	0.0262	0.621606	0.206484802	no	1.50071	1.39322	0.85579	1.24527	1.35084	2.39404	1.85633	1.17712	1.06546	0.692715	1.01116	1.46872
Specc1	Specc1	Specc1	chr11:61956762-62223013	control	ko	OK	28.0063	25.2296	-0.150637	-0.956496	0.0264	0.622973	0.205530775	no	24.7497	25.3953	25.7932	22.8598	26.5106	25.0455	26.3819	25.1006	26.395	26.0653	31.1591	28.406
Lnpep	Lnpep	Lnpep	chr17:17527722-17624489	control	ko	OK	7.23775	6.35813	-0.186938	-0.964927	0.02655	0.625513	0.20376366	no	6.97926	5.70815	7.38087	5.02862	6.48569	6.29506	8.13063	4.85679	6.34009	6.20657	8.19854	8.20579
Ptma	Ptma	Ptma	chr1:86526735-86530698	control	ko	OK	113.799	126.426	0.151809	0.939974	0.0268	0.630397	0.200385862	no	126.219	122.444	131.96	132.519	125.654	128.911	106.938	136.762	107.901	124.705	109.834	112.755
Mgst3	Mgst3	Mgst3	chr1:167372383-167393797	control	ko	OK	126.59	112.556	-0.169529	-0.956409	0.0269	0.630741	0.200148938	no	105.887	114.082	124.374	115.692	114.31	104.648	116.627	104.826	129.899	122.846	129.228	124.388
Tlr5	Tlr5	Tlr5	chr1:182954787-182976044	control	ko	OK	0.496073	0.334514	-0.568487	-0.966415	0.0269	0.630741	0.200148938	no	0.329669	0.210744	0.413072	0.129252	0.447101	0.437291	0.340636	0.368343	0.36839	0.63696	0.482043	0.496898
Ppm1l	Ppm1l	Ppm1l	chr3:69316917-69555396	control	ko	OK	11.1396	9.84733	-0.17789	-0.950081	0.02695	0.630912	0.200031212	no	11.1959	9.12741	10.153	7.53667	10.1246	10.5175	11.7936	8.33004	8.77322	11.4043	13.3184	11.0624
F3	F3	F3	chr3:121723536-121735052	control	ko	OK	42.8234	38.2974	-0.161156	-0.942717	0.0275	0.638883	0.194578668	no	36.0465	41.2754	42.409	42.7275	36.6226	36.5159	36.5085	34.2735	39.5497	40.4967	50.3006	40.9468
Slc6a8	Slc6a8	Slc6a8	chrX:73673132-73682500	control	ko	OK	31.6109	28.4321	-0.1529	-0.945444	0.0274	0.638883	0.194578668	no	26.3804	28.2712	23.6931	30.1508	31.1478	30.0752	30.5332	27.2056	33.1083	29.5534	33.2204	30.5616
Cacnb4	Cacnb4	Cacnb4	chr2:52428319-52676609	control	ko	OK	24.0362	21.677	-0.149041	-0.941539	0.0274	0.638883	0.194578668	no	22.0566	23.9126	24.1815	19.9955	21.1412	20.1381	22.6466	19.3442	24.5244	22.5802	24.0521	24.9881
Rlbp1	Rlbp1	Rlbp1	chr7:79374869-79387027	control	ko	OK	2.82002	2.20345	-0.355941	-0.96283	0.02755	0.638883	0.194578668	no	1.96116	2.14057	3.11319	1.61493	2.04525	2.14171	2.61582	1.99497	3.08097	3.58512	2.39604	2.21796
Cyp4f15	Cyp4f15	Cyp4f15	chr17:32685658-32703349	control	ko	OK	2.01405	2.60348	0.370341	0.966623	0.02755	0.638883	0.194578668	no	2.34671	2.65315	3.00415	4.10343	1.97774	2.35671	2.22419	2.1618	2.13887	2.5742	1.24696	2.09618
Fam180a	Fam180a	Fam180a	chr6:35312745-35326141	control	ko	OK	0.717275	0.450654	-0.670508	-0.976135	0.02745	0.638883	0.194578668	no	0.539628	0.529306	0.640245	0.318716	0.328447	0.384407	0.292053	0.572427	0.555129	0.869322	0.782269	0.662381
Mt3	Mt3	Mt3	chr8:94152606-94154148	control	ko	OK	561.476	622.398	0.148613	0.943028	0.02765	0.639195	0.194366631	no	598.995	565.287	595.805	814.334	605.472	569.135	511.636	718.516	454.895	571.679	689.825	529.504
Myh7	Myh7	Myh7	chr14:54968786-54994549	control	ko	OK	1.97511	2.35104	0.251367	0.964081	0.02765	0.639195	0.194366631	no	2.70705	2.17047	2.44179	2.6176	2.44423	2.04657	2.09936	2.28127	1.87262	2.82495	1.29761	1.90526
Afap1l2	Afap1l2	Afap1l2	chr19:56912353-57008575	control	ko	OK	3.3129	3.90688	0.237921	0.941456	0.0278	0.641659	0.19269571	no	3.93397	5.17865	3.71517	4.1159	3.24791	3.64724	3.81131	3.60486	3.45804	3.28843	3.15256	3.35256
Cdhr1	Cdhr1	Cdhr1	chr14:37077848-37098311	control	ko	OK	0.884387	1.14949	0.378248	0.966787	0.02785	0.64181	0.19259352	no	1.27903	1.20609	1.05197	1.0731	1.0208	1.45543	1.19286	0.916663	1.03672	0.719996	0.812732	0.9681
Sh3gl2	Sh3gl2	Sh3gl2	chr4:85205455-85389379	control	ko	OK	131.343	118.764	-0.145245	-0.946266	0.02795	0.642111	0.19238989	no	114.26	123.338	117.442	121.97	120.219	119.029	118.777	115.073	135.897	119.62	139.169	130.686
Nlk	Nlk	Nlk	chr11:78567167-78697425	control	ko	OK	10.0648	8.93612	-0.1716	-0.926696	0.02795	0.642111	0.19238989	no	8.85436	9.47878	8.76428	8.48794	9.0416	9.00337	9.20637	8.65229	9.29417	11.2145	10.9471	8.80348
Icam1	Icam1	Icam1	chr9:21015959-21028796	control	ko	OK	0.933316	1.26672	0.440658	0.952026	0.028	0.642261	0.192288449	no	1.18088	1.30629	0.95353	2.29047	1.10375	0.810049	1.17496	1.31381	1.5048	0.847692	0.79255	0.588222
Ntrk1	Ntrk1	Ntrk1	chr3:87778243-87795162	control	ko	OK	1.77384	2.26578	0.353129	0.950717	0.0281	0.643555	0.191414331	no	1.45649	1.73536	1.67517	2.99616	2.28853	2.34972	2.90658	2.71824	2.09087	2.38517	1.21099	1.40834
Tmem229a	Tmem229a	Tmem229a	chr6:24951140-24956125	control	ko	OK	35.4533	31.9937	-0.148131	-0.936678	0.0283	0.644141	0.191019057	no	30.3289	33.7745	33.9058	30.0167	32.0485	33.3208	32.8543	29.7003	37.428	30.3844	38.7229	35.2779
Inpp5j	Inpp5j	Inpp5j	chr11:3494271-3504821	control	ko	OK	19.2886	17.2388	-0.162094	-0.932401	0.0283	0.644141	0.191019057	no	16.4254	17.5175	14.4467	17.7852	17.7684	18.497	18.005	17.4649	19.1017	17.8824	22.6833	17.4871
Kif13b	Kif13b	Kif13b	chr14:64652530-64806296	control	ko	OK	13.1077	11.7348	-0.159619	-0.929986	0.0283	0.644141	0.191019057	no	10.3889	10.9205	14.4466	8.13693	12.9192	13.7093	12.7421	10.6152	13.1279	13.257	13.0446	13.0013
Mns1	Mns1	Mns1	chr9:72438528-72491959	control	ko	OK	1.14082	2.08252	0.868261	1.0173	0.0282	0.644141	0.191019057	no	3.18434	2.05521	1.21215	2.34782	1.35673	1.72397	2.5444	2.23554	0.738886	0.763066	1.80032	1.261
Laptm4b	Laptm4b	Laptm4b	chr15:34238025-34284295	control	ko	OK	86.9607	78.3515	-0.150404	-0.943301	0.0286	0.649968	0.187108025	no	72.4057	77.0354	86.3965	77.4151	79.0575	77.6685	75.5186	81.3145	89.4103	77.9708	91.9457	88.5161
Cgn	Cgn	Cgn	chr3:94760069-94786515	control	ko	OK	3.73054	4.31043	0.208446	0.933175	0.02865	0.650104	0.187017162	no	4.39623	4.01405	3.83243	4.67492	4.72152	3.50284	4.74878	4.59264	3.48384	4.16084	3.59017	3.68731
Gimap6	Gimap6	Gimap6	chr6:48701582-48708244	control	ko	OK	3.83693	3.01246	-0.349008	-0.946901	0.0288	0.651506	0.18608158	no	2.97234	2.7626	2.73453	4.07128	2.75614	3.02112	2.79646	2.98522	3.9444	3.88323	3.80967	3.7104
Dyx1c1	Dyx1c1	Dyx1c1	chr9:72958784-72973067	control	ko	OK	1.6622	2.19185	0.399051	0.94747	0.0288	0.651506	0.18608158	no	2.62829	2.12775	1.69672	2.1651	2.15039	2.31331	1.99059	2.46262	1.55992	1.57832	1.5967	1.91388
Ovgp1	Ovgp1	Ovgp1	chr3:105973801-105987423	control	ko	OK	2.98807	3.6553	0.290776	0.93541	0.02885	0.651639	0.185992931	no	3.50532	4.01803	3.95892	3.38061	3.21585	3.77689	4.00075	3.386	3.30939	3.13211	2.5355	2.97527
Bcat1	Bcat1	Bcat1	chr6:144993834-145076157	control	ko	OK	38.7115	34.9903	-0.145809	-0.948429	0.02905	0.655155	0.18365594	no	32.9097	34.6672	36.4025	36.9807	34.5776	33.74	35.9107	34.7338	40.2243	33.8809	42.7058	38.0351
Ntf3	Ntf3	Ntf3	chr6:126101411-126166744	control	ko	OK	0.864845	0.562196	-0.621368	-0.90785	0.0291	0.655282	0.183571762	no	0.238908	1.04575	0.539328	0.401267	0.540835	0.587775	0.431983	0.711722	0.896043	0.77539	1.07147	0.716478
Stk17b	Stk17b	Stk17b	chr1:53755511-53785215	control	ko	OK	1.78701	2.23037	0.31974	0.940129	0.02925	0.657658	0.181999893	no	3.17879	4.76824	1.51786	1.51119	1.39397	2.04745	1.92265	1.50282	1.95417	1.65103	1.85456	1.68827
Rph3a	Rph3a	Rph3a	chr5:120940499-121010092	control	ko	OK	159.144	143.974	-0.144521	-0.93907	0.02935	0.658903	0.181178515	no	130.107	141.853	137.537	142.821	155.679	154.821	153.266	135.708	158.106	156.244	166.733	155.492
Bex1	Bex1	Bex1	chrX:136213971-136215513	control	ko	OK	142.361	158.119	0.151458	0.92347	0.02945	0.660145	0.180360662	no	163.372	154.833	161.334	167.256	154.714	162.064	143.176	158.201	137.977	162.95	124.546	143.972
Gpr88	Gpr88	Gpr88	chr3:116249653-116253484	control	ko	OK	1.88773	1.50237	-0.329411	-0.933171	0.0296	0.662502	0.178812806	no	1.39508	1.56645	1.13256	1.40947	1.78427	1.24411	1.7558	1.73124	1.58629	2.97193	1.31156	1.68115
Sv2c	Sv2c	Sv2c	chr13:95959442-96132577	control	ko	OK	9.81254	8.66845	-0.178852	-0.940719	0.02965	0.662617	0.178737426	no	9.96827	7.77134	9.00412	5.27787	9.47056	10.229	11.2126	6.41385	7.47138	9.33784	11.2591	11.1818
Sort1	Sort1	Sort1	chr3:108284063-108361519	control	ko	OK	49.8392	45.1114	-0.14379	-0.935554	0.0297	0.662732	0.178662059	no	45.6925	44.2286	40.2693	40.3628	47.881	46.5898	49.3411	46.526	46.6934	51.0711	51.3364	50.256
Doc2b	Doc2b	Doc2b	chr11:75769089-75796057	control	ko	OK	10.6231	11.9567	0.170608	0.939694	0.02975	0.662846	0.17858736	no	14.1146	12.9486	8.2061	11.9676	12.0638	12.1195	11.5368	12.6963	10.3263	9.70144	11.4618	11.0028
Ntsr1	Ntsr1	Ntsr1	chr2:180499975-180544979	control	ko	OK	2.72531	2.25385	-0.274028	-0.939349	0.0298	0.66296	0.178512674	no	1.57778	2.4847	2.01899	2.7402	2.85018	2.09758	1.75349	2.50786	2.32309	2.1917	3.61052	2.77592
1700019L03Rik	1700019L03Rik	1700019L03Rik	chr2:32775820-32784405	control	ko	OK	4.02E-01	1.0076	1.32654	1.09068	0.02985	0.663074	0.178438001	no	1.3185	0.929122	0.384229	0.621628	0.818765	1.50773	1.07551	1.40534	0.305386	0.122273	0.427545	0.751818
Smim13	Smim13	Smim13	chr13:41249843-41276577	control	ko	OK	46.9425	42.4572	-0.144886	-0.925877	0.0301	0.667623	0.17546871	no	41.9472	42.7595	38.3775	43.2678	43.1152	42.6876	45.4151	42.0874	50.0028	45.5747	48.8708	43.3216
Atp2b2	Atp2b2	Atp2b2	chr6:113745667-114042080	control	ko	OK	60.0393	54.3705	-0.143084	-0.93507	0.03015	0.66773	0.175399111	no	56.9406	53.722	47.2749	50.0706	59.7472	56.4241	59.005	51.7793	56.0861	60.4749	64.3634	59.2328
Pde8a	Pde8a	Pde8a	chr7:81213803-81333622	control	ko	OK	15.4689	13.6867	-0.176587	-0.930238	0.03025	0.667942	0.175261247	no	12.0571	11.9511	13.6581	11.838	15.6493	15.4807	14.2318	14.6281	16.8116	14.7067	14.2889	16.0683
Per3	Per3	Per3	chr4:151003654-151044665	control	ko	OK	7.65914	8.62332	0.17106	0.945124	0.03025	0.667942	0.175261247	no	9.23501	9.88408	7.38709	7.60779	8.65627	8.74121	9.26485	8.21023	8.78998	7.56011	7.06965	7.21682
Qrfpr	Qrfpr	Qrfpr	chr3:36179425-36222275	control	ko	OK	1.02083	0.703401	-0.53732	-0.948526	0.03035	0.66915	0.174476518	no	0.468789	0.768111	0.663653	0.792884	0.628533	0.84245	0.858655	0.604136	1.48332	0.720875	1.01938	0.85974
Ttbk1	Ttbk1	Ttbk1	chr17:46442447-46487675	control	ko	OK	12.3723	11.117	-0.154346	-0.919481	0.0304	0.669253	0.174409673	no	11.3795	10.6035	9.58962	10.4178	12.0319	11.6853	12.7324	10.4963	11.1287	12.3342	14.1765	11.85
Wdr78	Wdr78	Wdr78	chr4:103038064-103114299	control	ko	OK	3.47942	4.09495	0.235002	0.930516	0.0308	0.67705	0.169379258	no	4.38316	4.46543	3.50651	3.65781	3.27431	5.01809	4.34273	4.1116	3.09728	3.01903	3.90955	3.8918
Kif5c	Kif5c	Kif5c	chr2:49619313-49774778	control	ko	OK	141.447	128.186	-0.142029	-0.918056	0.03085	0.677141	0.169320889	no	123.826	127.43	135.447	122.99	134.501	130.316	131.436	119.54	144.661	133.599	145.695	141.833
Hsd17b14	Hsd17b14	Hsd17b14	chr7:45554927-45567321	control	ko	OK	0.708884	0.430675	-0.718948	-0.952972	0.03095	0.678328	0.168560256	no	0.146495	0.362105	0.33458	0.575371	0.604942	0.156534	0.968705	0.29667	0.527454	0.247798	1.33789	0.722395
Klc2	Klc2	Klc2	chr19:5107745-5118408	control	ko	OK	117.507	106.521	-0.141604	-0.923916	0.03135	0.684051	0.164911518	no	102.499	100.771	94.5911	111.168	115.923	109.253	110.925	107.039	120.608	110.411	124.003	115.006
Pdp1	Pdp1	Pdp1	chr4:11958182-11966450	control	ko	OK	22.7042	20.4081	-0.153817	-0.917052	0.03135	0.684051	0.164911518	no	21.1034	22.1314	20.2676	20.3645	20.0041	19.9884	20.4333	18.9722	20.9345	25.7587	23.083	21.0407
Otp	Otp	Otp	chr13:94875626-94883681	control	ko	OK	4.82615	6.07925	0.33302	0.931406	0.03135	0.684051	0.164911518	no	6.81524	4.40486	4.58435	6.68458	5.09386	9.51158	8.37074	3.16876	5.04947	6.94772	3.13773	4.16968
Nek10	Nek10	Nek10	chr14:14820814-15006693	control	ko	OK	0.275388	0.411981	0.581114	0.932741	0.0314	0.684131	0.16486073	no	0.379031	0.301142	0.348535	0.414165	0.468516	0.49758	0.481158	0.405724	0.220963	0.171733	0.235493	0.473363
Fam98a	Fam98a	Fam98a	chr17:75537085-75551946	control	ko	OK	25.356	22.7185	-0.158463	-0.919408	0.03145	0.684211	0.164809948	no	21.5234	22.7175	25.7404	21.3449	22.4951	21.7177	23.5047	22.7041	24.7539	23.1815	27.4674	26.0213
Kcnk12	Kcnk12	Kcnk12	chr17:87745820-87797994	control	ko	OK	5.27315	4.35077	-0.277394	-0.920084	0.03155	0.685377	0.164070474	no	4.67272	4.73229	3.84043	3.64243	4.30721	4.61848	5.06945	3.92314	5.02401	4.21956	7.07026	4.77875
Sgpp2	Sgpp2	Sgpp2	chr1:78310345-78488897	control	ko	OK	24.7206	20.8724	-0.244123	-0.937601	0.0317	0.687625	0.162648342	no	19.9603	20.6314	21.8409	19.435	22.5295	18.9307	22.813	20.8381	24.2587	19.432	28.7969	26.395
Adarb1	Adarb1	Adarb1	chr10:77290726-77418273	control	ko	OK	45.6284	41.3609	-0.141664	-0.920524	0.03205	0.692168	0.159788483	no	40.2967	42.0848	36.7856	41.9667	42.3419	43.0506	43.8796	40.4812	45.7344	41.9225	50.1048	44.7518
Hmgn5	Hmgn5	Hmgn5	chrX:109004536-109013380	control	ko	OK	10.1586	11.7077	0.204765	0.90437	0.03205	0.692168	0.159788483	no	11.4106	12.5341	12.0951	12.0626	10.8852	11.6161	11.666	11.3921	8.82622	11.1126	10.1466	10.5489
Ccdc57	Ccdc57	Ccdc57	chr11:120826541-120932872	control	ko	OK	1.59288	1.98681	0.318817	0.918556	0.032	0.692168	0.159788483	no	2.14804	1.77204	1.78628	1.94413	1.95445	1.91842	2.13116	2.23995	1.60332	1.62691	1.45244	1.68884
Vat1l	Vat1l	Vat1l	chr8:114205639-114374070	control	ko	OK	85.9899	94.7021	0.139229	0.904642	0.0321	0.692235	0.159746446	no	97.9354	87.7362	101.031	91.8875	92.803	101.242	94.6282	90.3542	82.0662	93.9092	75.0834	92.901
Gfap	Gfap	Gfap	chr11:102887335-102897200	control	ko	OK	11.4016	12.9542	0.184184	0.920108	0.0323	0.695533	0.15768226	no	20.8592	14.0695	10.3764	7.7658	11.9432	12.4058	14.7085	11.5049	12.6371	12.279	8.09817	12.592
Atp8a2	Atp8a2	Atp8a2	chr14:59647740-60086834	control	ko	OK	11.8614	10.5178	-0.173441	-0.922276	0.0327	0.703121	0.152969931	no	11.7085	9.07684	10.6832	8.50297	11.4452	10.6191	13.3311	8.77535	9.1221	10.3824	14.7086	13.2324
Tnfaip6	Tnfaip6	Tnfaip6	chr2:52038112-52056681	control	ko	OK	16.4998	14.3621	-0.200178	-0.924274	0.03285	0.70532	0.151613801	no	11.0574	14.8748	18.028	12.2595	15.8048	16.5256	13.9916	12.3554	17.5094	15.5778	16.1794	16.7326
Asah2	Asah2	Asah2	chr19:31984650-32103140	control	ko	OK	16.785	15.0763	-0.154888	-0.914593	0.0333	0.71291	0.146965293	no	14.023	13.9712	17.3785	13.4191	15.5445	16.372	16.1064	13.7956	15.8211	14.6144	18.2162	18.4881
Pcp2	Pcp2	Pcp2	chr8:3621550-3625545	control	ko	OK	3.6438	28.9531	2.9902	1.66332	0.0333	0.71291	0.146965293	no	62.1698	117.472	1.56718	0.649335	0.224199	25.0097	23.3859	1.14675	2.1137	0.665159	10.6684	1.12791
Zfp366	Zfp366	Zfp366	chr13:99184822-99247032	control	ko	OK	1.77064	1.37522	-0.36461	-0.924035	0.03345	0.715085	0.145642332	no	1.07969	1.77094	1.48072	1.44666	1.41547	1.23914	1.58387	0.985278	1.9038	2.05741	1.97102	1.15033
Cbln2	Cbln2	Cbln2	chr18:86711109-86718283	control	ko	OK	12.9347	11.3769	-0.185142	-0.915143	0.0335	0.715118	0.14562229	no	9.25211	10.3896	11.9055	13.6812	11.7678	10.7044	11.1847	12.1299	14.6655	12.9567	10.0555	14.0613
Pkp2	Pkp2	Pkp2	chr16:16213344-16272712	control	ko	OK	1.49011	1.8976	0.34876	0.927242	0.03365	0.717284	0.144308857	no	1.8245	1.95737	1.93363	2.043	1.70673	1.54338	2.05537	2.11684	1.62715	1.64756	1.32249	1.36324
Peg10	Peg10	Peg10	chr6:4747305-4760516	control	ko	OK	35.3439	38.9776	0.141185	0.907915	0.0337	0.717315	0.144290087	no	47.6656	38.1051	34.9592	33.7869	36.1046	35.1525	44.9661	41.0813	34.153	39.7775	32.8415	34.6038
Ttll3	Ttll3	Ttll3	chr6:113378112-113414571	control	ko	OK	5.14168	7.76953	0.595589	0.916125	0.03385	0.719471	0.142986707	no	11.1931	8.74402	4.57477	7.06285	5.09462	7.64531	7.98941	9.85219	4.40148	4.16859	5.75197	6.24467
Ebf2	Ebf2	Ebf2	chr14:67233291-67430952	control	ko	OK	3.13599	3.62301	0.208266	0.906784	0.03395	0.720559	0.142330453	no	4.33123	3.63063	3.80592	3.31967	3.30256	3.46956	3.80776	3.31675	2.91022	3.21276	2.37683	4.04417
Qdpr	Qdpr	Qdpr	chr5:45434031-45450229	control	ko	OK	420.295	381.764	-0.13872	-0.904837	0.03405	0.720611	0.142299113	no	341.259	368.102	474.316	317.943	398.484	399.162	371.644	383.204	450.087	413.997	392.284	424.813
Rnf157	Rnf157	Rnf157	chr11:116336344-116413032	control	ko	OK	74.8845	67.9542	-0.140104	-0.911243	0.03405	0.720611	0.142299113	no	65.4364	64.8253	54.4491	69.7334	75.4747	70.248	71.6535	71.8131	73.6359	72.8593	77.9695	75.0731
Ccdc146	Ccdc146	Ccdc146	chr5:21292960-21424677	control	ko	OK	0.504899	1.0175	1.01096	1.16588	0.0342	0.72275	0.1410119	no	1.63559	0.825744	0.410642	0.883972	0.578111	1.03947	1.39176	1.3747	0.153967	0.158222	0.581158	1.12625
Lpl	Lpl	Lpl	chr8:68880554-68906932	control	ko	OK	0.974974	0.743067	-0.391871	-0.925896	0.03425	0.722773	0.140998079	no	0.59335	0.830002	0.726346	0.787231	0.879478	0.529922	0.549038	1.04917	0.914116	1.1235	1.08807	0.774205
Hist1h1c	Hist1h1c	Hist1h1c	chr13:23738806-23739531	control	ko	OK	13.7733	16.76	0.283146	0.918188	0.0343	0.722795	0.14098486	no	20.7897	12.4845	12.583	19.5997	12.8141	15.0418	12.5233	28.2439	11.3403	11.8507	17.0037	14.8986
Arhgap32	Arhgap32	Arhgap32	chr9:32116135-32265511	control	ko	OK	15.593	14.0954	-0.145677	-0.913634	0.0344	0.72284	0.140957823	no	14.3266	13.9512	12.3896	14.3587	15.0969	14.1864	14.5362	13.9174	14.5703	18.8955	15.3637	13.5426
Mir1966	Mir1966	Mir1966	chr8:105605228-105622218	control	ko	OK	0	22.6518	inf	#NAME?	0.0344	0.72284	0.140957823	no	42.0138	10.8177	10.7677	0.01	20.3958	22.4465	42.8664	31.9062	0.01	0.01	0.01	0.01
Dcn	Dcn	Dcn	chr10:97479499-97518162	control	ko	OK	11.9955	13.7898	0.201101	0.920674	0.03455	0.724961	0.139685356	no	16.215	14.4389	14.1674	13.5159	11.6563	13.5946	12.976	13.7543	11.5569	11.9162	14.0609	10.4481
Sfrp5	Sfrp5	Sfrp5	chr19:42197970-42202252	control	ko	OK	16.0443	18.204	0.182194	0.911893	0.03465	0.726028	0.13904663	no	20.1061	18.021	15.728	17.7329	18.4273	20.8194	17.8926	16.9047	19.5074	14.4253	13.2428	17.0018
Ttc39b	Ttc39b	Ttc39b	chr4:83220300-83324189	control	ko	OK	15.2237	13.7621	-0.145619	-0.903418	0.03475	0.727092	0.138410634	no	13.0946	13.6011	15.5614	12.5235	14.1236	13.8177	14.99	12.3849	15.0769	12.9476	16.8336	16.0368
Tmem125	Tmem125	Tmem125	chr4:118540940-118543726	control	ko	OK	15.2935	13.3951	-0.191216	-0.908041	0.0351	0.733377	0.134672714	no	12.2126	11.9226	13.9999	11.1167	15.1358	15.3305	12.8942	14.5483	17.6137	13.9961	13.3005	16.2638
Mir25	Mir25	Mir25	chr5:138164588-138171862	control	ko	OK	21.9985	0	#NAME?	#NAME?	0.03535	0.737557	0.132204411	no	0.01	0.01	0.01	0.01	0.01	0.01	0.01	0.01	0.01	28.9349	29.0815	29.9777
Dnajb13	Dnajb13	Dnajb13	chr7:100503019-100514815	control	ko	OK	0.632564	1.00603	0.669385	0.935143	0.0354	0.737558	0.132203822	no	1.66581	0.895116	0.827059	0.486569	0.498458	1.16085	1.04763	1.46673	0.173844	0.229707	0.787421	1.33928
Tesc	Tesc	Tesc	chr5:118027823-118061870	control	ko	OK	17.0304	14.4256	-0.239486	-0.89608	0.03545	0.73756	0.132202644	no	11.4212	16.6008	12.0953	16.3259	17.2507	12.4992	15.0354	14.1761	17.6861	15.3852	19.8769	15.1735
Cerk	Cerk	Cerk	chr15:86139100-86186141	control	ko	OK	30.3665	27.473	-0.144468	-0.896279	0.03555	0.7386	0.131590697	no	27.3631	31.3884	24.0849	27.9512	28.8484	27.8222	28.9706	23.3551	29.9902	27.5684	35.8145	28.093
Ndrg4	Ndrg4	Ndrg4	chr8:95703036-95715119	control	ko	OK	737.227	666.609	-0.145268	-0.898536	0.036	0.743765	0.128564262	no	617.135	641.185	675.144	672.937	692.345	677.694	709.914	646.516	744.71	695.309	789.438	719.45
Glrb	Glrb	Glrb	chr3:80843598-80913660	control	ko	OK	146.332	133.027	-0.137531	-0.901072	0.03585	0.743765	0.128564262	no	126.043	132.532	149.312	129.869	134.552	128.463	135.639	127.804	148.746	133.518	149.2	153.866
Arhgap36	Arhgap36	Arhgap36	chrX:49470449-49500250	control	ko	OK	18.4214	20.5237	0.155906	0.884984	0.03595	0.743765	0.128564262	no	20.5596	19.3194	21.5692	19.0414	22.1753	21.5323	18.7369	21.2556	15.855	18.9932	15.9428	22.8948
Gm1976	Gm1976	Gm1976	chr17:94750099-94834799	control	ko	OK	8.11897	6.89842	-0.23503	-0.899482	0.0359	0.743765	0.128564262	no	6.60147	6.94187	6.91188	7.26499	7.32206	6.12294	7.13465	6.88753	8.43596	8.41144	7.5199	8.10859
Tma7	Tma7	Tma7	chr9:109077987-109082381	control	ko	OK	43.7048	50.1875	0.199539	0.90542	0.0361	0.744772	0.127976659	no	47.5671	53.1869	54.9057	53.3686	51.3068	47.8963	41.6922	51.5767	32.4428	47.8852	48.3014	46.1896
Mtmr2	Mtmr2	Mtmr2	chr9:13749180-13806481	control	ko	OK	32.1294	28.9394	-0.150858	-0.907103	0.0362	0.744772	0.127976659	no	28.2427	27.9173	32.0076	27.0307	30.5384	29.6819	30.5467	25.5502	33.0012	29.4506	34.465	31.6009
Fam117a	Fam117a	Fam117a	chr11:95337017-95381872	control	ko	OK	1.77299	2.27292	0.358361	0.928485	0.0362	0.744772	0.127976659	no	2.46471	3.13572	1.73932	2.04804	2.51843	1.97952	2.01403	2.28362	1.46942	1.48166	2.13682	2.00407
Ephx4	Ephx4	Ephx4	chr5:107403512-107430031	control	ko	OK	9.87899	8.26867	-0.256709	-0.893571	0.0364	0.746807	0.12679162	no	6.71184	8.70725	7.77174	8.47132	8.8516	7.8959	8.06826	9.67147	7.74545	11.8717	10.2792	9.61959
Bdh2	Bdh2	Bdh2	chr3:135281220-135304425	control	ko	OK	3.86161	4.9242	0.350685	0.899159	0.03635	0.746807	0.12679162	no	6.04802	4.89454	5.1337	4.40399	3.59088	4.71837	4.51831	6.08577	3.92673	3.57711	3.80745	4.13516
Nppa	Nppa	Nppa	chr4:148000745-148002067	control	ko	OK	0.288562	0.563008	0.964274	0.931715	0.0365	0.74782	0.126202924	no	0.760995	0.223932	0.564259	1.0112	0.534399	0.464656	0.449265	0.495357	0.326163	0.229863	0.354563	0.24366
3110021A11Rik	3110021A11Rik	3110021A11Rik	chr6:119848192-119849016	control	ko	OK	5.31E-01	0.271028	-0.970723	-0.89357	0.03675	0.751899	0.123840493	no	0.493145	0.225732	0.170639	0.113259	0.484827	0.175647	0.283049	0.221929	0.4603	0.579279	0.655258	0.429833
Fam213a	Fam213a	Fam213a	chr14:40993739-41013775	control	ko	OK	102.528	113.032	0.140708	0.883997	0.0369	0.752882	0.123273086	no	116.641	111.64	118.548	128.658	103.441	111.163	99.2615	114.902	96.8601	101.753	106.004	105.495
9430020K01Rik	9430020K01Rik	9430020K01Rik	chr18:4634928-4682869	control	ko	OK	1.25E+01	11.2825	-0.149839	-0.888591	0.03685	0.752882	0.123273086	no	9.79928	11.9572	13.6516	12.7934	11.6209	10.114	10.7023	9.62124	13.3774	14.2323	12.0731	10.3866
E2f1	E2f1	E2f1	chr2:154559399-154569892	control	ko	OK	2.52558	2.0389	-0.308821	-0.892983	0.03705	0.75386	0.1227093	no	1.83569	1.74009	1.78701	2.14352	2.56164	1.87335	2.48646	1.88347	2.45788	2.31021	2.76858	2.56566
Cngb1	Cngb1	Cngb1	chr8:95239042-95306585	control	ko	OK	0.688735	0.87288	0.341834	0.884721	0.037	0.75386	0.1227093	no	1.01011	0.820205	0.741602	0.711459	0.932864	0.859368	0.958923	0.948508	0.682753	0.865986	0.581391	0.62481
Nxph1	Nxph1	Nxph1	chr6:8950018-9248578	control	ko	OK	39.069	43.4067	0.151896	0.88219	0.03715	0.754855	0.122136464	no	45.3869	42.372	52.9584	36.5315	42.5277	43.2469	42.4195	41.8109	36.4447	45.9778	32.4058	41.4476
Tspyl2	Tspyl2	Tspyl2	chrX:152336851-152342484	control	ko	OK	90.9521	99.9607	0.136255	0.880067	0.0376	0.762916	0.117523277	no	105.343	98.308	95.5547	99.4472	100.262	101.538	98.572	100.66	89.9107	96.6703	82.3769	94.8503
Kcnab1	Kcnab1	Kcnab1	chr3:65109367-65378225	control	ko	OK	39.833	35.9272	-0.14889	-0.89586	0.03765	0.762916	0.117523277	no	34.1593	39.6446	38.1828	33.3143	37.0278	33.3812	37.9133	33.7939	40.3813	35.7465	40.5944	42.6099
Trim2	Trim2	Trim2	chr3:84160438-84304775	control	ko	OK	59.5222	54.0281	-0.139718	-0.912519	0.0378	0.763825	0.117006131	no	52.2959	53.2825	59.3024	51.1978	54.9121	52.9826	58.5432	49.708	61.9073	54.5484	61.2561	60.3768
Phf24	Phf24	Phf24	chr4:42917250-42941607	control	ko	OK	47.7852	43.2435	-0.144079	-0.905254	0.03775	0.763825	0.117006131	no	41.8634	39.3111	42.5534	40.0047	48.0595	44.7096	48.9596	40.4867	43.8001	50.9851	49.232	47.1234
Gpd1	Gpd1	Gpd1	chr15:99717592-99725007	control	ko	OK	29.8409	26.8885	-0.150299	-0.887237	0.03785	0.763825	0.117006131	no	24.1511	31.4351	26.0183	26.3947	29.1806	29.5976	24.4774	23.8536	29.6042	26.5783	33.659	29.5221
Mbnl2	Mbnl2	Mbnl2	chr14:120275668-120431698	control	ko	OK	67.9804	61.7322	-0.139096	-0.902364	0.03805	0.766814	0.115309967	no	61.8228	61.3795	69.9025	58.903	59.7016	60.2056	63.8551	58.0873	68.642	62.602	71.5804	69.0972
Rpl37	Rpl37	Rpl37	chr15:5116612-5119140	control	ko	OK	196.671	217.277	0.143755	0.900073	0.03835	0.768503	0.114354433	no	209.917	213.664	239.031	237.715	217.917	215.104	195.326	209.545	186.05	218.023	186.649	195.962
Atxn7l3	Atxn7l3	Atxn7l3	chr11:102284819-102296629	control	ko	OK	62.2748	55.7991	-0.158408	-0.892729	0.03855	0.768503	0.114354433	no	56.5186	54.9586	48.5331	55.839	58.4964	59.2738	59.8023	52.971	62.9214	61.873	62.4323	61.8727
Iqsec1	Iqsec1	Iqsec1	chr6:90659597-90810123	control	ko	OK	60.3962	54.7561	-0.14144	-0.907477	0.03845	0.768503	0.114354433	no	55.7857	51.5971	45.0403	54.6636	58.2818	58.8063	59.42	54.4537	60.2667	55.795	66.6082	58.9151
Rap1gap2	Rap1gap2	Rap1gap2	chr11:74383482-74590158	control	ko	OK	28.8126	26.1695	-0.138814	-0.880941	0.03855	0.768503	0.114354433	no	26.1985	24.0546	24.5331	24.6182	28.3071	27.1085	29.7809	24.7551	26.3401	28.4744	31.1587	29.2773
Cadm2	Cadm2	Cadm2	chr16:66655420-67620908	control	ko	OK	26.3607	23.9631	-0.137574	-0.891634	0.03845	0.768503	0.114354433	no	24.1952	24.3726	FAIL	FAIL	24.3314	FAIL	FAIL	22.9221	26.6311	FAIL	25.6862	26.6369
Rmrp	Rmrp	Rmrp	chr4:43492784-43493059	control	ko	OK	1.34593	3.06774	1.18857	0.91143	0.03835	0.768503	0.114354433	no	2.98319	1.31676	1.32585	7.04015	2.09282	4.09839	3.95869	1.7261	3.06558	0.90109	0.462847	0.954222
Pitx2	Pitx2	Pitx2	chr3:129199877-129219594	control	ko	OK	1.33494	0.982593	-0.442111	-0.862841	0.0384	0.768503	0.114354433	no	0.821545	0.784457	1.0724	1.07342	1.10537	1.05603	0.777213	1.1703	0.873949	0.745075	2.61284	1.1079
Eva1c	Eva1c	Eva1c	chr16:90830858-90904885	control	ko	OK	1.11522	1.48865	0.41667	0.896761	0.0384	0.768503	0.114354433	no	1.61083	1.83635	1.39874	1.27598	1.24888	1.68896	1.62472	1.22472	1.04551	1.37404	1.17722	0.864117
Il1rap	Il1rap	Il1rap	chr16:26581704-26755502	control	ko	OK	13.1162	11.7115	-0.163421	-0.898617	0.03875	0.769375	0.11386193	no	11.8677	11.6555	13.4348	11.716	11.8873	11.2567	11.5658	10.3087	13.5463	12.7545	13.0952	13.069
Fat1	Fat1	Fat1	chr8:44950207-45052257	control	ko	OK	6.79877	7.5166	0.144805	0.885245	0.03875	0.769375	0.11386193	no	8.78777	7.98287	6.66434	6.47638	7.43328	7.45953	8.11153	7.21707	6.06324	6.78366	6.99484	7.35334
Sh3pxd2a	Sh3pxd2a	Sh3pxd2a	chr19:47260173-47464411	control	ko	OK	4.16315	3.71492	-0.164345	-0.885839	0.0387	0.769375	0.11386193	no	3.75067	3.50288	3.34371	3.44043	4.17011	3.79734	4.00423	3.71002	4.17229	4.00923	4.64829	3.8228
Hecw1	Hecw1	Hecw1	chr13:14226437-14523226	control	ko	OK	10.4573	9.45117	-0.145942	-0.884778	0.039	0.773299	0.111652551	no	9.45337	8.87587	10.1967	9.29223	9.45806	9.64513	9.95056	8.73751	11.0019	9.48444	10.4627	10.88
Gstm1	Gstm1	Gstm1	chr3:108012249-108017973	control	ko	OK	158.73	174.671	0.138059	0.87508	0.0397	0.774701	0.110865883	no	179.425	190.192	175.901	233.149	147.142	157.045	135.959	178.551	148.004	158.216	175.736	152.965
Arpp19	Arpp19	Arpp19	chr9:75037613-75060313	control	ko	OK	29.0131	26.2112	-0.146524	-0.895165	0.0394	0.774701	0.110865883	no	26.8336	26.6458	28.2962	24.2927	25.4529	25.0613	25.8226	27.2842	26.5708	34.1986	27.5986	27.6844
Hsd11b1	Hsd11b1	Hsd11b1	chr1:193221640-193264045	control	ko	OK	22.1775	19.4735	-0.18759	-0.889588	0.03965	0.774701	0.110865883	no	16.7844	20.2276	27.0946	12.5496	19.721	23.0544	20.3552	16.0009	26.5016	23.2188	16.21	22.7797
Paqr6	Paqr6	Paqr6	chr3:88364588-88368541	control	ko	OK	20.5402	23.1781	0.174316	0.893418	0.0395	0.774701	0.110865883	no	25.6011	22.1598	23.0118	19.4081	21.4973	23.0651	24.0777	26.6043	22.3691	20.661	16.6553	22.4753
En1	En1	En1	chr1:120602486-120607991	control	ko	OK	14.9317	16.7692	0.167436	0.888082	0.03965	0.774701	0.110865883	no	18.0927	16.0828	13.8057	16.0508	18.2026	16.0203	17.9011	17.9973	13.4916	16.5547	14.6789	15.0014
Tprn	Tprn	Tprn	chr2:25262597-25269886	control	ko	OK	13.4055	11.887	-0.17345	-0.89494	0.0397	0.774701	0.110865883	no	11.2172	13.5187	10.044	11.7836	13.2789	12.5168	10.9149	11.8215	12.7728	11.61	15.9347	13.3047
Asb4	Asb4	Asb4	chr6:5383385-5433021	control	ko	OK	5.92441	6.80675	0.200295	0.898355	0.03935	0.774701	0.110865883	no	6.67467	7.44341	7.41145	5.61982	7.32348	5.89225	7.87869	6.21023	6.33993	5.66617	5.23866	6.45287
Got1l1	Got1l1	Got1l1	chr8:27197458-27202547	control	ko	OK	0.898412	1.29301	0.525288	0.89743	0.03925	0.774701	0.110865883	no	1.74212	1.21643	0.766341	1.52595	0.725787	1.86151	1.22033	1.28563	0.779634	0.68676	0.770471	1.35678
Irx4	Irx4	Irx4	chr13:73260496-73269620	control	ko	OK	0.659626	0.903742	0.454262	0.881699	0.0392	0.774701	0.110865883	no	1.33498	0.570444	0.575024	0.822047	0.474774	1.79068	1.12992	0.532073	0.681817	0.85581	0.432357	0.668521
Fam92b	Fam92b	Fam92b	chr8:120166396-120177469	control	ko	OK	0.592794	0.92527	0.642344	0.89962	0.0397	0.774701	0.110865883	no	1.03575	1.17341	0.465935	0.892092	0.37339	0.885385	1.21282	1.36339	0.207176	0.401496	0.563037	1.19947
Stpg1	Stpg1	Stpg1	chr4:135495986-135537803	control	ko	OK	0.547374	0.769594	0.49157	0.870892	0.0393	0.774701	0.110865883	no	0.98552	0.612223	0.38977	0.598254	0.78443	0.852477	0.87282	1.06126	0.488154	0.231531	0.663322	0.806491
Gm1661	Gm1661	Gm1661	chr4:117213332-117251917	control	ko	OK	0.318782	0.516408	0.69594	0.864019	0.03915	0.774701	0.110865883	no	0.770367	0.515106	0.389425	0.301585	0.22539	0.311777	0.855093	0.762517	0.150068	0.0883636	0.385178	0.651518
Pgbd5	Pgbd5	Pgbd5	chr8:124369048-124433936	control	ko	OK	21.6346	19.4276	-0.155234	-0.879725	0.0398	0.775627	0.110347081	no	19.0621	21.9475	15.5002	20.5089	21.1702	19.7298	18.5817	18.92	21.1944	23.7103	22.308	19.3255
Rtn2	Rtn2	Rtn2	chr7:19282623-19296164	control	ko	OK	54.2734	48.556	-0.160598	-0.882292	0.04	0.778498	0.108742499	no	47.4621	47.8015	44.1934	53.6232	52.0305	49.4403	45.4887	48.408	57.0002	51.7198	55.9263	52.4474
Mycbpap	Mycbpap	Mycbpap	chr11:94501346-94521502	control	ko	OK	1.98422	2.45107	0.30484	0.892182	0.04025	0.781305	0.107179396	no	2.84958	2.41994	1.67383	2.11862	1.54839	3.28525	2.80231	2.91069	1.48506	1.87624	2.43242	2.14318
Ttll9	Ttll9	Ttll9	chr2:152962484-153008482	control	ko	OK	1.54061	2.05175	0.413355	0.896023	0.0402	0.781305	0.107179396	no	2.2139	1.56491	1.47417	1.98319	1.99214	2.20644	2.70456	2.2747	1.64133	1.07082	1.47333	1.97696
Wnt9a	Wnt9a	Wnt9a	chr11:59306929-59333552	control	ko	OK	0.525989	0.370545	-0.505384	-0.886954	0.04045	0.784157	0.105596976	no	0.426415	0.315303	0.306486	0.361646	0.569783	0.26871	0.372816	0.343204	0.288706	0.982523	0.416081	0.416649
Fgf11	Fgf11	Fgf11	chr11:69796067-69801716	control	ko	OK	22.2788	19.9592	-0.158615	-0.882612	0.0408	0.786811	0.104129577	no	17.2096	21.1661	18.1301	20.1428	22.0226	19.3971	20.7058	20.8994	22.2543	18.1125	28.8595	19.8888
Lrrc51	Lrrc51	Lrrc51	chr7:101912988-101933857	control	ko	OK	4.76445	6.13887	0.365663	0.882892	0.04065	0.786811	0.104129577	no	6.64286	6.5706	5.54693	5.78888	4.25985	7.36961	6.43806	6.4942	4.12607	3.2903	4.70338	6.93807
Trpc4	Trpc4	Trpc4	chr3:54156056-54318471	control	ko	OK	2.65811	3.1798	0.258535	0.891474	0.0407	0.786811	0.104129577	no	3.55178	3.12697	3.34634	3.13028	3.25347	3.16233	3.12608	2.74119	2.52708	2.97606	2.5811	2.54822
Zfp92	Zfp92	Zfp92	chrX:73411102-73426987	control	ko	OK	2.57586	2.98074	0.210614	0.87283	0.04075	0.786811	0.104129577	no	3.06472	2.98562	3.13718	3.00912	2.71149	2.73662	3.14768	3.05347	2.55057	2.70109	2.03675	3.01504
Epb4.1l3	Epb4.1l3	Epb4.1l3	chr17:69156809-69289987	control	ko	OK	140.096	127.517	-0.135718	-0.88686	0.0409	0.787712	0.103632538	no	118.616	120.348	133.198	125.602	140.27	128.422	130.175	123.509	144.464	126.225	144.161	145.533
Eml1	Eml1	Eml1	chr12:108371152-108702306	control	ko	OK	28.9529	24.4325	-0.244904	-0.877443	0.04105	0.789505	0.102645115	no	21.1989	24.5808	25.4851	19.8795	25.2159	26.8536	25.9925	26.2539	26.6823	27.2797	30.9801	30.8694
Serpinf1	Serpinf1	Serpinf1	chr11:75410028-75422623	control	ko	OK	10.4199	8.89016	-0.229057	-0.880076	0.0411	0.789505	0.102645115	no	8.99317	8.50167	8.95293	9.62231	8.27171	10.4267	8.50171	7.85106	11.6164	9.45178	11.1827	9.42873
Gpr37	Gpr37	Gpr37	chr6:25668522-25689980	control	ko	OK	62.7148	57.0787	-0.135853	-0.864747	0.0412	0.79013	0.102301448	no	53.1295	55.4901	60.5061	48.8535	63.1718	64.2261	55.8816	55.3709	62.0791	61.0499	61.3932	66.3369
Ahcyl2	Ahcyl2	Ahcyl2	chr6:29768442-29912310	control	ko	OK	58.1346	52.8481	-0.137544	-0.889862	0.04125	0.79013	0.102301448	no	51.594	52.8904	53.5936	49.2886	52.1306	53.7871	57.7282	51.7727	55.4819	52.6739	67.4319	56.9507
Glra1	Glra1	Glra1	chr11:55514238-55608198	control	ko	OK	12.8945	11.3564	-0.18325	-0.884718	0.04135	0.79013	0.102301448	no	13.8106	8.45963	11.9195	8.38472	13.3882	12.7853	14.3208	7.7823	9.63639	11.4453	15.7027	14.7935
Abcc9	Abcc9	Abcc9	chr6:142587861-142702274	control	ko	OK	2.61074	2.26764	-0.203269	-0.880626	0.0414	0.79013	0.102301448	no	1.81283	2.06308	2.56874	2.57714	2.5872	2.20436	2.34183	1.98596	2.78155	2.6308	2.54016	2.49046
Iqub	Iqub	Iqub	chr6:24444864-24515067	control	ko	OK	0.582545	0.781456	0.423795	0.891445	0.0414	0.79013	0.102301448	no	0.908775	0.905441	0.533275	0.704505	0.592468	0.928837	0.898183	0.780164	0.426812	0.365504	0.751812	0.786052
Nbeal2	Nbeal2	Nbeal2	chr9:110624788-110654161	control	ko	OK	2.00565	2.30516	0.200796	0.883914	0.0415	0.791017	0.101814183	no	2.13491	2.46802	1.92042	2.43603	2.25499	2.06961	2.77896	2.37831	2.049	2.26959	2.11027	1.59374
Fam84b	Fam84b	Fam84b	chr15:60818995-60831400	control	ko	OK	1.51284	1.82663	0.271921	0.879087	0.04165	0.791832	0.101366951	no	2.45932	1.68859	1.0952	1.7998	1.35592	2.3223	1.8714	2.02048	1.30428	1.14883	1.80339	1.79487
Hist1h3d	Hist1h3d	Hist1h3d	chr13:23575762-23576266	control	ko	OK	0.0993655	0.475391	2.2583	1.43872	0.0416	0.791832	0.101366951	no	0.564539	0.581427	0.01	0.8167	0.332955	0.361937	0.11663	1.02894	0.270953	0.01	0.01	0.126509
Aspa	Aspa	Aspa	chr11:73304987-73324637	control	ko	OK	38.9412	34.9725	-0.155078	-0.864549	0.0421	0.799359	0.097258131	no	30.4493	32.1225	44.9919	28.6493	38.3198	39.6542	32.3575	33.2353	43.8658	35.8606	35.9915	40.047
Iglon5	Iglon5	Iglon5	chr7:43472906-43490023	control	ko	OK	26.6447	23.9781	-0.152132	-0.873568	0.04225	0.80015	0.09682859	no	23.9862	22.8046	17.1547	23.2738	28.1311	24.6141	25.6472	26.213	25.3479	23.3477	30.9194	26.9639
Synpr	Synpr	Synpr	chr14:13284779-13615469	control	ko	OK	24.3263	27.0115	0.151061	0.873021	0.0422	0.80015	0.09682859	no	29.2964	28.6348	30.1941	23.2443	24.0801	25.9579	27.4564	27.2282	23.3244	28.0439	20.0373	25.8995
Fcgr3	Fcgr3	Fcgr3	chr1:171051168-171059403	control	ko	OK	6.56104	7.88461	0.265115	0.876137	0.0424	0.801963	0.095845668	no	7.87479	8.59821	8.72832	10.5871	6.28714	7.1175	6.23989	7.64399	7.035	7.01069	6.82357	5.37492
Rell2	Rell2	Rell2	chr18:37955558-37969731	control	ko	OK	118.956	107.771	-0.142459	-0.869132	0.04295	0.808226	0.092467183	no	93.1606	99.9389	96.1507	126.557	118.013	110.689	107.234	110.424	121.636	111.931	124.036	118.221
Gabrb2	Gabrb2	Gabrb2	chr11:42419756-42632591	control	ko	OK	51.4264	46.9467	-0.131485	-0.856772	0.04285	0.808226	0.092467183	no	47.3194	46.792	55.2294	41.3274	47.6899	44.624	50.9059	41.6859	49.1679	48.791	55.22	52.5267
Rtbdn	Rtbdn	Rtbdn	chr8:84946990-84956603	control	ko	OK	1.50102	1.9689	0.391446	0.895113	0.04295	0.808226	0.092467183	no	1.83741	2.0158	1.638	2.12623	2.04224	1.70725	1.81595	2.5683	1.62998	1.26685	1.58516	1.52209
6430531B16Rik	6430531B16Rik	6430531B16Rik	chr7:139972302-139978755	control	ko	OK	3.98E-01	0.649099	0.707053	0.881932	0.0429	0.808226	0.092467183	no	0.568532	0.29277	0.774645	0.844692	0.419229	0.949212	0.624117	0.719594	0.383806	0.225394	0.463583	0.517692
Syde1	Syde1	Syde1	chr10:78584502-78591964	control	ko	OK	6.64562	5.80884	-0.194152	-0.866099	0.04305	0.809077	0.092010145	no	5.46481	6.09448	5.58184	6.18493	5.57954	5.9573	5.7949	5.81294	7.24806	5.68401	7.55026	6.10014
Gm608	Gm608	Gm608	chr16:44173396-44227466	control	ko	OK	3.63863	3.26225	-0.157529	-0.859753	0.04315	0.809926	0.091554659	no	3.33944	3.41105	3.42144	3.09131	3.22148	3.16921	3.37966	3.06439	3.79393	3.36785	3.91764	3.47509
Il20rb	Il20rb	Il20rb	chr9:100457718-100486473	control	ko	OK	0.35383	0.536819	0.601377	0.865882	0.04325	0.810773	0.091100722	no	0.688598	2.52844	0.108788	0.216619	0.161905	0.223936	0.123739	0.242522	0.143733	0.174083	0.862621	0.234884
Nfic	Nfic	Nfic	chr10:81396190-81427173	control	ko	OK	23.5694	21.3844	-0.140359	-0.870504	0.0434	0.812554	0.090147767	no	21.9043	21.49	16.9032	19.9686	24.7822	22.7468	21.9032	21.3767	24.6233	20.2751	25.5537	23.8256
Arhgap10	Arhgap10	Arhgap10	chr8:77250365-77518578	control	ko	OK	1.80343	1.44007	-0.324605	-0.861822	0.0436	0.815168	0.088752877	no	1.12925	1.67032	1.43429	1.3659	1.77182	1.2965	1.51438	1.33807	1.87443	2.12097	1.73722	1.48108
Neurl1b	Neurl1b	Neurl1b	chr17:26414964-26446342	control	ko	OK	0.682732	0.529991	-0.36535	-0.888256	0.04365	0.815168	0.088752877	no	0.495142	0.427892	0.431338	0.523566	0.744275	0.522994	0.564547	0.530176	0.471335	1.36581	0.389851	0.503926
Anxa6	Anxa6	Anxa6	chr11:54978961-55033471	control	ko	OK	50.2266	45.5305	-0.141619	-0.871923	0.0438	0.815906	0.088359873	no	41.7964	44.267	46.7602	46.9882	49.573	40.05	47.5134	47.2954	51.944	41.5497	58.812	48.6005
Foxn3	Foxn3	Foxn3	chr12:99195093-99450074	control	ko	OK	7.74165	6.72538	-0.203026	-0.876078	0.0438	0.815906	0.088359873	no	7.50991	6.16144	6.93037	5.3065	6.82784	7.58633	7.39434	6.08628	6.63709	7.62546	8.8419	7.86214
Vangl1	Vangl1	Vangl1	chr3:102155899-102204693	control	ko	OK	1.99065	2.37654	0.255618	0.861573	0.04395	0.81757	0.087475053	no	2.70886	2.15146	2.06297	2.35233	2.8806	2.29564	2.30763	2.25278	1.73266	1.84037	2.09588	2.29371
Ptges	Ptges	Ptges	chr2:30889470-30903297	control	ko	OK	1.01199	1.28301	0.34233	0.866744	0.044	0.81757	0.087475053	no	1.70099	1.25279	1.21153	1.12443	1.27383	1.21523	1.09338	1.39191	1.16323	0.940959	0.946232	0.997561
Qk	Qk	Qk	chr17:10206470-10319361	control	ko	OK	101.455	92.3601	-0.135504	-0.869119	0.04415	0.818298	0.08708851	no	92.2609	95.2758	98.2534	85.1122	90.822	92.8286	96.1841	88.1437	112.123	91.5144	103.244	98.9399
Grm3	Grm3	Grm3	chr5:9485235-9725352	control	ko	OK	13.781	12.3602	-0.156977	-0.859328	0.04415	0.818298	0.08708851	no	12.3749	11.2401	14.6935	10.6047	12.4289	12.5242	12.1953	12.8201	13.1234	13.9361	13.9772	14.0873
Egln3	Egln3	Egln3	chr12:54178980-54203874	control	ko	OK	5.10193	4.35828	-0.227284	-0.85382	0.04435	0.820975	0.085670068	no	4.035	4.46774	4.28916	4.2276	4.36007	4.67941	4.59608	4.2112	4.84289	4.35314	5.80959	5.40211
Syt3	Syt3	Syt3	chr7:44384125-44400030	control	ko	OK	39.0723	35.3208	-0.145627	-0.873057	0.04455	0.822616	0.084802848	no	32.5945	33.1632	31.8213	38.2623	38.9075	35.8879	35.4842	36.4457	39.6837	35.761	40.8565	39.9881
Slc2a4	Slc2a4	Slc2a4	chr11:69942285-69948190	control	ko	OK	0.62583	0.848381	0.438941	0.870729	0.04455	0.822616	0.084802848	no	0.923273	0.950893	0.675021	1.07529	0.946164	0.764227	0.84649	0.605692	0.749161	0.563652	0.622104	0.568403
Atp5k	Atp5k	Atp5k	chr5:108433252-108434378	control	ko	OK	776.911	858.015	0.143253	0.849185	0.04485	0.825981	0.083029943	no	767.333	810.352	922.724	977.529	935.201	832.256	733.261	885.465	620.75	866.142	874.261	746.492
Usp11	Usp11	Usp11	chrX:20703908-20720539	control	ko	OK	70.7259	77.5614	0.133101	0.859056	0.0449	0.825981	0.083029943	no	83.6694	73.2643	73.94	77.0372	73.488	79.9174	80.8951	78.2801	68.4569	76.9827	64.8876	72.5763
Fam107b	Fam107b	Fam107b	chr2:3713457-3782134	control	ko	OK	4.88116	5.63517	0.207235	0.85425	0.0448	0.825981	0.083029943	no	6.98509	9.0283	4.3223	4.38698	4.41196	5.01706	5.47283	5.45687	4.95527	4.08354	5.46972	5.01612
A730017C20Rik	A730017C20Rik	A730017C20Rik	chr18:59062380-59076960	control	ko	OK	9.64E+01	105.872	0.135504	0.861159	0.04515	0.828294	0.081815485	no	112.373	103.029	111.926	101.227	99.2917	105.704	109.018	104.408	96.9262	100.614	82.459	105.524
Tmem245	Tmem245	Tmem245	chr4:56876012-56947429	control	ko	OK	3.78538	3.33847	-0.181252	-0.85977	0.04525	0.828294	0.081815485	no	3.38999	2.96192	3.55651	2.55175	3.50844	3.32861	4.3233	3.08726	3.07912	3.78837	4.38326	3.89079
Chodl	Chodl	Chodl	chr16:78930947-78951728	control	ko	OK	3.60651	2.99431	-0.26838	-0.860676	0.04515	0.828294	0.081815485	no	2.07819	3.1201	3.4946	2.14805	2.92114	3.39347	2.81266	3.98631	3.79411	2.64574	3.78712	4.19908
Prrg4	Prrg4	Prrg4	chr2:104830740-104849850	control	ko	OK	0.533957	0.739814	0.470438	0.870262	0.04525	0.828294	0.081815485	no	1.10818	0.51758	0.428092	0.452849	0.468787	1.30805	0.852121	0.782861	0.278385	0.286079	0.560415	1.01095
Mag	Mag	Mag	chr7:30899182-30914832	control	ko	OK	263.094	240.055	-0.132213	-0.863394	0.04555	0.832753	0.079483794	no	230.257	241.75	256.583	211.993	249.253	250.717	217.946	261.943	274.575	242.957	278.237	256.607
Wdr6	Wdr6	Wdr6	chr9:108569891-108578670	control	ko	OK	110.449	121.841	0.141618	0.859789	0.0457	0.833433	0.079129308	no	135.19	112.616	110.021	121.767	119.897	131.746	129.036	114.452	108.923	122.45	95.0348	115.387
Nhlh2	Nhlh2	Nhlh2	chr3:102010144-102015492	control	ko	OK	3.61093	4.2263	0.227025	0.867129	0.0457	0.833433	0.079129308	no	4.6709	3.75274	4.18701	4.21331	3.40198	5.52246	4.5805	3.4815	3.86721	4.06933	2.76265	3.74454
Acsm5	Acsm5	Acsm5	chr7:119526264-119543360	control	ko	OK	0.494008	0.694876	0.49222	0.86812	0.0458	0.834226	0.078716279	no	0.818647	0.68984	0.618112	0.75386	0.673213	0.620278	0.676697	0.70836	0.500209	0.503547	0.388402	0.583875
Scn7a	Scn7a	Scn7a	chr2:66673425-66784910	control	ko	OK	1.41602	1.66012	0.22944	0.841069	0.046	0.836837	0.077359126	no	1.76287	1.52038	1.76079	1.48145	1.60654	1.56208	2.04368	1.54314	1.35898	1.26267	1.35576	1.68669
Prss35	Prss35	Prss35	chr9:86743632-86757506	control	ko	OK	1.82361	2.27996	0.322216	0.870603	0.04615	0.838534	0.076479323	no	2.23125	1.84444	2.74315	2.03315	2.33819	2.1332	2.7908	2.12551	1.88516	1.645	1.70775	2.05652
Calcr	Calcr	Calcr	chr6:3685719-3764713	control	ko	OK	5.2526	6.01986	0.1967	0.866264	0.0464	0.841787	0.074797785	no	6.11355	6.05549	6.64262	4.70333	5.82619	5.91809	6.34593	6.55369	5.10952	6.14699	4.25158	5.5023
Tcp11l1	Tcp11l1	Tcp11l1	chr2:104679979-104712162	control	ko	OK	4.91807	4.25478	-0.20901	-0.859655	0.04645	0.841787	0.074797785	no	4.28182	3.84808	4.68046	3.34065	4.39229	4.3553	5.68987	3.44974	4.12617	4.34174	5.89777	5.30661
Fosl2	Fosl2	Fosl2	chr5:32136471-32157839	control	ko	OK	1.84715	1.5554	-0.248017	-0.8617	0.0465	0.841787	0.074797785	no	1.96188	2.15693	1.43079	1.34363	1.68644	1.33111	1.6976	0.83483	1.87801	2.13135	2.40796	0.971284
Fndc5	Fndc5	Fndc5	chr4:129137059-129144593	control	ko	OK	73.9498	67.3586	-0.134684	-0.856302	0.04665	0.843469	0.073930874	no	65.742	69.9965	63.8521	66.2479	66.3691	70.1601	66.7597	69.7418	73.5399	65.8138	84.4742	71.9714
Ch25h	Ch25h	Ch25h	chr19:34473783-34475135	control	ko	OK	0.276357	0.487895	0.820038	0.884175	0.04675	0.844243	0.073532532	no	0.355563	0.518783	0.0922808	1.99063	0.174795	0.284948	0.306143	0.180015	0.746785	0.0939748	0.0322146	0.232452
Faap100	Faap100	Faap100	chr11:120369561-120378746	control	ko	OK	4.15048	4.8163	0.214647	0.844573	0.0473	0.853133	0.068983259	no	4.93912	4.92165	3.93802	4.74987	4.5071	5.22864	5.20999	5.03599	4.29132	4.28876	4.34849	3.67334
Prokr2	Prokr2	Prokr2	chr2:132370328-132385447	control	ko	OK	0.533078	0.697962	0.388802	0.853276	0.0476	0.857497	0.066767391	no	0.668629	0.615718	0.596171	0.837477	0.518215	0.453887	0.690878	1.20272	0.387096	0.415807	0.632912	0.696499
Trhr2	Trhr2	Trhr2	chr8:122356966-122360746	control	ko	OK	1.69193	1.2455	-0.441943	-0.834655	0.0481	0.865448	0.062759021	no	1.37737	1.01767	1.02579	1.36171	1.44255	0.79987	1.42311	1.51595	1.65307	1.70939	1.66027	1.745
Rgs9	Rgs9	Rgs9	chr11:109225354-109298181	control	ko	OK	7.76536	8.88981	0.195099	0.852506	0.0483	0.866935	0.062013463	no	9.30955	8.38151	8.80003	8.65045	9.29363	8.65729	8.94034	9.08565	8.08408	8.35899	6.58386	8.03452
Skor1	Skor1	Skor1	chr9:63138163-63148961	control	ko	OK	0.509163	0.681787	0.421194	0.836145	0.0483	0.866935	0.062013463	no	0.952614	0.764796	0.395881	0.611964	0.4144	1.2331	0.73607	0.345463	0.638332	0.551654	0.261842	0.584823
Dlgap1	Dlgap1	Dlgap1	chr17:70424791-70821413	control	ko	OK	23.4464	21.213	-0.144418	-0.868981	0.0486	0.87094	0.060011763	no	21.5955	24.6135	19.1341	19.4836	22.2468	22.3166	19.6591	20.6545	20.6017	30.0641	21.2605	21.8591
Slc35g1	Slc35g1	Slc35g1	chr19:38395979-38405607	control	ko	OK	0.961221	0.737576	-0.382076	-0.856895	0.04865	0.87094	0.060011763	no	0.677427	0.708426	0.768221	0.592485	0.830042	0.768397	0.743038	0.812572	0.963174	0.694137	1.03117	1.1564
Zfp385c	Zfp385c	Zfp385c	chr11:100622954-100650693	control	ko	OK	0.183878	0.416492	1.17954	0.911682	0.0487	0.87094	0.060011763	no	0.832444	0.956619	0.145557	0.226433	0.215397	0.299619	0.407436	0.248435	0.115689	0.166748	0.276295	0.176779
Cd44	Cd44	Cd44	chr2:102811141-102901665	control	ko	OK	0.337492	0.454983	0.430961	0.80714	0.04895	0.874352	0.058313692	no	0.4293	0.308666	0.38919	0.519094	0.453972	0.380826	0.527281	0.631537	0.388878	0.265456	0.405124	0.29051
Ube3c	Ube3c	Ube3c	chr5:29569241-29676077	control	ko	OK	23.8954	21.7307	-0.136998	-0.843735	0.0494	0.878143	0.056434756	no	22.0024	21.8834	22.7478	20.3954	21.8976	22.0936	22.9604	19.8653	23.852	22.396	24.9581	24.3757
Etv5	Etv5	Etv5	chr16:22381312-22439570	control	ko	OK	9.35211	8.32875	-0.167192	-0.857113	0.0494	0.878143	0.056434756	no	8.15022	9.65412	7.81667	9.53333	7.94899	7.32101	7.40032	8.80534	8.75426	10.4471	9.89512	8.31194
Xylt1	Xylt1	Xylt1	chr7:117380978-117667630	control	ko	OK	4.51831	3.8663	-0.224829	-0.850569	0.04935	0.878143	0.056434756	no	4.3003	3.25442	4.09454	2.81183	4.29835	4.36653	4.7011	3.10336	3.52168	4.45835	5.57974	4.51348
Svs5	Svs5	Svs5	chr2:164332764-164334394	control	ko	OK	0.404688	0.1407	-1.52419	-1.08707	0.04935	0.878143	0.056434756	no	0.01	0.01	0.0886843	0.264884	0.335965	0.01	0.176527	0.259539	0.410103	0.361306	0.464387	0.382958
A330048O09Rik	A330048O09Rik	A330048O09Rik	chr13:48272417-48273884	control	ko	OK	2.05E+00	2.9117	0.503665	0.840765	0.04965	0.881526	0.054764874	no	3.66527	3.17093	3.65241	3.10605	1.6575	2.50654	2.12046	3.41442	1.84733	2.01495	2.70944	1.64291
Ooep	Ooep	Ooep	chr9:78376902-78378588	control	ko	OK	0.453157	0.709814	0.647431	0.858189	0.0498	0.883128	0.053976345	no	0.84766	0.558732	0.492788	0.420533	0.966756	0.869523	0.595545	0.926975	0.488314	0.537686	0.368634	0.417993
Lingo1	Lingo1	Lingo1	chr9:56618474-56685253	control	ko	OK	25.8356	23.4032	-0.142653	-0.841868	0.0503	0.890925	0.050158854	no	25.0482	21.8156	19.6237	22.6685	25.6143	24.658	24.7433	23.0541	22.7526	33.9104	22.8031	23.8762
Gmfg	Gmfg	Gmfg	chr7:28437446-28446895	control	ko	OK	0.354885	0.579789	0.708174	0.737029	0.05045	0.892512	0.049385936	no	0.959945	0.584219	0.67944	0.315671	0.300285	0.32636	0.721298	0.751093	0.231392	0.230636	0.664126	0.293387
Zfp956	Zfp956	Zfp956	chr6:47943174-47965299	control	ko	OK	8.08753	9.38843	0.215185	0.849355	0.05085	0.897439	0.046995061	no	9.58554	9.26585	8.93882	9.43539	9.29952	9.76146	9.62485	9.19604	7.9678	8.12625	7.96762	8.28845
Casc1	Casc1	Casc1	chr6:145115635-145210970	control	ko	OK	0.693478	1.01555	0.550332	0.891922	0.05085	0.897439	0.046995061	no	1.28568	1.0232	0.591546	1.02688	0.77572	1.32696	1.16238	0.931994	0.385774	0.370695	0.953099	1.06434
Antxr1	Antxr1	Antxr1	chr6:87133852-87335775	control	ko	OK	4.86499	5.48046	0.171858	0.839055	0.05105	0.89863	0.046419087	no	6.07065	5.48285	4.68152	5.11312	5.12862	5.70282	5.63984	6.02425	4.86289	4.66042	4.82237	5.1143
Aebp1	Aebp1	Aebp1	chr11:5861865-5878256	control	ko	OK	3.65215	4.49252	0.29878	0.870448	0.0511	0.89863	0.046419087	no	5.0873	4.06188	2.87788	3.26608	4.03367	5.86677	5.25631	5.4903	3.28463	3.32153	3.9405	4.06194
Nanos2	Nanos2	Nanos2	chr7:18987523-18988962	control	ko	OK	0.557699	0.825801	0.566308	0.850501	0.05105	0.89863	0.046419087	no	0.33055	0.907835	0.772106	1.02495	1.05625	0.824141	0.853825	0.836757	0.859554	0.582426	0.449229	0.339587
C1qtnf6	C1qtnf6	C1qtnf6	chr15:78523345-78529651	control	ko	OK	0.942988	0.698521	-0.432935	-0.83314	0.0512	0.899318	0.046086714	no	0.628521	0.784748	0.61811	0.537897	0.682091	0.886288	0.695889	0.754626	0.958907	0.966527	0.92018	0.926338
Cab39	Cab39	Cab39	chr1:85793446-85851577	control	ko	OK	84.1447	76.9388	-0.129162	-0.839492	0.0513	0.900004	0.04575556	no	75.7038	76.5935	75.9412	78.3577	75.8422	78.3221	78.5454	76.2043	84.7139	78.9526	87.4592	85.4531
Nphp1	Nphp1	Nphp1	chr2:127740731-127788891	control	ko	OK	7.02552	8.07236	0.200386	0.835265	0.0515	0.902441	0.044581182	no	9.04847	7.06072	7.55423	7.57391	7.82573	8.95805	7.85611	8.70165	6.39208	6.85017	7.34295	7.51686
Rhou	Rhou	Rhou	chr8:123653928-123663880	control	ko	OK	23.1431	20.9905	-0.140841	-0.827659	0.05185	0.907298	0.042250046	no	18.9131	20.7539	20.239	22.965	24.5659	22.0611	19.2865	19.1398	24.2763	22.4644	23.9463	21.8853
Adamts3	Adamts3	Adamts3	chr5:89673840-89883334	control	ko	OK	1.9312	1.66563	-0.213432	-0.83545	0.0519	0.907298	0.042250046	no	1.48694	1.78359	1.30892	1.50341	2.00705	1.84035	1.86578	1.529	1.94555	1.52326	2.12875	2.12725
3110035E14Rik	3110035E14Rik	3110035E14Rik	chr1:9548045-9631092	control	ko	OK	1.76E+01	15.2863	-0.19952	-0.836327	0.0525	0.912388	0.039820435	no	15.0431	14.9877	16.613	13.98	15.7451	14.2203	15.5907	16.1105	15.151	25.8463	14.1347	15.082
Kcnj3	Kcnj3	Kcnj3	chr2:55435969-55598145	control	ko	OK	15.9878	14.5104	-0.139891	-0.833316	0.0524	0.912388	0.039820435	no	13.6884	15.9816	14.6853	13.9526	15.251	14.2562	14.9178	13.3501	16.0945	16.5706	15.6942	15.5921
Slc1a6	Slc1a6	Slc1a6	chr10:78780495-78814825	control	ko	OK	11.6817	13.1959	0.175848	0.831666	0.05245	0.912388	0.039820435	no	14.842	17.8894	10.7597	13.6052	12.1077	12.1548	11.9959	12.2129	11.7239	11.1859	11.2095	12.6073
Rcor1	Rcor1	Rcor1	chr12:111039797-111113386	control	ko	OK	4.27226	3.62287	-0.237868	-0.840004	0.05245	0.912388	0.039820435	no	3.74502	4.10769	3.15814	3.35388	4.00132	3.58273	3.98133	3.05282	3.63483	4.20221	5.61534	3.63668
Gldn	Gldn	Gldn	chr9:54268579-54341777	control	ko	OK	0.419617	0.307724	-0.447438	-0.830939	0.05245	0.912388	0.039820435	no	0.237492	0.252487	0.230657	0.443449	0.406771	0.319256	0.269142	0.302534	0.450559	0.348266	0.433147	0.446495
Efr3a	Efr3a	Efr3a	chr15:65787040-65873812	control	ko	OK	42.326	38.6442	-0.131291	-0.840779	0.0526	0.912847	0.039602007	no	38.9663	38.955	42.7222	35.8403	36.3075	39.0491	42.5967	34.7168	44.9728	38.6276	42.9299	42.7738
1700029J07Rik	1700029J07Rik	1700029J07Rik	chr8:45953605-45975252	control	ko	OK	2.48E+00	2.99267	0.269828	0.834499	0.05265	0.912847	0.039602007	no	3.78558	2.72365	2.60615	3.02483	2.65302	2.78274	2.91281	3.45254	2.35232	2.11458	2.91911	2.54267
Acss3	Acss3	Acss3	chr10:106936163-107123664	control	ko	OK	0.982684	1.30234	0.406302	0.836757	0.0528	0.914375	0.038875657	no	1.59207	1.12831	1.1384	1.34755	0.950766	1.49105	1.41638	1.35415	0.799678	0.896046	0.953214	1.2818
Dcxr	Dcxr	Dcxr	chr11:120725372-120727281	control	ko	OK	7.42425	9.05539	0.28653	0.834185	0.053	0.916763	0.037742923	no	9.56709	9.11798	9.1409	9.54347	7.86165	9.96846	9.1467	8.09684	7.54011	7.5983	7.03751	7.5211
A330050F15Rik	A330050F15Rik	A330050F15Rik	chr17:69439325-69489233	control	ko	OK	9.38E+00	8.22872	-0.188495	-0.829419	0.0531	0.917419	0.03743227	no	7.56591	9.60206	7.04394	8.32477	8.12701	8.606	8.35546	8.20465	9.54937	8.10186	10.6851	9.1726
Slc16a1	Slc16a1	Slc16a1	chr3:104638663-104658462	control	ko	OK	16.7645	15.2077	-0.140606	-0.822815	0.05325	0.918936	0.036714734	no	14.8184	15.3862	16.0789	12.8432	14.2852	15.369	15.861	17.0199	17.6309	14.6693	17.3998	17.358
Asb13	Asb13	Asb13	chr13:3634031-3651779	control	ko	OK	37.2227	33.7671	-0.140562	-0.840309	0.05355	0.923035	0.034781831	no	32.1728	32.9145	33.9458	35.1335	36.2444	32.4189	34.1833	33.1239	37.7814	32.9689	41.0873	37.0531
Lmtk2	Lmtk2	Lmtk2	chr5:144100435-144188204	control	ko	OK	15.6603	14.2915	-0.131957	-0.816435	0.0538	0.926263	0.033265684	no	14.4977	14.55	11.5067	13.815	15.6777	14.5435	15.9813	13.7599	14.6463	15.9551	16.7559	15.2839
Sorl1	Sorl1	Sorl1	chr9:41968488-42124289	control	ko	OK	24.203	22.0948	-0.131476	-0.825903	0.0541	0.929262	0.031861822	no	24.2814	22.5076	19.6328	16.1851	23.5917	24.6971	26.2132	19.6497	20.5482	23.1251	27.171	25.9677
Slc4a2	Slc4a2	Slc4a2	chr5:24425231-24440947	control	ko	OK	22.8003	20.6831	-0.1406	-0.837806	0.0541	0.929262	0.031861822	no	19.2754	19.295	18.6532	19.9909	22.7083	21.6213	20.9546	22.9665	23.2292	20.0033	26.0252	21.9437
Nrip3	Nrip3	Nrip3	chr7:109758055-109781545	control	ko	OK	43.424	39.635	-0.131718	-0.831755	0.05425	0.930756	0.031164155	no	36.7497	40.5627	42.29	40.6144	38.7703	40.1904	41.8807	36.0216	44.9678	41.5498	45.2179	41.9605
Brsk1	Brsk1	Brsk1	chr7:4690927-4725251	control	ko	OK	130.701	119.753	-0.126208	-0.821308	0.0545	0.932878	0.030175149	no	110.499	112.789	110.341	120.689	136.107	130.206	121.734	115.658	127.647	129.121	136.236	129.8
Tlcd2	Tlcd2	Tlcd2	chr11:75468049-75470899	control	ko	OK	0.673805	0.434459	-0.633111	-0.828518	0.0545	0.932878	0.030175149	no	0.306726	0.516931	0.414662	0.317051	0.464018	0.658556	0.345854	0.451874	0.653531	1.03665	0.354737	0.650305
Nrg1	Nrg1	Nrg1	chr8:31818027-31918203	control	ko	OK	7.09755	6.11272	-0.215506	-0.829534	0.05515	0.942912	0.025528837	no	6.07587	4.7809	7.44283	5.20561	6.67889	6.01348	7.27788	5.42628	6.21673	5.91179	8.76907	7.49259
Tmem88b	Tmem88b	Tmem88b	chr4:155781590-155785874	control	ko	OK	56.5926	51.7531	-0.128968	-0.818531	0.0553	0.943293	0.025353388	no	50.7966	51.4145	44.6975	46.3108	53.8195	55.1687	49.4497	62.3676	61.0552	48.1048	58.9582	58.2521
Syt5	Syt5	Syt5	chr7:4539764-4546567	control	ko	OK	38.5776	42.5367	0.140945	0.814519	0.0553	0.943293	0.025353388	no	44.7038	38.5603	40.2857	46.547	43.3478	43.8162	39.6397	43.3933	35.214	48.0286	32.0916	38.9763
Slc1a2	Slc1a2	Slc1a2	chr2:102658682-102790784	control	ko	OK	119.375	109.098	-0.129878	-0.812516	0.0557	0.94902	0.022724635	no	106.728	108.004	117.149	110.727	110.329	107.509	105.476	106.86	124.953	116.266	115.118	121.162
Lyz2	Lyz2	Lyz2	chr10:117277540-117282272	control	ko	OK	6.95451	8.38714	0.27023	0.816726	0.05585	0.949386	0.022557177	no	8.48951	8.98978	8.56478	13.6352	5.76037	6.17531	7.32993	8.15224	6.69669	7.66885	8.44974	5.00275
Gjb2	Gjb2	Gjb2	chr14:57098601-57104702	control	ko	OK	2.58711	3.12572	0.27285	0.813625	0.05585	0.949386	0.022557177	no	3.93005	2.99588	2.40951	3.15058	2.46456	2.87675	3.27737	3.90109	2.0799	2.86258	2.96083	2.44512
Fmn1	Fmn1	Fmn1	chr2:113220186-113716767	control	ko	OK	2.25207	1.95851	-0.201489	-0.8168	0.0563	0.954838	0.020070306	no	1.8237	1.91078	1.99627	1.75016	2.16072	2.03531	2.12632	1.86486	2.37813	1.96134	2.28154	2.38724
Kl	Kl	Kl	chr5:150952606-150993817	control	ko	OK	0.725514	0.912412	0.330682	0.837631	0.05625	0.954838	0.020070306	no	0.69994	1.58451	1.42458	0.737814	0.749553	0.784934	0.637304	0.680665	0.632153	0.791259	0.663083	0.815561
Stard10	Stard10	Stard10	chr7:101321318-101346312	control	ko	OK	46.6537	42.1163	-0.147611	-0.810748	0.0564	0.955188	0.019911142	no	40.0291	40.698	39.3176	48.1973	43.9645	42.3337	40.4036	41.987	48.4105	44.2356	46.3469	47.6218
Cdkl4	Cdkl4	Cdkl4	chr17:80523549-80563834	control	ko	OK	2.33729	2.80727	0.264331	0.819554	0.05645	0.955188	0.019911142	no	3.47066	2.1987	2.52743	2.78731	2.79876	3.25496	3.01852	2.40184	2.18768	1.94017	2.19898	3.02233
Hspa4l	Hspa4l	Hspa4l	chr3:40745612-40790365	control	ko	OK	71.9573	65.8683	-0.127556	-0.820208	0.0571	0.965081	0.015436234	no	67.2757	64.6251	68.981	57.9853	67.6364	67.2761	72.7865	60.3806	63.6882	66.9487	82.5187	74.6736
Epn3	Epn3	Epn3	chr11:94489598-94499974	control	ko	OK	3.55815	3.07097	-0.212435	-0.809636	0.05725	0.966511	0.014793199	no	3.11821	3.07808	3.25653	2.85966	2.73848	3.50988	3.33669	2.6702	4.05355	2.81724	3.7425	3.61931
Rps25	Rps25	Rps25	chr9:44407713-44418007	control	ko	OK	188.624	207.37	0.136696	0.812061	0.05755	0.967474	0.014360697	no	196.809	205.392	227.709	225.173	217.119	203.345	185.204	198.208	167.776	207.543	183.277	195.898
Lrrc49	Lrrc49	Lrrc49	chr9:60587234-60688134	control	ko	OK	51.6465	47.1078	-0.132702	-0.825643	0.0574	0.967474	0.014360697	no	44.1235	44.7912	50.2109	50.4139	50.4411	46.0912	46.4213	44.3696	52.5908	46.2004	54.519	53.2756
Cckar	Cckar	Cckar	chr5:53698484-53707704	control	ko	OK	1.01951	1.29754	0.347907	0.813136	0.0577	0.967474	0.014360697	no	1.61167	1.2996	1.45271	1.2268	0.909036	1.62867	1.26509	0.986741	1.04966	1.36044	0.855787	0.812148
Rfx2	Rfx2	Rfx2	chr17:56775896-56831008	control	ko	OK	0.784941	1.0137	0.368971	0.81869	0.0576	0.967474	0.014360697	no	1.16297	1.04947	0.528946	0.954795	0.893011	1.17166	1.37302	0.97571	0.612162	0.491791	0.806853	1.22896
Lgals3	Lgals3	Lgals3	chr14:47373859-47386167	control	ko	OK	0.39756	0.605844	0.607773	0.787224	0.0577	0.967474	0.014360697	no	0.665828	0.685756	0.360632	0.748046	0.37002	0.494937	0.747785	0.773746	0.34739	0.244836	0.25179	0.746224
Ppp1r42	Ppp1r42	Ppp1r42	chr1:9968621-10009136	control	ko	OK	0.263399	0.429975	0.707001	0.815187	0.0575	0.967474	0.014360697	no	0.538576	0.343852	0.606412	0.483479	0.164092	0.346	0.446062	0.511329	0.173062	0.205859	0.272182	0.402495
Dusp6	Dusp6	Dusp6	chr10:99263230-99267489	control	ko	OK	8.1259	7.16515	-0.181532	-0.814405	0.05785	0.968628	0.013842981	no	6.13131	8.24836	8.9416	6.39175	7.19041	6.8882	7.77321	5.75634	6.85468	10.3962	8.80765	6.44511
6530402F18Rik	6530402F18Rik	6530402F18Rik	chr2:29194725-29252993	control	ko	OK	2.04E+00	1.63628	-0.314645	-0.821373	0.0579	0.968628	0.013842981	no	1.44854	1.79776	1.40016	1.72801	1.61293	1.68282	1.77863	1.64141	2.05843	1.95741	2.03054	2.09383
Crtc3	Crtc3	Crtc3	chr7:80586631-80688877	control	ko	OK	3.85008	4.36829	0.18218	0.824957	0.0583	0.974217	0.011344296	no	4.55356	4.74697	3.73301	4.32648	4.23846	4.24259	4.36799	4.73728	3.65747	3.94073	4.07555	3.72658
Tppp3	Tppp3	Tppp3	chr8:105467491-105471422	control	ko	OK	124.342	136.216	0.131583	0.807999	0.0586	0.977583	0.009846359	no	137.141	125.232	142.066	153.696	133.447	133.738	127.685	136.724	129.56	122.808	114.212	130.788
1110008P14Rik	1110008P14Rik	1110008P14Rik	chr2:32379100-32381915	control	ko	OK	1.01E+02	91.0242	-0.148208	-0.812066	0.0587	0.977583	0.009846359	no	82.4842	88.1924	94.562	101.579	98.3959	80.6923	91.6366	90.6512	98.8923	103.28	100.743	100.574
Rhoq	Rhoq	Rhoq	chr17:86963110-87025401	control	ko	OK	28.4291	25.8218	-0.13878	-0.822034	0.0587	0.977583	0.009846359	no	25.5864	26.1012	25.2284	23.779	26.2775	25.9562	27.6231	26.0223	27.935	25.0928	31.8264	28.8622
Grasp	Grasp	Grasp	chr15:101221190-101232756	control	ko	OK	4.46985	3.66459	-0.286577	-0.817326	0.059	0.980097	0.00873094	no	3.27179	3.64079	2.67439	4.17859	4.67748	3.09417	3.41941	4.36007	3.94938	6.24196	4.23192	3.45615
Clic6	Clic6	Clic6	chr16:92498146-92541241	control	ko	OK	1.05499	1.31361	0.316297	0.816033	0.059	0.980097	0.00873094	no	1.1257	1.96201	1.2486	1.02433	1.22983	1.59351	1.28244	1.04242	1.09705	0.854417	0.920578	1.34794
Nxnl2	Nxnl2	Nxnl2	chr13:51171024-51175187	control	ko	OK	0.539808	0.811511	0.588165	0.802543	0.05905	0.980097	0.00873094	no	0.673727	0.657361	0.588977	0.806284	1.08075	0.871457	0.915909	0.89762	0.340451	0.637286	0.346964	0.834531
AW551984	AW551984	AW551984	chr9:39587395-39604124	control	ko	OK	35.9001	39.2673	0.12934	0.813558	0.0594	0.9848	0.00665196	no	40.8154	37.3729	44.9256	37.094	37.2847	36.9496	41.6767	FAIL	33.643	38.6102	29.7167	FAIL
Epb4.1l4aos	Epb4.1l4aos	Epb4.1l4aos	chr18:33794891-33795989	control	ko	OK	14.7991	18.583	0.328477	0.814752	0.0595	0.985352	0.006408598	no	15.9072	20.1046	20.0704	16.7815	17.9622	20.9518	19.8269	17.0598	13.3429	14.2005	15.607	16.0461
Selenbp1	Selenbp1	Selenbp1	chr3:94933082-94944758	control	ko	OK	5.09234	6.03102	0.244074	0.805449	0.0598	0.989211	0.004711063	no	6.57103	6.05772	6.03464	7.78918	5.15054	4.86095	5.27009	6.51401	4.85322	5.53807	4.59634	5.38173
Fbxw7	Fbxw7	Fbxw7	chr3:84815576-84979198	control	ko	OK	28.3975	25.8816	-0.133836	-0.809424	0.0599	0.989757	0.004471418	no	24.2706	27.322	26.8296	26.3312	26.2776	26.0224	24.5909	25.4083	28.6826	30.5749	27.8094	26.523
Idh2	Idh2	Idh2	chr7:80094846-80115350	control	ko	OK	20.5174	22.9126	0.159296	0.821797	0.06005	0.990845	0.003994278	no	22.4199	23.0906	22.4972	26.1079	22.2224	23.4224	21.8741	21.6666	20.9376	19.3076	19.9304	21.8939
Tgm2	Tgm2	Tgm2	chr2:158116404-158146392	control	ko	OK	4.97276	5.66947	0.189168	0.811639	0.0601	0.990845	0.003994278	no	4.77397	5.67161	5.69607	10.3951	4.50387	4.84011	4.77503	4.69996	6.79278	4.74571	5.13532	3.21722
Col9a2	Col9a2	Col9a2	chr4:121039565-121055325	control	ko	OK	5.34161	6.13642	0.200121	0.812618	0.0605	0.996328	0.001597664	no	6.09353	6.15168	4.33798	6.18767	6.24163	6.02459	6.36538	7.68888	5.86694	4.79968	4.45571	6.24411
Pnck	Pnck	Pnck	chrX:73655991-73660070	control	ko	OK	83.6172	91.6775	0.132767	0.814636	0.06065	0.996576	0.001489576	no	97.5983	89.783	92.9009	91.419	85.5504	88.7638	94.8508	92.5537	86.9431	88.1551	70.3963	88.9744
Lca5	Lca5	Lca5	chr9:83391354-83454574	control	ko	OK	2.44675	2.86973	0.230045	0.813302	0.06065	0.996576	0.001489576	no	3.32127	3.01697	2.56494	2.85935	2.61806	3.12868	2.69837	2.75019	2.23058	2.14432	2.81472	2.59739
Mir6236	Mir6236	Mir6236	chr9:110281286-110281409	control	ko	OK	5940.39	6118.43	0.0426058	0.213018	0.62115	0.999838	7.03614E-05	no	7340.04	2725.21	4440.71	11246.1	5782.86	5488.07	7434.85	4489.64	7685.24	5759.76	4706.71	5609.84
Mbp	Mbp	Mbp	chr18:82475122-82585637	control	ko	OK	3784.01	3542.42	-0.0951794	-0.490631	0.2538	0.999838	7.03614E-05	no	3281.44	3530.99	4466.98	3061.57	3727	3688.71	3195.34	3387.34	4039.01	3746.8	3675.64	3674.59
Fth1	Fth1	Fth1	chr19:9980599-9985111	control	ko	OK	3408.67	3403.9	-0.00201845	-0.0120863	0.97715	0.999838	7.03614E-05	no	3280.74	3471.56	3172.88	4493.8	3309.1	3007.04	2799.73	3696.36	3459.34	3195.83	3911.14	3068.36
Gnas	Gnas	Gnas	chr2:174281236-174346742	control	ko	OK	1679.56	1691.44	0.010162	0.0601153	0.88705	0.999838	7.03614E-05	no	1736.57	1648.38	1458.96	1772.95	1746.69	1735.19	1702.01	1730.75	1702.9	1694.91	1611.74	1708.7
Apoe	Apoe	Apoe	chr7:19696243-19699188	control	ko	OK	1576.05	1708.38	0.116313	0.724921	0.09195	0.999838	7.03614E-05	no	1754.41	1717.33	1905.33	1826.8	1605.24	1652.39	1513.02	1692.48	1573.46	1721.93	1436	1572.81
Plp1	Plp1	Plp1	chrX:136822745-136838582	control	ko	OK	1546.36	1429.78	-0.11308	-0.633091	0.14145	0.999838	7.03614E-05	no	1409.14	1434.15	1632.75	1258.01	1437.31	1453.1	1313.79	1500	1664.33	1447.4	1546.11	1527.6
Cst3	Cst3	Cst3	chr2:148871731-148875468	control	ko	OK	1487.91	1577.89	0.0847117	0.548006	0.1997	0.999838	7.03614E-05	no	1731.29	1567.51	1705.42	1681.16	1428.14	1439.87	1356.28	1713.48	1378.12	1521.69	1564.76	1487.08
Rplp1	Rplp1	Rplp1	chr9:61913282-61914510	control	ko	OK	1252.24	1341.46	0.0992902	0.646884	0.1305	0.999838	7.03614E-05	no	1294.61	1284.88	1497.03	1500.91	1343.71	1305.39	1164.69	1340.47	1196.45	1353.61	1205.92	1252.99
Aldoa	Aldoa	Aldoa	chr7:126795233-126800447	control	ko	OK	1188.73	1187.59	-0.00139001	-0.00868954	0.986	0.999838	7.03614E-05	no	1145.16	1185.78	1290.96	1266.97	1158.71	1145.81	1120.9	1186.4	1191.68	1232.17	1143.56	1187.51
Cox4i1	Cox4i1	Cox4i1	chr8:120668224-120674209	control	ko	OK	1151.61	1132.01	-0.0247652	-0.162143	0.707	0.999838	7.03614E-05	no	1045.42	1086.85	1221.89	1256.91	1153.72	1101.91	1029.19	1160.18	1139.3	1194.17	1183.26	1089.7
Sparcl1	Sparcl1	Sparcl1	chr5:104079108-104114088	control	ko	OK	1121.66	1125.66	0.00513525	0.0302356	0.94555	0.999838	7.03614E-05	no	1178.21	1065.74	1281.34	1081.39	1105	1156.93	1100	1036.66	1059.29	1135.54	1137.45	1154.36
Ckb	Ckb	Ckb	chr12:111669354-111672338	control	ko	OK	1115.32	1068.63	-0.0616926	-0.388939	0.36495	0.999838	7.03614E-05	no	994.606	1056.26	1147.48	1126.29	1081.17	1084.34	1016.72	1042.2	1156.65	1087.71	1128.78	1088.15
Atp5b	Atp5b	Atp5b	chr10:128083306-128090388	control	ko	OK	1052.57	1018.08	-0.0480636	-0.298848	0.48625	0.999838	7.03614E-05	no	957.738	1003.44	1131.9	1057.33	998.906	1019.58	982.56	993.203	1049.67	1053.48	1072.91	1034.23
Zwint	Zwint	Zwint	chr10:72654845-72674964	control	ko	OK	1041.84	1046.2	0.00603135	0.0374946	0.9289	0.999838	7.03614E-05	no	1020.66	997.145	1193.29	1043.06	1032.61	1070.21	1030.39	982.24	1029.19	1083.79	965.44	1088.93
Cpe	Cpe	Cpe	chr8:64592550-64693040	control	ko	OK	1040.64	990.851	-0.0707308	-0.435076	0.3091	0.999838	7.03614E-05	no	958.702	1004.63	873.103	1120.57	997.552	907.488	913.058	1151.71	1000.62	921.124	1128.96	1111.86
Mir703	Mir703	Mir703	chr5:98329303-98802019	control	ko	OK	976.64	919.207	-0.0874368	-0.180173	0.68055	0.999838	7.03614E-05	no	1136.77	794.454	843.046	1036.22	1015.29	856.779	787.252	883.842	878.366	1115.94	1024.61	887.642
Rps21	Rps21	Rps21	chr2:180257378-180258444	control	ko	OK	976.437	1057.22	0.114676	0.731406	0.08775	0.999838	7.03614E-05	no	986.212	1018.5	1213.2	1169.67	1083.05	1032.21	900.229	1054.68	901.133	1106.32	914.744	983.554
Atp1b1	Atp1b1	Atp1b1	chr1:164307671-164458355	control	ko	OK	900.119	830.493	-0.116148	-0.710884	0.0991	0.999838	7.03614E-05	no	818.732	846.193	746.738	828.606	844.46	868.043	877.552	813.618	910.788	851.156	942.567	895.964
Atp1a3	Atp1a3	Atp1a3	chr7:24978168-25005937	control	ko	OK	899.592	851.531	-0.0792132	-0.470851	0.27495	0.999838	7.03614E-05	no	867.652	810.092	608.954	862.262	920.9	925.946	936.644	879.792	886.935	862.87	959.101	889.464
Mir686	Mir686	Mir686	chr14:54614119-54617995	control	ko	OK	870.944	793.616	-0.134138	-0.166386	0.7007	0.999838	7.03614E-05	no	929.014	862.325	701.789	861.12	793.896	758.023	834.06	608.7	706.824	1121.79	780.431	874.729
Slc25a4	Slc25a4	Slc25a4	chr8:46207340-46211009	control	ko	OK	862.903	849.579	-0.0224505	-0.145865	0.73005	0.999838	7.03614E-05	no	803.976	817.312	933.39	894.535	850.715	845.219	805.188	846.292	857.936	849.482	885.843	858.35
Nap1l5	Nap1l5	Nap1l5	chr6:58833699-58920396	control	ko	OK	861.919	935.238	0.117781	0.703394	0.1036	0.999838	7.03614E-05	no	967.671	912.292	1002.43	949.049	910.733	986.586	912.761	840.381	845.708	919.831	760.493	921.645
Uchl1	Uchl1	Uchl1	chr5:66626494-66687234	control	ko	OK	835.431	844.612	0.0157685	0.102344	0.81525	0.999838	7.03614E-05	no	785.095	784.961	873.383	925.896	881.266	816.899	834.775	854.621	838.925	858.248	826.075	818.475
Ppia	Ppia	Ppia	chr11:6415869-6419810	control	ko	OK	827.108	864.609	0.0639721	0.418375	0.32675	0.999838	7.03614E-05	no	820.514	844.008	966.68	908.34	881.451	850.011	802.249	843.62	772.331	872.573	816.43	847.098
Eef1a1	Eef1a1	Eef1a1	chr9:78478453-78481724	control	ko	OK	823.782	881.678	0.0979883	0.618671	0.1461	0.999838	7.03614E-05	no	889.169	875.06	985.421	925.236	836.888	860.636	801.26	879.753	804.884	874.702	795.526	820.018
Calm2	Calm2	Calm2	chr17:87433400-87446935	control	ko	OK	822.121	828.75	0.0115859	0.0750108	0.86095	0.999838	7.03614E-05	no	817.854	891.814	896.866	826.028	807.774	823.812	788.863	776.986	800.663	902.327	768.829	816.664
Ndufa4	Ndufa4	Ndufa4	chr6:11900372-11907446	control	ko	OK	780.198	807.61	0.0498177	0.321066	0.45375	0.999838	7.03614E-05	no	743.721	830.638	886.244	859.021	805.711	770.316	750.012	815.215	747.896	797.944	810.818	764.135
Pkm	Pkm	Pkm	chr9:59656367-59679375	control	ko	OK	775.332	744.304	-0.058921	-0.367183	0.38955	0.999838	7.03614E-05	no	699.351	709.305	805.964	802.548	751.791	735.607	727.406	722.463	775.411	761.997	795.448	768.471
Rps15	Rps15	Rps15	chr10:79697304-80369637	control	ko	OK	775.261	847.117	0.12788	0.205551	0.6364	0.999838	7.03614E-05	no	805.953	803.946	944.778	922.458	874.881	830.447	751.531	842.943	735.018	854.078	712.638	799.309
Tmsb4x	Tmsb4x	Tmsb4x	chrX:167207093-167209218	control	ko	OK	763.627	796.075	0.0600361	0.391572	0.35945	0.999838	7.03614E-05	no	786.329	791.024	854.701	844.848	782.119	798.659	709.034	801.887	740.485	860.565	725.75	727.711
Hsp90ab1	Hsp90ab1	Hsp90ab1	chr17:45567777-45573261	control	ko	OK	757.816	750.464	-0.0140638	-0.0874338	0.8404	0.999838	7.03614E-05	no	741.039	749.887	749	791.925	740.727	730.859	746.515	753.761	712.729	793.565	799.247	725.722
App	App	App	chr16:84954435-85173707	control	ko	OK	748.701	722.745	-0.0509037	-0.311057	0.46725	0.999838	7.03614E-05	no	712.196	699.512	680.982	699.9	774.751	747.378	753.002	714.236	729.177	768.067	744.898	752.662
Rpl38	Rpl38	Rpl38	chr11:114344525-114757886	control	ko	OK	741.229	771.66	0.0580455	0.210339	0.6212	0.999838	7.03614E-05	no	764.476	774.033	853.416	827.598	787.429	736.834	689.579	739.917	725.796	794.641	678.733	765.748
Glul	Glul	Glul	chr1:153899925-153909723	control	ko	OK	717.127	700.81	-0.033205	-0.205077	0.63675	0.999838	7.03614E-05	no	597.62	700.83	800.392	786.127	730.414	695.888	672.903	622.304	728.375	773.457	681.088	685.587
Tubb4a	Tubb4a	Tubb4a	chr17:57080065-57087782	control	ko	OK	672.222	639.079	-0.072943	-0.460821	0.27765	0.999838	7.03614E-05	no	577.881	644.306	726.694	618.946	678.367	663.595	605.957	596.891	696.768	631.753	689.176	671.193
Atp5g3	Atp5g3	Atp5g3	chr2:73908446-73911326	control	ko	OK	668.961	660.105	-0.0192283	-0.12537	0.77695	0.999838	7.03614E-05	no	638.686	669.501	694.066	697.75	644.719	641.705	622.782	671.628	676.744	663.082	659.566	676.453
Stmn3	Stmn3	Stmn3	chr2:181306458-181314500	control	ko	OK	644.115	633.052	-0.024995	-0.163319	0.69935	0.999838	7.03614E-05	no	597.582	612.002	679.371	697.691	624.085	624.151	593.744	635.79	650.935	632.263	655.483	637.78
Aldoc	Aldoc	Aldoc	chr11:78323072-78327778	control	ko	OK	628.659	639.91	0.0255921	0.16015	0.7074	0.999838	7.03614E-05	no	615.253	632	713.153	728.473	606.177	627.609	588.434	608.182	598.639	649.881	652.146	613.969
Hspa8	Hspa8	Hspa8	chr9:40801272-40805199	control	ko	OK	628.464	615.673	-0.0296641	-0.188967	0.66195	0.999838	7.03614E-05	no	592.005	636.135	676.16	664.209	584.069	577.833	595.75	599.225	629.839	620.184	667.209	596.622
Cox6b1	Cox6b1	Cox6b1	chr7:30616973-30626151	control	ko	OK	626.613	632.605	0.013729	0.0877279	0.83755	0.999838	7.03614E-05	no	569.201	643.368	693.789	671.436	647.118	623.361	584.481	628.085	589.402	628.764	650.14	638.149
Calm3	Calm3	Calm3	chr7:16915378-16924032	control	ko	OK	626.379	595.095	-0.0739155	-0.470512	0.2655	0.999838	7.03614E-05	no	596.705	588.893	578.152	620.799	604.988	590.249	588.553	592.421	618.322	623.184	636.511	627.497
Eef2	Eef2	Eef2	chr10:81176630-81182509	control	ko	OK	626.151	628.744	0.00596205	0.0369721	0.93215	0.999838	7.03614E-05	no	617.605	605.581	683.58	652.129	618.496	651.477	594.03	607.056	623.008	630.197	635.436	615.964
Rtn1	Rtn1	Rtn1	chr12:72211748-72409054	control	ko	OK	619.709	634.103	0.0331266	0.199089	0.65165	0.999838	7.03614E-05	no	645.897	634.031	593.333	675.786	620.076	614.449	632.167	657.083	609.231	653.267	578.121	638.216
Ndrg2	Ndrg2	Ndrg2	chr14:51905270-51913488	control	ko	OK	619.169	666.407	0.10607	0.669138	0.1219	0.999838	7.03614E-05	no	754.562	643.679	661.599	774.207	573.911	609.902	570.718	742.679	571.352	595.239	696.537	613.549
Rps14	Rps14	Rps14	chr18:60774595-60778546	control	ko	OK	618.983	636.147	0.0394608	0.254677	0.5435	0.999838	7.03614E-05	no	614.84	595.901	741.656	717.972	608.403	625.991	565.081	619.332	625.529	664.332	582.893	603.177
Mdh1	Mdh1	Mdh1	chr11:21556691-21571934	control	ko	OK	609.36	581.832	-0.0666906	-0.427857	0.31895	0.999838	7.03614E-05	no	527.299	573.129	659.746	599.088	585.095	592.11	559.964	558.227	612.814	591.141	625.415	608.068
Rtn3	Rtn3	Rtn3	chr19:7417624-7483291	control	ko	OK	604.963	586.903	-0.0437243	-0.265382	0.5362	0.999838	7.03614E-05	no	563.985	571.738	629.682	587.672	582.86	598.209	581.774	579.304	609.28	585.263	599.597	625.712
Tecr	Tecr	Tecr	chr8:83571697-83594491	control	ko	OK	604.771	590.788	-0.0337492	-0.221175	0.6086	0.999838	7.03614E-05	no	578.637	597.962	654.009	597.653	568.249	575.233	568.155	586.405	625.397	586.178	583.082	624.427
Psap	Psap	Psap	chr10:60277627-60302600	control	ko	OK	596.451	602.026	0.0134209	0.0841029	0.84095	0.999838	7.03614E-05	no	597.358	602.014	568.835	621.464	605.564	611.909	605.246	603.817	586.706	616.122	607.198	575.778
Aplp1	Aplp1	Aplp1	chr7:30434979-30445582	control	ko	OK	595.362	572.619	-0.0561916	-0.356158	0.4058	0.999838	7.03614E-05	no	549.318	552.276	525.825	578.188	610.155	620.943	552.377	591.868	615.792	606.838	556.286	602.53
Cox8a	Cox8a	Cox8a	chr19:7215157-7217616	control	ko	OK	584.508	582.874	-0.00403748	-0.0258707	0.95325	0.999838	7.03614E-05	no	558.233	588.856	635.741	595.66	590.373	570.468	544.828	578.834	549.971	607.711	583.357	596.991
Syp	Syp	Syp	chrX:7638579-7653256	control	ko	OK	580.178	572.232	-0.0198961	-0.125987	0.76565	0.999838	7.03614E-05	no	561.971	564.331	545.171	608.28	579.867	576.661	556.063	585.509	577.207	610.038	567.518	565.949
Cfl1	Cfl1	Cfl1	chr19:5490454-5494031	control	ko	OK	576.836	574.44	-0.00600661	-0.0392714	0.9251	0.999838	7.03614E-05	no	545.774	567.569	624.795	587.583	589.241	578.617	539.082	562.856	573.426	591.334	542.325	600.26
Calm1	Calm1	Calm1	chr12:100199540-100209806	control	ko	OK	569.048	533.378	-0.0933916	-0.5735	0.17965	0.999838	7.03614E-05	no	521.231	533.157	573.15	533.952	531.542	522.043	526.425	525.527	557.714	569.17	569.379	579.93
Ndfip1	Ndfip1	Ndfip1	chr18:38418974-38464406	control	ko	OK	568.476	562.693	-0.0147516	-0.0965092	0.82035	0.999838	7.03614E-05	no	585.378	553.226	534.032	559.767	563.209	588.437	570.204	547.286	540.981	588.909	557.467	586.546
Uqcrh	Uqcrh	Uqcrh	chr4:116066964-116075070	control	ko	OK	558.026	559.598	0.00405853	0.0259406	0.9529	0.999838	7.03614E-05	no	513.793	566.523	632.451	597.205	558.55	535.449	512.017	560.792	535.289	564.555	582.091	550.166
Scd2	Scd2	Scd2	chr19:44293675-44306862	control	ko	OK	550.578	554.328	0.00979309	0.0586256	0.88865	0.999838	7.03614E-05	no	564.012	549.507	574.489	513.973	545.224	561.49	546.714	579.214	555.465	531.957	552.711	562.178
Atp5a1	Atp5a1	Atp5a1	chr18:77773767-77782868	control	ko	OK	549.62	532.478	-0.0457103	-0.291278	0.4996	0.999838	7.03614E-05	no	521.424	527.184	532.525	547.516	534.252	533.917	528.719	534.29	548.972	542.004	560.279	547.223
2010107E04Rik	2010107E04Rik	2010107E04Rik	chr12:111961375-111966977	control	ko	OK	5.34E+02	513.48	-0.0570823	-0.343655	0.4262	0.999838	7.03614E-05	no	456.855	526.434	570.668	550.688	521.796	482.363	480.2	518.833	525.985	524.043	549.774	537.012
Trf	Trf	Trf	chr9:103208875-103230286	control	ko	OK	529.349	495.251	-0.0960604	-0.613565	0.1521	0.999838	7.03614E-05	no	471.938	516.979	531.024	473.584	487.604	495.394	433.354	552.129	531.255	483.593	595.575	506.973
Snrpn	Snrpn	Snrpn	chr7:59982500-60140219	control	ko	OK	519.386	508.134	-0.0315971	-0.197985	0.64765	0.999838	7.03614E-05	no	488.374	505.502	544.511	520.65	504.983	507.647	492.426	500.983	516.541	532.944	503.192	524.868
Atp5j	Atp5j	Atp5j	chr16:84827870-84863778	control	ko	OK	517.169	530.328	0.036249	0.207425	0.6339	0.999838	7.03614E-05	no	477.464	520.003	570.267	576.278	526.776	537.322	494.203	540.311	467.131	539.297	532.324	529.925
Cox6a1	Cox6a1	Cox6a1	chr5:115345653-115348955	control	ko	OK	511.483	506.177	-0.0150456	-0.095545	0.82205	0.999838	7.03614E-05	no	467.138	510.18	533.392	539.35	518.734	495.96	477.445	507.217	485.996	519.992	531.179	508.767
Cox5a	Cox5a	Cox5a	chr9:57521231-57532426	control	ko	OK	508.972	496.497	-0.0357996	-0.231399	0.5906	0.999838	7.03614E-05	no	469.969	500.22	486.322	532.854	510.235	496.603	461.161	514.614	508.799	493.834	536.539	496.714
Dynll2	Dynll2	Dynll2	chr11:87979524-87998298	control	ko	OK	508.301	494.295	-0.0403114	-0.257815	0.5455	0.999838	7.03614E-05	no	483.287	473.253	398.502	537.98	507.076	499.649	504.942	549.669	502.33	504.342	531.032	495.5
Rpl8	Rpl8	Rpl8	chr15:76904070-76906318	control	ko	OK	507.797	522.615	0.0414966	0.270561	0.5294	0.999838	7.03614E-05	no	507.083	512.999	573.454	560.633	520.465	519.212	475.237	511.833	516.211	525.059	474.368	515.549
Ldhb	Ldhb	Ldhb	chr6:142490248-142507957	control	ko	OK	503.012	481.636	-0.062648	-0.409592	0.3467	0.999838	7.03614E-05	no	455.468	464.316	544.323	508.386	474.563	475.149	445.803	485.083	500.633	486.454	533.822	491.14
Plekhb1	Plekhb1	Plekhb1	chr7:100643895-100662394	control	ko	OK	500.717	469.148	-0.0939538	-0.610719	0.16015	0.999838	7.03614E-05	no	422.24	469.585	574.609	408.903	484.963	488.937	442.319	461.627	551.233	477.531	473.802	500.304
Itm2b	Itm2b	Itm2b	chr14:73362231-73385271	control	ko	OK	496.329	512.685	0.0467761	0.303741	0.48015	0.999838	7.03614E-05	no	526.583	548.55	535.458	494.411	481.517	509.196	490.896	514.872	485.748	490.808	496.595	512.166
Kif5a	Kif5a	Kif5a	chr10:127225694-127263363	control	ko	OK	494.328	465.352	-0.0871444	-0.519399	0.232	0.999838	7.03614E-05	no	448.729	433.447	542.685	454.321	514.567	458.039	464.279	406.751	496.318	506.222	497.774	476.996
Atp5j2	Atp5j2	Atp5j2	chr5:145183705-145191592	control	ko	OK	493.518	502.959	0.0273365	0.171228	0.6886	0.999838	7.03614E-05	no	463.281	496.936	557.656	529.578	505.108	495.561	454.588	520.959	461.536	497.383	516.226	498.928
Tspan7	Tspan7	Tspan7	chrX:10485115-10596604	control	ko	OK	491.806	460.385	-0.0952482	-0.619725	0.1503	0.999838	7.03614E-05	no	444.156	465.77	463.019	481.034	449.982	451.413	451.304	476.402	491.14	501.136	477.134	497.814
Gapdh	Gapdh	Gapdh	chr6:125161851-125166467	control	ko	OK	491.494	490.342	-0.00338582	-0.0221975	0.95775	0.999838	7.03614E-05	no	461.092	491.711	550.282	511.79	477.905	487.495	466.912	475.545	484.529	501.679	489.729	490.038
Ndufa3	Ndufa3	Ndufa3	chr7:3617372-3620161	control	ko	OK	486.999	508.572	0.0625335	0.36957	0.38595	0.999838	7.03614E-05	no	476.376	510.128	548.172	563.176	511.675	502.608	452.337	504.106	413.807	508.749	531.686	493.755
Resp18	Resp18	Resp18	chr1:75272201-75278380	control	ko	OK	477.441	511.666	0.0998798	0.6458	0.13305	0.999838	7.03614E-05	no	498.866	489.534	539.916	523.813	514.247	510.829	492.644	523.478	456.946	503.636	441.953	507.228
Eef1a2	Eef1a2	Eef1a2	chr2:181147691-181157015	control	ko	OK	474.117	455.161	-0.058866	-0.380181	0.3727	0.999838	7.03614E-05	no	457.01	445.525	339.066	496.834	482.848	467.265	459.699	493.042	469.958	470.375	500.262	455.874
Gabarapl1	Gabarapl1	Gabarapl1	chr6:129532183-129542331	control	ko	OK	466.619	470.486	0.0119077	0.0774497	0.8572	0.999838	7.03614E-05	no	459.491	460.036	494.161	493.177	463.169	479.811	453.877	460.169	456.572	478.641	457.488	473.775
Atp5h	Atp5h	Atp5h	chr11:115415696-115419919	control	ko	OK	466.363	495.174	0.0864839	0.55031	0.196	0.999838	7.03614E-05	no	465.652	509.786	533.266	519.463	498.29	493.549	447.802	493.588	411.731	501.78	496.913	455.028
Cox6c	Cox6c	Cox6c	chr15:35931975-35938246	control	ko	OK	466.265	497.468	0.0934535	0.586421	0.1708	0.999838	7.03614E-05	no	424.472	526.425	526.035	542.804	528.263	509.728	435.775	486.241	422.46	524.081	488.354	430.165
Rab3a	Rab3a	Rab3a	chr8:70754678-70760921	control	ko	OK	465.517	455.724	-0.0306716	-0.198071	0.646	0.999838	7.03614E-05	no	441.057	464.494	422.081	486.337	465.846	462.803	443.917	459.261	469.331	465.151	459.491	468.094
Sepw1	Sepw1	Sepw1	chr7:15917207-15922371	control	ko	OK	465.078	468.801	0.0115045	0.07417	0.8609	0.999838	7.03614E-05	no	443.585	486.447	506.175	518.517	448.811	445.891	427.535	473.449	455.553	500.622	440.16	463.976
Vsnl1	Vsnl1	Vsnl1	chr12:11325244-11436649	control	ko	OK	459.725	428.861	-0.100263	-0.65142	0.1281	0.999838	7.03614E-05	no	391.533	438.661	465.92	447.604	437.922	408.959	412.161	428.127	463.479	441.887	465.432	468.103
Ywhag	Ywhag	Ywhag	chr5:135908378-135934641	control	ko	OK	447.798	426.692	-0.0696535	-0.437657	0.3073	0.999838	7.03614E-05	no	430.84	412.191	403.276	434.839	437.055	426.97	443.211	425.151	446.026	433.936	457.015	454.215
Aes	Aes	Aes	chr10:81559443-81566371	control	ko	OK	445.138	442.25	-0.00939142	-0.0615822	0.8846	0.999838	7.03614E-05	no	419.274	429.571	426.047	482.647	469.002	452.546	413.165	445.745	452.556	441.308	441.141	445.548
Rpl9	Rpl9	Rpl9	chr5:65388363-65391431	control	ko	OK	443.495	469.315	0.0816402	0.5267	0.22065	0.999838	7.03614E-05	no	462.458	453.941	522.531	496.729	451.568	475.488	432.052	459.755	441.568	468.17	405.964	458.277
Rpl4	Rpl4	Rpl4	chr9:64173386-64178562	control	ko	OK	440.133	453.931	0.0445336	0.291145	0.49565	0.999838	7.03614E-05	no	436.877	438.469	509.008	490.692	449.641	450.135	414.999	441.63	436.135	459.384	425.913	439.101
Clu	Clu	Clu	chr14:65968482-65981545	control	ko	OK	438.548	438.751	0.000666389	0.00433211	0.99235	0.999838	7.03614E-05	no	449.9	418.26	473.721	406.84	422.431	443.736	442.143	452.974	433.048	440.553	386.16	494.431
Actb	Actb	Actb	chr5:142903117-142906754	control	ko	OK	437.763	435.384	-0.0078587	-0.0510019	0.90445	0.999838	7.03614E-05	no	425.274	396.624	462.048	413.856	442.305	448.433	400.47	494.065	460.412	453.358	384.208	453.072
Thy1	Thy1	Thy1	chr9:44043383-44048579	control	ko	OK	429.622	410.726	-0.064891	-0.423707	0.3178	0.999838	7.03614E-05	no	399.226	405.538	400.893	432.097	426.181	409.581	396.372	415.922	421.048	424.927	439.155	433.359
Sod1	Sod1	Sod1	chr16:90220741-90226324	control	ko	OK	428.343	455.969	0.0901681	0.576984	0.1797	0.999838	7.03614E-05	no	438.939	453.33	492.351	498.718	453.899	446.072	404.819	459.622	399.061	455.076	426.894	432.342
Bsg	Bsg	Bsg	chr10:79697304-80369637	control	ko	OK	427.918	433.739	0.0194942	0.0448024	0.91755	0.999838	7.03614E-05	no	401.476	443.416	436.447	516.893	421.696	401.325	401.946	446.713	427.916	424.463	451.97	407.322
Tpi1	Tpi1	Tpi1	chr6:124808660-124814296	control	ko	OK	424.443	422.503	-0.00660788	-0.0430144	0.92375	0.999838	7.03614E-05	no	401.5	409.823	453.582	476.41	411.547	417.278	393.576	416.31	419.962	432.652	430.965	414.193
Serinc1	Serinc1	Serinc1	chr10:57515774-57532529	control	ko	OK	417.474	400.734	-0.0590437	-0.377915	0.3783	0.999838	7.03614E-05	no	395.013	402.988	454.88	385.582	383.752	398.794	403.1	381.76	417.214	418.845	397.58	436.259
Hint1	Hint1	Hint1	chr11:54866437-54870496	control	ko	OK	414.786	437.347	0.0764105	0.483573	0.25825	0.999838	7.03614E-05	no	407.737	441.715	476.577	474.765	427.701	428.473	406.516	435.289	402.746	432.504	407.255	416.639
Meg3	Meg3	Meg3	chr12:109540995-109571729	control	ko	OK	412.952	437.896	0.0846159	0.381848	0.3662	0.999838	7.03614E-05	no	376.937	425.459	383.211	441.706	458.254	400.851	510.958	505.794	413.64	431.235	434.031	372.901
Rpl34-ps1	Rpl34-ps1	Rpl34-ps1	chr3:130726826-130730398	control	ko	OK	409.62	441.686	0.108734	0.64935	0.1339	0.999838	7.03614E-05	no	417.319	442.985	511.703	473.125	451.113	434.559	382.2	420.484	393.012	450.074	391.82	403.576
Rps12	Rps12	Rps12	chr10:23785182-23787209	control	ko	OK	409.218	433.982	0.0847666	0.529616	0.21895	0.999838	7.03614E-05	no	410.887	425.291	487.835	481.008	439.852	420.715	378.964	427.303	408.092	428.913	408.509	391.357
Rpl13a	Rpl13a	Rpl13a	chr7:45125562-45128745	control	ko	OK	407.69	435.39	0.0948358	0.617277	0.1548	0.999838	7.03614E-05	no	400.996	423.641	489.69	488.564	441.291	423.926	388.876	426.135	415.829	437.835	381.328	395.767
Eno2	Eno2	Eno2	chr6:124760052-124769673	control	ko	OK	403.299	389.391	-0.0506294	-0.325018	0.4508	0.999838	7.03614E-05	no	370.997	386.478	385.046	410.735	402.497	381.491	391.308	386.576	410.419	394.288	407.328	401.16
Rps11	Rps11	Rps11	chr7:45122387-45124389	control	ko	OK	400.535	407.96	0.026501	0.167745	0.69455	0.999838	7.03614E-05	no	381.983	410.877	458.589	443.275	401.898	398.417	365.377	403.264	382.692	424.824	382.253	412.369
Ywhae	Ywhae	Ywhae	chr11:75732886-75765841	control	ko	OK	398.307	401.412	0.0112	0.0728566	0.8624	0.999838	7.03614E-05	no	409.803	400.851	402.593	399.96	396.574	407.982	394.209	399.32	384.863	415.616	381.069	411.681
Tpt1	Tpt1	Tpt1	chr14:75845255-75848303	control	ko	OK	395.984	394.767	-0.00444141	-0.0287821	0.9475	0.999838	7.03614E-05	no	356.562	379.301	410.273	436.312	416.306	394.944	358.411	406.023	382.992	403.926	419.23	377.786
Gm15772	Gm15772	Gm15772	chr11:68901565-68904534	control	ko	OK	395.562	410.572	0.0537312	0.334862	0.43855	0.999838	7.03614E-05	no	385.141	425.816	466.403	440.811	399.141	393.548	376.026	397.688	395.102	401.955	383.561	401.629
Atp1b2	Atp1b2	Atp1b2	chr11:69599749-69605960	control	ko	OK	392.785	368.219	-0.0931757	-0.598022	0.1627	0.999838	7.03614E-05	no	358.457	375.353	344.075	349.077	383.546	385.664	378.015	371.569	394.128	374.243	402.196	400.575
Scg2	Scg2	Scg2	chr1:79434668-79440090	control	ko	OK	391.74	408.987	0.06216	0.400699	0.3486	0.999838	7.03614E-05	no	379.522	399.545	441.841	456.991	397.975	385.982	404.31	405.733	372.292	426.347	355.089	413.233
Cox5b	Cox5b	Cox5b	chr1:36691486-36693388	control	ko	OK	390.88	403.256	0.0449695	0.282711	0.50475	0.999838	7.03614E-05	no	366.1	401.258	443.536	441.395	421.343	386.028	354.392	411.993	359.825	405.306	411.896	386.492
Gap43	Gap43	Gap43	chr16:42248560-42340651	control	ko	OK	386.212	419.148	0.118066	0.771818	0.07325	0.999838	7.03614E-05	no	414.917	398.462	443.84	433.717	409.835	428.278	396.724	427.413	368.508	418.751	350.683	406.907
Vdac1	Vdac1	Vdac1	chr11:52361114-52389396	control	ko	OK	385.496	374.745	-0.0408079	-0.266788	0.53215	0.999838	7.03614E-05	no	363.077	376.946	404.299	383.473	364.676	381.372	361.661	362.455	385.744	384.212	386.985	385.043
Bex2	Bex2	Bex2	chrX:136066564-136068236	control	ko	OK	378.835	404.127	0.093239	0.604355	0.1573	0.999838	7.03614E-05	no	396.06	396.776	391.533	464.383	399.628	395.839	365.33	423.466	366.986	402.191	361.456	384.707
Ndufb8	Ndufb8	Ndufb8	chr19:44550253-44555415	control	ko	OK	377.554	371.543	-0.0231506	-0.146809	0.736	0.999838	7.03614E-05	no	346.24	382.269	368.424	395.613	376.484	371.629	348.546	383.141	380.081	362.76	400.615	366.757
Skp1a	Skp1a	Skp1a	chr11:52231994-52246858	control	ko	OK	376.896	371.373	-0.0212977	-0.139405	0.7414	0.999838	7.03614E-05	no	360.118	368.369	410.303	378.794	359.316	360.661	354.647	378.78	382.72	367.624	372.831	384.412
Tubb3	Tubb3	Tubb3	chr8:123411563-123422010	control	ko	OK	375.211	368.093	-0.0276313	-0.180726	0.6697	0.999838	7.03614E-05	no	352.734	346.306	391.497	379.427	381.506	371.714	363.392	358.164	383.53	373.833	363.366	380.113
Rplp2	Rplp2	Rplp2	chr7:141447649-141451342	control	ko	OK	373.543	401.596	0.104469	0.632035	0.1427	0.999838	7.03614E-05	no	398.575	383.309	330.708	446.772	438.322	426.958	354.049	434.072	333.185	410.51	389.463	361.015
Atp6v1b2	Atp6v1b2	Atp6v1b2	chr8:69037707-69113717	control	ko	OK	372.739	358.612	-0.0557385	-0.359694	0.4025	0.999838	7.03614E-05	no	353.839	359.559	383.622	357.262	356.526	352.652	363.527	341.912	376.868	366.643	362.674	384.769
Rps26	Rps26	Rps26	chr10:128624528-128626506	control	ko	OK	368.455	382.851	0.0552941	0.335484	0.43435	0.999838	7.03614E-05	no	363.514	372.532	424.887	420.298	361.794	378.501	360.149	381.136	368.11	376.39	361.345	367.976
Ndufb10	Ndufb10	Ndufb10	chr17:24722066-24724388	control	ko	OK	366.549	363.102	-0.0136308	-0.0862289	0.84385	0.999838	7.03614E-05	no	341.122	355.218	385.462	395.565	364.212	362.313	328.491	372.431	361.732	368.373	378.098	357.991
Slc25a3	Slc25a3	Slc25a3	chr10:91116577-91123963	control	ko	OK	366.197	348.76	-0.0703881	-0.460877	0.28505	0.999838	7.03614E-05	no	334.833	343.939	353.169	366.941	342.203	347.524	345.177	356.291	365.71	360.034	378.973	360.073
Prdx5	Prdx5	Prdx5	chr19:6906818-6909645	control	ko	OK	361.73	356.124	-0.0225366	-0.143349	0.74135	0.999838	7.03614E-05	no	328.026	336.9	389.203	390.972	345.026	364.521	336.129	358.211	357.45	367.698	373.599	348.173
Rpl11	Rpl11	Rpl11	chr4:136049947-136053371	control	ko	OK	360.953	380.301	0.0753318	0.473717	0.2695	0.999838	7.03614E-05	no	362.998	366.423	434.463	407.3	373.599	361.484	353.611	382.529	340.518	376.773	353.189	373.331
Ndufb9	Ndufb9	Ndufb9	chr15:58933809-58939489	control	ko	OK	360.867	367.833	0.0275824	0.174795	0.6877	0.999838	7.03614E-05	no	331.691	370.545	410.729	396.92	377.574	363.833	335.447	355.923	359.86	365.832	364.124	353.651
Pcsk1n	Pcsk1n	Pcsk1n	chrX:7919821-7928607	control	ko	OK	359.833	370.743	0.0430929	0.279986	0.5212	0.999838	7.03614E-05	no	378.001	336.523	308.896	409.455	392.982	387.193	359.785	393.112	362.508	377.64	337.176	362.009
Klc1	Klc1	Klc1	chr12:111758848-111813841	control	ko	OK	356.539	339.716	-0.0697322	-0.448831	0.2977	0.999838	7.03614E-05	no	329.603	330.516	325.167	357.018	354.187	340.652	342.55	338.035	357.135	358.02	361.452	349.55
Atp5o	Atp5o	Atp5o	chr16:91925222-91931630	control	ko	OK	354.093	356.504	0.00979128	0.0627547	0.88175	0.999838	7.03614E-05	no	327.797	345.794	394.085	392.414	362.943	352.754	325.805	350.443	354.772	355.901	351.157	354.541
Prnp	Prnp	Prnp	chr2:131909927-131956131	control	ko	OK	350.044	341.673	-0.0349194	-0.227121	0.59575	0.999838	7.03614E-05	no	337.853	344.289	371.61	306.768	340.542	355.388	343.564	333.372	350.064	359.367	324.609	366.137
Sncb	Sncb	Sncb	chr13:54758859-54766440	control	ko	OK	349.268	344.184	-0.0211533	-0.137736	0.74975	0.999838	7.03614E-05	no	354.096	344.882	254.602	378.169	363.715	357.3	340.916	359.795	355.066	341.332	358.774	341.899
Prkar1a	Prkar1a	Prkar1a	chr11:109650948-109669648	control	ko	OK	345.568	336.365	-0.0389387	-0.249859	0.56035	0.999838	7.03614E-05	no	337.049	336.507	347.598	330.917	327.293	339.339	341.415	330.805	338.607	348.41	338.171	357.083
Snhg11	Snhg11	Snhg11	chr2:158375637-158386145	control	ko	OK	344.234	372.203	0.112698	0.692458	0.10685	0.999838	7.03614E-05	no	350.844	387.088	335.919	360.546	376.099	339.913	414.515	412.699	351.856	354.117	347.333	323.63
Atp5e	Atp5e	Atp5e	chr2:174461074-174464101	control	ko	OK	343.386	353.35	0.04127	0.24401	0.565	0.999838	7.03614E-05	no	324.505	338.023	396.361	393.954	355.304	350.01	302.922	365.724	298.791	363.135	367.716	343.901
Mdh2	Mdh2	Mdh2	chr5:135778648-135790386	control	ko	OK	342.957	341.104	-0.00781763	-0.0510634	0.9044	0.999838	7.03614E-05	no	319.614	333.659	374.415	366.378	335.833	345.226	322.729	330.977	347.539	346.533	340.457	337.3
Atp6v1e1	Atp6v1e1	Atp6v1e1	chr6:120795243-120822685	control	ko	OK	342.913	334.202	-0.0371189	-0.242114	0.56715	0.999838	7.03614E-05	no	313.791	335.017	369.533	348.049	334.129	329.628	319.747	323.726	339.456	353.958	339.715	338.521
Cnp	Cnp	Cnp	chr11:100574938-100581739	control	ko	OK	341.8	336.252	-0.023609	-0.152708	0.72305	0.999838	7.03614E-05	no	352.147	312.637	367.45	305.619	340.268	341.249	287.392	383.251	353.248	325.276	340.627	348.048
Usmg5	Usmg5	Usmg5	chr19:47067747-47090625	control	ko	OK	338.183	371.563	0.135801	0.699062	0.10695	0.999838	7.03614E-05	no	336.776	372.952	399.724	409.043	399.643	361.679	321.08	371.604	273.584	388.499	359.841	330.808
Eif4a2	Eif4a2	Eif4a2	chr16:23107467-23127730	control	ko	OK	335.696	333.51	-0.00942822	-0.0608696	0.8903	0.999838	7.03614E-05	no	332.498	327.098	375.224	329.126	316.98	333.122	331.124	322.906	334.093	333.554	328.2	346.939
Rpl3	Rpl3	Rpl3	chr15:80077780-80083406	control	ko	OK	333.818	347.802	0.0592036	0.386373	0.3644	0.999838	7.03614E-05	no	339.894	330.956	396.106	370.147	338.954	353.795	316.523	336.038	337.783	344.82	314.178	338.49
Rpl28	Rpl28	Rpl28	chr7:4792964-4794547	control	ko	OK	332.909	349.778	0.0713114	0.43524	0.30535	0.999838	7.03614E-05	no	339.946	334.348	378.947	396.697	361.63	335.235	296.28	355.139	304.215	360.248	333.452	333.721
Cd81	Cd81	Cd81	chr7:143021783-143067930	control	ko	OK	332.404	331.15	-0.0054527	-0.0353544	0.93635	0.999838	7.03614E-05	no	336.62	327.464	350.94	337.489	314.982	325.439	317.253	339.014	347.852	321.356	321.535	338.873
Prkar1b	Prkar1b	Prkar1b	chr5:139017303-139130386	control	ko	OK	332.335	328.992	-0.0145857	-0.0950772	0.82825	0.999838	7.03614E-05	no	FAIL	321.64	314.688	FAIL	339.33	330.659	FAIL	FAIL	324.313	347.583	311.761	FAIL
Stmn2	Stmn2	Stmn2	chr3:8509526-8561604	control	ko	OK	331.097	332.678	0.00687199	0.0449464	0.9164	0.999838	7.03614E-05	no	320.982	337.285	365.446	334.375	325.774	331.792	322.86	322.907	326.569	325.309	330.379	342.13
Rpl32	Rpl32	Rpl32	chr6:115774556-115808743	control	ko	OK	331.041	359.67	0.119661	0.705346	0.103	0.999838	7.03614E-05	no	348.208	359.322	398.082	385.949	369.58	357.353	318.401	340.464	318.234	362.872	307.431	335.629
Tuba1a	Tuba1a	Tuba1a	chr15:98949846-98953501	control	ko	OK	327.154	344.841	0.0759624	0.496989	0.24455	0.999838	7.03614E-05	no	332.049	328.971	374.947	334.38	364.56	342.486	334.338	347.001	306.604	339.371	319.89	342.752
6330403K07Rik	6330403K07Rik	6330403K07Rik	chr11:71031940-71033617	control	ko	OK	3.27E+02	355.154	0.120714	0.788946	0.07045	0.999838	7.03614E-05	no	373.854	338.558	352.01	366.962	340.389	354.513	346.33	368.616	323.287	348.248	283.814	351.237
Rpl17	Rpl17	Rpl17	chr18:75000476-75003381	control	ko	OK	326.244	353.323	0.115036	0.735559	0.0846	0.999838	7.03614E-05	no	337.381	358.624	386.587	379.54	356.714	353.258	313.345	341.138	322.148	348.189	302.954	331.687
Nsf	Nsf	Nsf	chr11:103821782-103954056	control	ko	OK	326.152	300.326	-0.119015	-0.761222	0.07895	0.999838	7.03614E-05	no	283.052	290.092	325.452	297.207	313.466	309.102	300.551	283.684	319.702	318.398	327.22	339.287
Tspyl4	Tspyl4	Tspyl4	chr10:34297420-34301320	control	ko	OK	325.327	313.057	-0.0554681	-0.3535	0.4085	0.999838	7.03614E-05	no	326.991	304.028	338.065	294.727	304.25	321.069	323.058	292.264	312.287	314.789	329.087	345.145
Rps5	Rps5	Rps5	chr7:12922310-12926686	control	ko	OK	325.278	340.963	0.0679398	0.432596	0.31415	0.999838	7.03614E-05	no	323.357	338.707	382.086	366.592	338.822	338.274	305.004	334.861	314.146	337.297	306.691	342.979
Vamp2	Vamp2	Vamp2	chr11:69088527-69092381	control	ko	OK	324.235	336.268	0.0525735	0.342055	0.419	0.999838	7.03614E-05	no	356.255	355.699	256.51	348.001	326.225	354.47	337.704	355.28	333.936	354.546	295.203	313.253
Stxbp1	Stxbp1	Stxbp1	chr2:32787606-32847237	control	ko	OK	324.168	308.025	-0.0736925	-0.468344	0.2777	0.999838	7.03614E-05	no	307.436	305.014	248.915	303.932	327.883	327.122	334.21	309.688	318.802	319.831	335.784	322.253
Uqcr10	Uqcr10	Uqcr10	chr11:4701967-4704344	control	ko	OK	323.406	340.186	0.0729776	0.435554	0.31175	0.999838	7.03614E-05	no	331.076	339.657	366.104	362.874	354.726	324.336	300.691	342.027	297.23	333.266	344.483	318.646
Maged1	Maged1	Maged1	chrX:94535473-94542074	control	ko	OK	321.603	334.668	0.0574528	0.372095	0.3861	0.999838	7.03614E-05	no	330.948	320.387	368.457	349.009	326.258	337.183	322.338	322.768	317.929	343.705	297.118	327.658
Acot7	Acot7	Acot7	chr4:152178099-152271855	control	ko	OK	320.205	313.99	-0.0282773	-0.184816	0.67335	0.999838	7.03614E-05	no	299.496	307.232	313.013	336.214	311.97	314.833	307.483	321.682	329.914	317.795	318.659	314.452
Sqstm1	Sqstm1	Sqstm1	chr11:50200151-50210820	control	ko	OK	315.766	319.806	0.0183377	0.119841	0.7794	0.999838	7.03614E-05	no	319.109	317.823	325.288	341.323	313.861	316.539	306.991	317.512	321.072	319.648	300.717	321.628
Pcp4	Pcp4	Pcp4	chr16:96467605-96525793	control	ko	OK	315.537	329.591	0.0628666	0.393808	0.3541	0.999838	7.03614E-05	no	347.949	419.777	332.718	321.305	323.889	301.352	307.314	282.422	328.18	317.61	292.062	324.295
Slc22a17	Slc22a17	Slc22a17	chr14:54906726-54913132	control	ko	OK	315.49	318.752	0.0148395	0.0967498	0.82165	0.999838	7.03614E-05	no	325.889	305.329	272.44	324.353	329.09	331.622	328.833	332.458	315.137	324.436	301.276	321.111
Rps8	Rps8	Rps8	chr4:117153835-117156132	control	ko	OK	314.599	336.602	0.0975317	0.619578	0.15345	0.999838	7.03614E-05	no	329.819	322.264	366.303	366.461	350.656	337.935	290.997	328.382	299.473	347.478	291.539	319.905
Grina	Grina	Grina	chr15:76246806-76249904	control	ko	OK	310.753	304.36	-0.0299896	-0.196319	0.64275	0.999838	7.03614E-05	no	285.677	309.969	301.062	319.367	310.16	301.69	301.239	305.719	326.794	302.21	304.389	309.62
Atp1a2	Atp1a2	Atp1a2	chr1:172271708-172298064	control	ko	OK	310.615	285.005	-0.124144	-0.769801	0.07275	0.999838	7.03614E-05	no	264.272	282.229	320.464	267.219	295.155	300.062	286.75	263.888	317.585	297.578	317.338	309.962
Rps9	Rps9	Rps9	chr7:3704040-3706897	control	ko	OK	309.852	325.23	0.0698823	0.442031	0.30415	0.999838	7.03614E-05	no	305.205	313.775	362.715	355.918	325.997	326.049	289.161	323.024	309.106	325.611	305.829	298.863
Pea15a	Pea15a	Pea15a	chr1:172196728-172206781	control	ko	OK	307.671	313.429	0.0267531	0.174237	0.6853	0.999838	7.03614E-05	no	318.572	318.03	331.994	315.288	301.512	300.606	284.832	336.601	298.647	310.083	305.29	316.662
Pfn2	Pfn2	Pfn2	chr3:57841894-57847757	control	ko	OK	304.135	285.838	-0.0895168	-0.585869	0.17275	0.999838	7.03614E-05	no	274.935	291.112	283.367	286.286	286.319	289.291	289.903	285.486	310.431	291.69	298.721	315.698
Atp6v1g2	Atp6v1g2	Atp6v1g2	chr17:35236595-35238768	control	ko	OK	302.378	294.493	-0.0381177	-0.249193	0.5598	0.999838	7.03614E-05	no	275.463	292.85	295.382	318.407	293.691	297.157	294.117	288.877	302.93	314.314	298.518	293.748
Csrp1	Csrp1	Csrp1	chr1:135729196-135752229	control	ko	OK	301.897	295.202	-0.0323528	-0.211624	0.62455	0.999838	7.03614E-05	no	273.558	287.896	323.16	299.19	302.128	309.952	260.242	305.489	314.213	292.605	295.299	305.471
Rnd2	Rnd2	Rnd2	chr11:101468337-101471306	control	ko	OK	300.8	293.25	-0.0366752	-0.230395	0.58815	0.999838	7.03614E-05	no	282.874	261.401	275.864	320.183	305.621	318.129	290.701	291.225	294.818	282.979	321.887	303.516
Rps17	Rps17	Rps17	chr7:81342732-81345234	control	ko	OK	300.423	308.822	0.0397784	0.238547	0.581	0.999838	7.03614E-05	no	301.273	310.286	359.652	324.259	285.657	304.371	275.193	309.882	295.743	307.769	285.491	312.69
Ywhah	Ywhah	Ywhah	chr5:33018815-33027966	control	ko	OK	298.374	297.705	-0.00323822	-0.0211995	0.96115	0.999838	7.03614E-05	no	294.219	308.256	295.641	308.276	300.157	294.478	288.333	292.284	286.674	315.037	293.137	298.65
Cend1	Cend1	Cend1	chr7:141426450-141429420	control	ko	OK	296.911	290.087	-0.033546	-0.21947	0.6049	0.999838	7.03614E-05	no	271.741	279.508	301.291	313.086	299.07	292.841	278.206	284.948	294.886	287.184	311.386	294.186
Dynlrb1	Dynlrb1	Dynlrb1	chr2:155236532-155250277	control	ko	OK	296.222	299.966	0.0181223	0.113533	0.79165	0.999838	7.03614E-05	no	282.582	312.846	322.091	309.973	294.794	294.741	279.796	302.906	297.693	300.951	286.149	300.094
Ociad1	Ociad1	Ociad1	chr5:73292793-73314077	control	ko	OK	296.024	293.94	-0.0101904	-0.0651667	0.8796	0.999838	7.03614E-05	no	282.356	289.933	304.01	306.319	294.424	294	286.024	294.455	298.052	288.463	296.692	300.888
Sep-04	Sep-04	Sep-04	chr11:87578388-87590539	control	ko	OK	295.488	284.663	-0.0538417	-0.347969	0.421	0.999838	7.03614E-05	no	270.273	302.601	311.807	255.37	306.727	296.095	258.825	275.609	311.924	281.341	295.97	292.716
Ywhab	Ywhab	Ywhab	chr2:163995196-164018587	control	ko	OK	292.66	292.512	-0.000729812	-0.00474728	0.99185	0.999838	7.03614E-05	no	298.276	290.998	276.536	299.778	288.891	300.466	291.067	294.086	289.039	300.274	280.655	300.672
Rpl19	Rpl19	Rpl19	chr11:98026709-98030493	control	ko	OK	291.924	310.326	0.0881908	0.558403	0.19265	0.999838	7.03614E-05	no	301.451	301.084	345.816	339.054	312.554	304.611	270.143	307.898	276.169	314.554	282.102	294.873
Uqcrq	Uqcrq	Uqcrq	chr11:53428947-53430831	control	ko	OK	290.908	300.943	0.0489302	0.295344	0.48235	0.999838	7.03614E-05	no	282.089	299.633	320.899	335.861	300.532	296.882	266.72	304.931	281.716	308.541	291.395	281.98
Dnm1	Dnm1	Dnm1	chr2:32308470-32353329	control	ko	OK	288.509	269.465	-0.0985226	-0.630434	0.15255	0.999838	7.03614E-05	no	272.07	254.897	196	279.912	291.052	286.028	293.283	282.475	280.183	290.635	302.529	280.691
Tmem130	Tmem130	Tmem130	chr5:144735914-144761578	control	ko	OK	288.066	306.475	0.0893729	0.580954	0.17475	0.999838	7.03614E-05	no	314.181	295.017	310.797	314.508	299.378	308.782	303.942	305.198	286.436	293.429	262.875	309.523
Ngfrap1	Ngfrap1	Ngfrap1	chrX:136270252-136271978	control	ko	OK	287.882	304.766	0.0822276	0.528425	0.2177	0.999838	7.03614E-05	no	296.546	308.285	295.666	323.384	305.725	297.985	293.302	317.239	281.06	302.15	268.514	299.803
Nptn	Nptn	Nptn	chr9:58582239-58741559	control	ko	OK	287.382	268.076	-0.100329	-0.656424	0.12685	0.999838	7.03614E-05	no	265.96	283.949	256.459	262.793	265.004	268.054	278.827	263.559	289.16	278.184	286.922	295.261
Sepp1	Sepp1	Sepp1	chr15:3270766-3280508	control	ko	OK	287.308	287.552	0.00122171	0.00800182	0.98465	0.999838	7.03614E-05	no	269.242	278.746	327.547	327.685	273.957	283.394	258.248	281.597	303.524	277.878	288.911	278.92
S100b	S100b	S100b	chr10:76253835-76261319	control	ko	OK	287.251	286.076	-0.00591494	-0.0386654	0.92705	0.999838	7.03614E-05	no	286.316	299.692	316.394	266.558	271.109	276.567	271.845	300.129	291.499	267.855	305.302	284.349
Snap47	Snap47	Snap47	chr11:59407149-59449956	control	ko	OK	286.353	288.388	0.0102144	0.0668297	0.87835	0.999838	7.03614E-05	no	275.287	280.11	323.524	297.957	287.635	287.162	278.494	276.931	294.108	293.28	268.016	290.009
Tcf25	Tcf25	Tcf25	chr8:123373710-123404174	control	ko	OK	286.056	282.184	-0.0196595	-0.127413	0.76555	0.999838	7.03614E-05	no	275.158	272.879	288.862	289.38	284.463	292.787	278.805	275.139	287.114	281.874	279.791	295.444
Akr1a1	Akr1a1	Akr1a1	chr4:116636509-116651674	control	ko	OK	281.565	277.699	-0.0199474	-0.130115	0.7606	0.999838	7.03614E-05	no	269.474	277.883	299.57	297.789	267.712	272.351	262.274	274.539	289.774	282.182	272.714	281.591
Rpl12	Rpl12	Rpl12	chr2:32961711-32964045	control	ko	OK	279.932	302.275	0.110784	0.689732	0.10955	0.999838	7.03614E-05	no	285.764	294.715	334.765	321.659	310.67	295.072	275.91	299.646	272.082	300.29	268.49	278.867
Itm2c	Itm2c	Itm2c	chr1:85894509-85908698	control	ko	OK	279.77	291.36	0.0585625	0.382923	0.3687	0.999838	7.03614E-05	no	316.388	294.71	291.19	283.164	269.492	291.374	283.606	300.954	272.223	297.594	256.263	292.999
Tph2	Tph2	Tph2	chr10:115078640-115185022	control	ko	OK	278.742	289.926	0.0567564	0.366356	0.39585	0.999838	7.03614E-05	no	254.136	288.954	326.98	350.706	281.83	216.509	309.105	291.187	271.989	319.461	218.885	304.632
Sdha	Sdha	Sdha	chr13:74322254-74350240	control	ko	OK	278.44	274.5	-0.0205569	-0.133787	0.756	0.999838	7.03614E-05	no	272.829	264.1	301.859	283.329	264.716	272.88	267.979	268.311	280.209	273.55	277.414	282.586
Pfdn2	Pfdn2	Pfdn2	chr1:171345698-171358170	control	ko	OK	277.549	287.749	0.0520685	0.322669	0.4536	0.999838	7.03614E-05	no	278.964	277.696	311.718	306.909	286.844	285.506	261.942	292.413	263.752	288.312	281.37	276.762
Tuba4a	Tuba4a	Tuba4a	chr1:75210828-75219253	control	ko	OK	277.135	261.209	-0.0853844	-0.531661	0.22035	0.999838	7.03614E-05	no	248.864	254.963	279.633	277.167	257.632	250.578	257.062	263.771	271.426	274.054	286.41	276.649
Aco2	Aco2	Aco2	chr15:81872462-81926213	control	ko	OK	273.442	261.869	-0.0623872	-0.393821	0.3591	0.999838	7.03614E-05	no	255.938	251.178	293.28	265.037	261.285	265.207	246.821	256.209	265.669	263.333	289.91	274.855
Hsp90aa1	Hsp90aa1	Hsp90aa1	chr12:110691035-110696395	control	ko	OK	272.922	264.784	-0.0436716	-0.284444	0.5071	0.999838	7.03614E-05	no	257.803	262.838	289.501	269.61	258.456	256.581	261.924	261.563	262.12	271.31	278.777	279.48
Ctsd	Ctsd	Ctsd	chr7:142375915-142387870	control	ko	OK	272.696	271.849	-0.00448778	-0.0293739	0.9469	0.999838	7.03614E-05	no	265.03	273.619	293.215	292.871	254.351	262.184	263.571	269.954	269.306	270.217	279.337	271.925
Impact	Impact	Impact	chr18:12972251-12992948	control	ko	OK	271.458	283.317	0.061685	0.398412	0.34355	0.999838	7.03614E-05	no	292.343	274.853	308.929	281.351	262.868	294.559	285.371	266.26	278.11	279.859	246.043	281.821
Rpl14	Rpl14	Rpl14	chr9:120571516-120574653	control	ko	OK	270.993	284.348	0.0694026	0.444724	0.3004	0.999838	7.03614E-05	no	277.053	276.53	316.419	309.502	286.053	285.061	250.503	273.66	269.053	289.508	258.795	266.615
Myl12b	Myl12b	Myl12b	chr17:70973962-70990516	control	ko	OK	270.963	275.239	0.0225887	0.144779	0.7378	0.999838	7.03614E-05	no	260.659	266.361	290.028	291.478	282.545	271.605	257.885	281.352	262.154	285.003	261.01	275.687
Mtch1	Mtch1	Mtch1	chr17:29332075-29347904	control	ko	OK	269.567	273.818	0.0225741	0.147752	0.73015	0.999838	7.03614E-05	no	278.612	269.299	256.141	288.324	271.772	279.991	266.886	279.519	269.929	282.142	253.528	272.668
Gprasp1	Gprasp1	Gprasp1	chrX:135742691-135803468	control	ko	OK	268.812	280.442	0.0611064	0.381342	0.3757	0.999838	7.03614E-05	no	286.786	260.798	311.986	272.549	272.504	287.557	289.042	262.314	257.227	282.736	251.342	283.942
Rps24	Rps24	Rps24	chr14:24490680-24496146	control	ko	OK	267.639	283.726	0.0842104	0.536378	0.2136	0.999838	7.03614E-05	no	267.175	275.621	321.384	317.936	285.055	283.94	246.862	271.839	263.321	286.096	253.53	267.61
Ncdn	Ncdn	Ncdn	chr4:126743749-126753429	control	ko	OK	267.601	247.872	-0.110487	-0.713159	0.1019	0.999838	7.03614E-05	no	245.475	242.7	198.485	263.856	265.108	256.181	258.461	252.71	267.363	263.18	274.883	264.977
Got1	Got1	Got1	chr19:43499752-43524605	control	ko	OK	264.702	258.864	-0.0321756	-0.210485	0.62265	0.999838	7.03614E-05	no	242.542	246.298	286.905	266.527	263.271	262.815	253.433	249.123	267.975	256.997	282.138	251.699
Mobp	Mobp	Mobp	chr9:120149741-120176091	control	ko	OK	264.589	262.854	-0.00949385	-0.0553228	0.90035	0.999838	7.03614E-05	no	265.277	256.605	271.796	291.575	272.226	246.597	217.402	281.352	265.499	245.485	310.349	237.023
Tubb2a	Tubb2a	Tubb2a	chr13:34074279-34078008	control	ko	OK	262.531	274.857	0.0661931	0.43214	0.31325	0.999838	7.03614E-05	no	275.743	260.155	301.543	284.152	267.39	265.239	268.67	275.962	249.533	285.044	242.817	272.728
Gpm6a	Gpm6a	Gpm6a	chr8:54779433-55060878	control	ko	OK	262.265	266.898	0.0252639	0.163048	0.70545	0.999838	7.03614E-05	no	281.118	295.099	291.808	250.268	240.23	261.406	261.272	253.982	256.675	291.044	224.88	276.46
Ndufa6	Ndufa6	Ndufa6	chr15:82350138-82354291	control	ko	OK	262.245	264.666	0.0132574	0.0805707	0.8519	0.999838	7.03614E-05	no	252.175	275.314	289.421	285.197	270.735	250.937	230.005	263.54	257.458	259.148	263.25	269.122
Prdx2	Prdx2	Prdx2	chr8:84969647-84974313	control	ko	OK	262.165	262.071	-0.000517181	-0.00330935	0.9939	0.999838	7.03614E-05	no	256.793	266.419	283.546	281.585	248.754	251.017	251.653	256.801	261.091	260.526	269.765	257.279
Ppp2r1a	Ppp2r1a	Ppp2r1a	chr17:20945453-20965905	control	ko	OK	262.1	261.304	-0.00438467	-0.0286953	0.9477	0.999838	7.03614E-05	no	261.389	255.08	255.989	272.507	260.595	266.807	256.471	261.599	264.049	272.235	248.867	263.248
Gdi1	Gdi1	Gdi1	chrX:74305011-74311867	control	ko	OK	261.867	263.134	0.00696477	0.0454781	0.91555	0.999838	7.03614E-05	no	264.902	260.878	269.412	256.523	260.504	265.514	269.295	258.042	256.445	269.695	253.33	267.997
Ghitm	Ghitm	Ghitm	chr14:37120444-37135322	control	ko	OK	260.275	241.045	-0.110732	-0.720593	0.09555	0.999838	7.03614E-05	no	228.349	242.785	261.166	244.857	230.946	233.718	243.762	242.776	261.696	238.521	278.401	262.48
Nsg2	Nsg2	Nsg2	chr11:32000418-32059211	control	ko	OK	259.906	273.302	0.0725088	0.47371	0.2699	0.999838	7.03614E-05	no	285.95	255.686	290.633	270.08	265.935	FAIL	271.856	268.804	247.27	288.504	229.93	273.919
Rps20	Rps20	Rps20	chr4:3834472-3835600	control	ko	OK	259.408	273.076	0.07408	0.442264	0.2999	0.999838	7.03614E-05	no	250.623	263.622	296.808	304.899	288.252	271.321	241.039	268.043	244.666	283.342	253.516	256.107
Rpl7	Rpl7	Rpl7	chr1:16101295-16104433	control	ko	OK	258.54	270.15	0.0633724	0.405279	0.34345	0.999838	7.03614E-05	no	265.503	275.655	301.847	284.812	260.893	268.256	245.215	259.02	265.817	263.094	248.252	256.999
Syt11	Syt11	Syt11	chr3:88744700-88772599	control	ko	OK	257.473	245.799	-0.0669442	-0.428633	0.31955	0.999838	7.03614E-05	no	245.739	238.243	262.322	229.359	249.73	255.274	244.23	241.492	256.856	250.511	253.365	269.16
Nsg1	Nsg1	Nsg1	chr5:38039229-38159467	control	ko	OK	256.03	258.47	0.0136824	0.086938	0.83915	0.999838	7.03614E-05	no	259.456	273.392	257.752	260.381	253.343	261.889	248.409	253.138	256.856	247.662	259.789	259.815
Rps27a	Rps27a	Rps27a	chr11:29545841-29578352	control	ko	OK	254.783	272.289	0.0958694	0.603292	0.1637	0.999838	7.03614E-05	no	261.944	271.791	304.992	299.295	269.863	265.998	240.846	263.584	242.375	276.655	239.727	260.376
Ckmt1	Ckmt1	Ckmt1	chr2:121358640-121380940	control	ko	OK	253.982	247.611	-0.0366466	-0.238873	0.57435	0.999838	7.03614E-05	no	211.859	240.108	256.361	275.725	258.132	250.029	244.306	244.371	256.894	253.662	267.574	237.797
Psmc5	Psmc5	Psmc5	chr11:106256184-106263112	control	ko	OK	251.561	243.242	-0.0485196	-0.314211	0.46215	0.999838	7.03614E-05	no	224.739	242.268	256.113	278.478	244.243	230.454	225.258	244.381	252.299	244.764	267.188	241.993
Ndufb3	Ndufb3	Ndufb3	chr1:58586598-58595948	control	ko	OK	250.178	251.852	0.00962221	0.0577494	0.89285	0.999838	7.03614E-05	no	236.395	251.129	271.74	263.286	244.36	249.836	237.151	260.916	239.148	254.394	263.475	243.694
Cox7a2	Cox7a2	Cox7a2	chr9:79755240-79759853	control	ko	OK	249.044	248.35	-0.00402886	-0.0252475	0.9538	0.999838	7.03614E-05	no	230.621	256.344	273.43	260.422	250.704	240.356	226.521	248.399	244.896	242.506	260.783	247.992
Idh3b	Idh3b	Idh3b	chr2:130274411-130284451	control	ko	OK	248.74	241.59	-0.0420783	-0.247043	0.56575	0.999838	7.03614E-05	no	224.374	235.906	265.946	250.321	237.536	238.094	238.614	241.931	238.2	249.261	258.788	248.713
Lamp1	Lamp1	Lamp1	chr8:13159134-13175338	control	ko	OK	248.372	239.797	-0.0506887	-0.331723	0.43545	0.999838	7.03614E-05	no	245.07	247.324	221.776	235.965	236.523	247.377	233.876	250.468	252.884	231.822	253.535	255.248
Tspan3	Tspan3	Tspan3	chr9:56135883-56161070	control	ko	OK	247.486	241.973	-0.0325026	-0.212439	0.6214	0.999838	7.03614E-05	no	249.911	243.507	240.707	228.533	235.823	250.158	241.64	245.505	247.719	240.191	247.43	254.605
Mif	Mif	Mif	chr10:75859352-75860250	control	ko	OK	247.388	258.306	0.0623062	0.376551	0.37885	0.999838	7.03614E-05	no	238.074	254.374	280.987	282.354	261.547	255.943	240.432	252.736	227.912	256.299	256.264	249.076
Aplp2	Aplp2	Aplp2	chr9:31149556-31211815	control	ko	OK	246.782	240.613	-0.0365197	-0.238371	0.5821	0.999838	7.03614E-05	no	243.574	244.572	250.888	228.031	236.198	249.002	236.733	235.906	243.109	246.163	246.41	251.445
Basp1	Basp1	Basp1	chr15:25363276-25413764	control	ko	OK	246.703	263.765	0.0964802	0.628971	0.14275	0.999838	7.03614E-05	no	294.571	245.959	211.679	277.135	268.836	285.972	254.995	270.972	236.677	281.718	223.772	244.644
Atp5c1	Atp5c1	Atp5c1	chr2:10056030-10080510	control	ko	OK	245.186	245.673	0.00286629	0.0184712	0.96615	0.999838	7.03614E-05	no	222.799	242.971	274.853	248.68	246.055	255.045	234.504	240.479	241.757	243.205	246.814	248.967
Gpm6b	Gpm6b	Gpm6b	chrX:166238942-166389033	control	ko	OK	244.819	238.74	-0.0362738	-0.221345	0.6099	0.999838	7.03614E-05	no	249.856	254.088	259.689	224.231	219.416	237.752	228.736	236.153	244.632	241.409	243.841	249.393
Fkbp3	Fkbp3	Fkbp3	chr12:65036333-65073938	control	ko	OK	242.749	245.485	0.0161654	0.0900386	0.83645	0.999838	7.03614E-05	no	230.07	238.228	272.973	258.879	252.349	243.779	223.957	243.642	239.174	247.932	240.501	243.39
Pfdn5	Pfdn5	Pfdn5	chr15:102326115-102331489	control	ko	OK	242.209	251.196	0.0525632	0.325326	0.4433	0.999838	7.03614E-05	no	238.821	246.703	275.551	276.042	249.635	250.444	224.677	247.694	237.866	257.25	233.542	240.177
Mlf2	Mlf2	Mlf2	chr6:124931387-124936149	control	ko	OK	241.75	236.455	-0.0319467	-0.208213	0.6254	0.999838	7.03614E-05	no	236.996	237.505	215.352	250.14	240.533	243.884	226.043	241.188	247.332	251.996	234.203	233.468
Rabac1	Rabac1	Rabac1	chr7:24969749-24972728	control	ko	OK	241.721	235.992	-0.0346016	-0.219182	0.61095	0.999838	7.03614E-05	no	226.107	234.175	259.476	242.059	236.684	234.893	225.441	229.102	245.826	242.894	232.491	245.671
Prepl	Prepl	Prepl	chr17:85028346-85090274	control	ko	OK	239.661	236.44	-0.0195209	-0.126638	0.76895	0.999838	7.03614E-05	no	242.055	223.277	272.928	211.854	233.394	248.072	247.695	212.247	225.929	241.664	237.295	253.756
Pink1	Pink1	Pink1	chr4:138313409-138326296	control	ko	OK	239.528	237.585	-0.0117542	-0.0768981	0.8572	0.999838	7.03614E-05	no	234.308	237.134	242.142	233.12	248.787	254.252	219.454	231.481	253.612	242.832	225.003	236.666
Rps23	Rps23	Rps23	chr13:90923121-90924732	control	ko	OK	239.405	257.194	0.103401	0.622876	0.1501	0.999838	7.03614E-05	no	250.245	245.894	293.122	286.344	255.679	248.406	228.676	249.184	213.011	269.357	233.7	241.552
Ppp2ca	Ppp2ca	Ppp2ca	chr11:52098823-52122749	control	ko	OK	238.393	231.291	-0.0436307	-0.285456	0.5077	0.999838	7.03614E-05	no	237.557	241.354	218.478	227.504	227.505	239.743	226.65	231.538	238.496	233.259	240.277	241.538
Ptms	Ptms	Ptms	chr6:124913674-124917946	control	ko	OK	237.375	233.837	-0.0216645	-0.13932	0.74865	0.999838	7.03614E-05	no	229.632	239.153	196.44	233.901	250.555	251.597	234.151	235.269	240.66	262.347	215.952	230.541
Tceb2	Tceb2	Tceb2	chr17:23803186-23829109	control	ko	OK	237.331	250.367	0.0771434	0.156372	0.71145	0.999838	7.03614E-05	no	239.464	244.103	269.126	280.149	245.245	242.064	222.037	260.751	223.019	248.331	242.001	235.975
Pgrmc1	Pgrmc1	Pgrmc1	chrX:36598224-36606079	control	ko	OK	236.129	256.357	0.11858	0.774999	0.07045	0.999838	7.03614E-05	no	267.351	248.794	259.543	266.906	241.017	256.676	253.212	257.361	234.512	252.742	213.507	243.755
Rpl22l1	Rpl22l1	Rpl22l1	chr3:28805510-28807415	control	ko	OK	235.945	258.107	0.12952	0.757973	0.0758	0.999838	7.03614E-05	no	262.27	245.339	280.694	279.845	258.649	259.838	226.717	251.502	205.028	263.112	223.743	251.895
Chchd10	Chchd10	Chchd10	chr10:75935572-75940672	control	ko	OK	234.635	227.439	-0.044938	-0.284798	0.50395	0.999838	7.03614E-05	no	237.413	218.167	191.73	248.489	229.866	242.066	215.41	236.371	236.128	225.347	245.047	232.018
Myeov2	Myeov2	Myeov2	chr1:92637144-92641985	control	ko	OK	234.016	236.953	0.0179925	0.101028	0.81445	0.999838	7.03614E-05	no	223.486	235.879	253.006	249.287	245.697	221.068	215.034	252.169	210.583	233.986	248.807	242.688
Rnasek	Rnasek	Rnasek	chr11:70238122-70239852	control	ko	OK	233.052	235.274	0.0136873	0.083452	0.8435	0.999838	7.03614E-05	no	233.836	227.206	195.961	252.724	247.109	235.031	232.511	257.813	223.916	237.343	244.666	226.285
Uqcr11	Uqcr11	Uqcr11	chr10:80402996-80406821	control	ko	OK	232.907	236.077	0.0195024	0.111002	0.79915	0.999838	7.03614E-05	no	224.613	233.134	260.18	260.241	230.652	227.858	203.543	248.393	222.793	234.994	245.708	228.132
Rps4x	Rps4x	Rps4x	chrX:102184942-102188371	control	ko	OK	232.794	242.503	0.058946	0.373163	0.37885	0.999838	7.03614E-05	no	232.749	248.826	272.004	256.803	238.868	238.867	219.151	232.755	234.902	236.065	229.013	231.197
Apod	Apod	Apod	chr16:31296191-31314808	control	ko	OK	230.93	246.834	0.0960853	0.617409	0.15165	0.999838	7.03614E-05	no	238.24	272.251	244.006	331.729	222.73	214.837	182.166	268.71	218.969	209.947	290.558	204.245
Car2	Car2	Car2	chr3:14886425-14900770	control	ko	OK	228.793	211.632	-0.112483	-0.731463	0.08675	0.999838	7.03614E-05	no	178.559	232.251	261.264	180.012	224.97	213.837	207.438	194.728	243.198	228.059	215.203	228.712
Uqcrc1	Uqcrc1	Uqcrc1	chr9:108936647-108949641	control	ko	OK	228.527	223.866	-0.0297295	-0.193825	0.65065	0.999838	7.03614E-05	no	215.546	220.594	217.494	237.998	228.541	226.987	218.229	225.538	241.286	227.28	225.611	219.931
Tubb5	Tubb5	Tubb5	chr17:35833919-35838301	control	ko	OK	228.146	233.014	0.030457	0.199084	0.64315	0.999838	7.03614E-05	no	225.857	219.543	257.387	244.68	233.742	230.532	224.564	227.805	228.797	241.002	212.83	229.956
Chga	Chga	Chga	chr12:102554968-102565027	control	ko	OK	227.94	217.915	-0.0648874	-0.42301	0.3191	0.999838	7.03614E-05	no	200.782	202.757	191.033	263.939	233.926	217.165	207.309	226.408	234.844	214.282	236.536	226.096
Arl6ip1	Arl6ip1	Arl6ip1	chr7:118118889-118129625	control	ko	OK	227.797	223.345	-0.0284711	-0.186272	0.66045	0.999838	7.03614E-05	no	215.85	226.955	250.111	220.846	209.77	218.495	222.535	222.203	234.25	221.301	221.404	234.233
Uba52	Uba52	Uba52	chr8:70508265-70510367	control	ko	OK	227.04	239.716	0.0783747	0.459209	0.28305	0.999838	7.03614E-05	no	222.93	230.32	269.19	263.301	248.517	230.346	215.802	237.319	204.013	251.853	230.383	221.912
Gpi1	Gpi1	Gpi1	chr7:34201326-34230336	control	ko	OK	226.444	239.179	0.0789336	0.515153	0.23095	0.999838	7.03614E-05	no	233.021	234.843	260.745	256.097	231.313	233.019	228.434	235.961	220.51	245.195	215.528	224.545
Rnf187	Rnf187	Rnf187	chr11:58932287-58938906	control	ko	OK	225.697	221.217	-0.0289265	-0.1891	0.6628	0.999838	7.03614E-05	no	230.442	216.366	198.713	231.84	219.499	226.113	217.976	228.788	233.164	224.564	222.12	222.941
Tmem59l	Tmem59l	Tmem59l	chr8:70483866-70487358	control	ko	OK	223.691	225.007	0.00846374	0.0550051	0.89765	0.999838	7.03614E-05	no	221.678	229.181	207.412	239.724	229.262	225.544	216.37	230.887	227.633	221.782	216.845	228.505
Fez1	Fez1	Fez1	chr9:36843658-36878640	control	ko	OK	222.644	215.54	-0.0467828	-0.301961	0.4845	0.999838	7.03614E-05	no	207.378	214.424	242.886	205.624	221.897	217.387	201.521	213.201	220.301	226.524	221.599	222.151
Rpl23a	Rpl23a	Rpl23a	chr11:78180935-78183584	control	ko	OK	221.925	224.587	0.0172058	0.102669	0.8118	0.999838	7.03614E-05	no	209.239	232.613	253.26	238.725	227.841	216.334	204.014	214.672	219.103	226.053	213.329	229.213
Tagln3	Tagln3	Tagln3	chr16:45711229-45724531	control	ko	OK	221.219	213.847	-0.0488961	-0.314085	0.4612	0.999838	7.03614E-05	no	201.763	216.601	223.406	219.273	217.789	215.78	204.651	211.515	223.804	216.715	224.678	219.68
Fis1	Fis1	Fis1	chr5:136953274-136966234	control	ko	OK	221.074	218.306	-0.0181793	-0.112538	0.79415	0.999838	7.03614E-05	no	201.021	217.113	250.728	235.097	210.013	222.094	198.658	211.721	234.451	225.509	201.034	223.302
Cox7c	Cox7c	Cox7c	chr13:86044797-86046795	control	ko	OK	219.902	217.981	-0.0126618	-0.0717807	0.86485	0.999838	7.03614E-05	no	204.217	206.629	243.897	247.676	208.732	198	206.799	227.895	183.723	226.7	251.676	217.509
Uqcrb	Uqcrb	Uqcrb	chr13:66900620-66905350	control	ko	OK	219.641	225.169	0.0358651	0.209899	0.62315	0.999838	7.03614E-05	no	211.273	245.712	242.912	220.891	220.481	214.011	208.058	238.016	201.036	231.741	222.136	223.65
Reep5	Reep5	Reep5	chr18:34344885-34373415	control	ko	OK	219.228	220.747	0.00995676	0.0650779	0.87795	0.999838	7.03614E-05	no	221.954	217.605	228.553	223.851	212.282	223.846	222.727	215.155	217.795	220.977	205.532	232.61
Rpl7a	Rpl7a	Rpl7a	chr2:26910806-26913311	control	ko	OK	219.041	228.301	0.0597353	0.37627	0.37775	0.999838	7.03614E-05	no	221.732	222.639	252.78	243.741	226.75	231.372	206.477	220.921	214.201	227.719	210.106	224.139
Atp6v0b	Atp6v0b	Atp6v0b	chr4:117884329-117887329	control	ko	OK	218.695	212.461	-0.0417219	-0.265304	0.53325	0.999838	7.03614E-05	no	207.475	213.903	215.38	222.462	204.7	206.147	208.327	221.294	215.875	225.014	212.825	221.067
Fau	Fau	Fau	chr19:6057887-6059524	control	ko	OK	218.319	234.68	0.104257	0.627063	0.14805	0.999838	7.03614E-05	no	228.306	226.6	260.894	248.409	238.03	231.548	212.477	231.174	214.279	238.208	208.134	212.654
Gnb1	Gnb1	Gnb1	chr4:155491360-155559269	control	ko	OK	218.205	214.736	-0.0231194	-0.151294	0.7239	0.999838	7.03614E-05	no	219.064	213.174	208.408	222.183	208.359	220.184	215.049	211.471	222.027	223.28	209.717	217.797
Cxx1c	Cxx1c	Cxx1c	chrX:53607921-53609134	control	ko	OK	216.907	222.307	0.0354803	0.225077	0.5935	0.999838	7.03614E-05	no	223.423	215.646	220.424	230.398	228.148	219.362	212.571	228.485	208.257	219.917	210.098	229.354
Wbp2	Wbp2	Wbp2	chr11:116078572-116086964	control	ko	OK	216.776	208.591	-0.055525	-0.362262	0.39205	0.999838	7.03614E-05	no	201.397	212.269	193.051	215.217	213.371	205.075	211.34	217.009	219.331	220.039	209.83	217.902
Ddx5	Ddx5	Ddx5	chr11:106780355-106788494	control	ko	OK	216.058	222.357	0.0414583	0.269905	0.5336	0.999838	7.03614E-05	no	222.826	238.672	231.124	217.16	207.646	221.069	223.226	217.132	214.635	220.851	214.197	214.549
Rps13	Rps13	Rps13	chr7:116331506-116334190	control	ko	OK	215.703	231.953	0.104787	0.630036	0.13845	0.999838	7.03614E-05	no	219.801	230.258	250.401	254.029	236.004	227.675	204.264	233.191	200.56	233.132	206.75	222.37
Cdc42	Cdc42	Cdc42	chr4:137319695-137357759	control	ko	OK	215.618	217.691	0.013804	0.0882026	0.8401	0.999838	7.03614E-05	no	217.7	223.837	242.459	206.203	208.175	213.006	215.041	215.104	222.711	220.301	198.811	220.649
Tmbim6	Tmbim6	Tmbim6	chr15:99392946-99410049	control	ko	OK	215.245	217.954	0.0180503	0.118296	0.7811	0.999838	7.03614E-05	no	226.722	214.265	210.966	215.953	210.242	224.664	209.738	231.086	210.45	212.984	217.94	219.605
Gaa	Gaa	Gaa	chr11:119267966-119285698	control	ko	OK	214.639	231.111	0.106671	0.691654	0.10565	0.999838	7.03614E-05	no	240.325	212.466	206.262	233.648	231.617	242.866	243.503	238.199	210.653	227.308	197.739	222.858
Cryab	Cryab	Cryab	chr9:50751071-50756635	control	ko	OK	214.116	200.782	-0.0927609	-0.578864	0.18	0.999838	7.03614E-05	no	188.651	228.957	229.301	187.49	186.187	180.158	177.609	227.906	222.788	209.959	236.295	187.423
Clta	Clta	Clta	chr4:44012642-44032848	control	ko	OK	214.027	212.538	-0.0100687	-0.0641916	0.8846	0.999838	7.03614E-05	no	209.32	208.941	204.567	229.184	214.001	213.934	200.932	219.428	216.132	215.524	212.025	212.427
Atp6v0e2	Atp6v0e2	Atp6v0e2	chr6:48537568-48541800	control	ko	OK	213.775	211.927	-0.0125223	-0.0817287	0.85035	0.999838	7.03614E-05	no	210.864	215.022	221.101	220.431	202.749	207.111	208.834	209.306	220.103	209.726	202.749	222.522
Rps3a1	Rps3a1	Rps3a1	chr3:86137939-86142668	control	ko	OK	213.318	219.876	0.0436878	0.276542	0.518	0.999838	7.03614E-05	no	212.846	221.298	247.069	233.53	213.692	219.03	196.86	214.682	214.099	221.568	201.801	215.802
Kif1a	Kif1a	Kif1a	chr1:93015454-93101874	control	ko	OK	212.966	205.717	-0.0499641	-0.310751	0.4771	0.999838	7.03614E-05	no	FAIL	193.435	200.283	FAIL	224.387	217.913	FAIL	187.545	207.796	223.089	FAIL	208.038
Ndufc2	Ndufc2	Ndufc2	chr7:97400002-97407800	control	ko	OK	212.404	216.754	0.0292507	0.179185	0.6712	0.999838	7.03614E-05	no	207.792	219.358	235.045	226.584	212.882	214.049	208.713	209.61	208.964	220.881	209.567	210.204
Smdt1	Smdt1	Smdt1	chr15:82346045-82349062	control	ko	OK	212.388	217.076	0.0314987	0.18889	0.659	0.999838	7.03614E-05	no	210.779	212.776	206.309	237.505	225.054	215.714	199.721	228.75	207.747	215.307	219.934	206.564
Clstn1	Clstn1	Clstn1	chr4:149586467-149648899	control	ko	OK	212.127	204.041	-0.0560738	-0.360969	0.3976	0.999838	7.03614E-05	no	213.048	197.825	159.727	209.164	218.08	216.19	211.379	206.911	204.305	220.087	214.019	210.097
Rps18	Rps18	Rps18	chr17:33951998-33955641	control	ko	OK	211.046	218.685	0.0512968	0.301342	0.479	0.999838	7.03614E-05	no	217.919	211.57	247.283	235.035	212.235	215.09	196.45	213.902	211.804	228.368	195.67	208.344
Saraf	Saraf	Saraf	chr8:34154562-34170847	control	ko	OK	210.401	216.217	0.0393406	0.25693	0.55085	0.999838	7.03614E-05	no	218.788	210.631	229.786	227.095	203.392	211.942	206.809	221.293	210.467	211.328	202.142	217.665
Slc25a5	Slc25a5	Slc25a5	chrX:36795596-36798808	control	ko	OK	209.768	202.803	-0.0487149	-0.313775	0.466	0.999838	7.03614E-05	no	188.676	202.348	227.88	206.03	203.345	204.105	193.846	196.192	204.703	208.301	218.317	207.75
Ndufc1	Ndufc1	Ndufc1	chr3:51405478-51408955	control	ko	OK	209.528	216.426	0.0467296	0.257612	0.551	0.999838	7.03614E-05	no	197.406	219.881	227.231	240.195	220.266	205.433	193.252	227.743	193.789	205.465	229.057	209.801
Myl6	Myl6	Myl6	chr10:128490860-128493825	control	ko	OK	209.304	220.277	0.0737213	0.445134	0.2985	0.999838	7.03614E-05	no	200.153	217.304	236.441	246.09	228.89	210.687	197.281	225.372	196.593	222.36	210.112	208.15
Rab6a	Rab6a	Rab6a	chr7:100549116-100641268	control	ko	OK	209.195	196.887	-0.0874817	-0.551497	0.2039	0.999838	7.03614E-05	no	204.112	200.071	185.92	196.373	190.028	200.273	202.978	195.338	213.648	209.999	203.294	209.838
Ndufb6	Ndufb6	Ndufb6	chr4:40270662-40279368	control	ko	OK	209.037	208.602	-0.00300293	-0.017655	0.9675	0.999838	7.03614E-05	no	189.27	201.278	231.516	219.674	212.602	208.496	195.197	210.781	201.354	213.341	210.871	210.58
Uqcc2	Uqcc2	Uqcc2	chr17:27122664-27133891	control	ko	OK	208.758	218.695	0.0670935	0.384749	0.3649	0.999838	7.03614E-05	no	204.359	213.324	240.958	249.521	230.31	210.431	183.923	216.738	202.319	224.163	207.215	201.335
Spock2	Spock2	Spock2	chr10:60106256-60133913	control	ko	OK	208.623	207.145	-0.0102587	-0.0665008	0.8749	0.999838	7.03614E-05	no	212.892	196.534	189.645	190.737	219.812	221.178	235.05	191.309	186.613	217.929	224.661	205.288
Sv2a	Sv2a	Sv2a	chr3:96181226-96195180	control	ko	OK	208.504	201.495	-0.0493268	-0.320476	0.45615	0.999838	7.03614E-05	no	209.008	195.143	178.318	196.54	202.047	219.413	217.261	194.233	200.514	211.442	208.885	213.174
Sep-07	Sep-07	Sep-07	chr9:25252438-25308571	control	ko	OK	207.714	200.031	-0.0543727	-0.356876	0.4031	0.999838	7.03614E-05	no	FAIL	202.405	FAIL	192.535	199.626	200.791	194.298	FAIL	209.064	209.501	203.866	FAIL
Swi5	Swi5	Swi5	chr2:32278804-32288069	control	ko	OK	207.52	212.408	0.0335904	0.195147	0.64825	0.999838	7.03614E-05	no	203.66	226.234	225.708	221.248	198.081	208.318	198.048	217.968	209.484	210.653	202.527	207.415
Rpl36a	Rpl36a	Rpl36a	chrX:134585653-134588062	control	ko	OK	207.462	225.362	0.1194	0.691623	0.10245	0.999838	7.03614E-05	no	204.124	219.897	252.549	241.126	229.141	218.748	206.923	230.389	189.607	223.461	199.917	216.861
Rpl39	Rpl39	Rpl39	chrX:37082519-37085184	control	ko	OK	207.3	228.621	0.141242	0.766086	0.0734	0.999838	7.03614E-05	no	213.997	222.594	267.216	241.089	215.376	220.313	215.693	232.69	175.553	239.379	204.773	209.492
Grcc10	Grcc10	Grcc10	chr6:124739183-124741079	control	ko	OK	206.997	214.531	0.0515787	0.306805	0.46935	0.999838	7.03614E-05	no	217.166	211.445	227.637	238.606	204.848	209.592	194.909	212.044	203.763	223.069	194.132	207.022
Timm8b	Timm8b	Timm8b	chr9:50603900-50625000	control	ko	OK	205.84	213.342	0.0516474	0.2768	0.52245	0.999838	7.03614E-05	no	195.448	203.348	229.864	238.068	212.956	207.946	200.488	218.618	187.189	214.835	212.565	208.771
Pomp	Pomp	Pomp	chr5:147860627-147875778	control	ko	OK	205.091	211.277	0.0428723	0.264171	0.53665	0.999838	7.03614E-05	no	201.175	219.335	225.653	226.913	211.507	206.747	191.289	207.595	206.514	204.553	210.203	199.091
Ppp3r1	Ppp3r1	Ppp3r1	chr11:17159297-17200380	control	ko	OK	204.409	193.158	-0.0816816	-0.534453	0.21425	0.999838	7.03614E-05	no	193.773	196.003	190.953	195.449	193.319	187	196.787	191.979	206.264	211.821	186.853	212.7
Pfkm	Pfkm	Pfkm	chr15:98038743-98132447	control	ko	OK	203.985	199.476	-0.0322446	-0.207618	0.63055	0.999838	7.03614E-05	no	196.683	193.842	211.246	213.634	194.699	197.137	189.07	199.499	198.337	203.154	212.113	202.336
Psmb4	Psmb4	Psmb4	chr3:94884323-94886958	control	ko	OK	203.837	208.686	0.0339165	0.214271	0.6187	0.999838	7.03614E-05	no	199.959	208.619	227.751	223.213	202.198	199.77	196.315	211.664	205.316	207.393	200.229	202.412
Calr	Calr	Calr	chr8:84842087-84846931	control	ko	OK	203.046	200.84	-0.0157576	-0.102712	0.81205	0.999838	7.03614E-05	no	192.846	209.116	196.448	214.315	185.321	188.643	194.464	225.568	186.826	219.724	210.204	195.428
Cox17	Cox17	Cox17	chr16:38346998-38352763	control	ko	OK	203.026	220.726	0.120597	0.674739	0.1154	0.999838	7.03614E-05	no	208.871	222.926	244.448	240.964	221.484	205.43	188.94	232.748	180.822	227.29	207.212	196.778
Ndufb7	Ndufb7	Ndufb7	chr8:83566757-83571623	control	ko	OK	202.853	207.407	0.0320307	0.187778	0.66215	0.999838	7.03614E-05	no	191.387	201.356	226.015	228.002	211.422	204.944	178.869	217.26	201.345	200.265	211.397	198.405
Hsp90b1	Hsp90b1	Hsp90b1	chr10:86690840-86705444	control	ko	OK	202.728	198.787	-0.0283201	-0.185221	0.6716	0.999838	7.03614E-05	no	196.4	205.033	216.999	197.054	182.799	195.167	192.62	204.224	187.411	215.69	207.296	200.513
Ttc3	Ttc3	Ttc3	chr16:94358762-94469221	control	ko	OK	202.586	200.496	-0.0149581	-0.0931545	0.82885	0.999838	7.03614E-05	no	204.066	185.536	231.38	188.527	197.454	211.836	207.116	178.057	192.482	207.77	197.325	212.767
Sult4a1	Sult4a1	Sult4a1	chr15:84076096-84105754	control	ko	OK	201.79	192.027	-0.0715472	-0.468097	0.27435	0.999838	7.03614E-05	no	186.882	189.496	176.485	211.345	195.008	192.962	187.56	196.474	205.68	195.077	206.808	199.595
Scg5	Scg5	Scg5	chr2:113776312-113829091	control	ko	OK	201.328	207.644	0.0445653	0.286078	0.5063	0.999838	7.03614E-05	no	202.526	204.1	225.71	209.668	211.706	209.017	197.057	201.368	199.095	213.196	184.153	208.867
Rit2	Rit2	Rit2	chr18:30974313-31317128	control	ko	OK	200.72	195.834	-0.0355504	-0.231488	0.5858	0.999838	7.03614E-05	no	189.187	196.316	222.892	192.704	184.108	191.139	201.394	188.933	203.471	195.145	197.196	207.068
Tbca	Tbca	Tbca	chr13:94788942-94842899	control	ko	OK	199.669	208.513	0.0625283	0.362135	0.39575	0.999838	7.03614E-05	no	189.863	211.643	225.746	220.774	202.776	209.532	196.941	210.831	187.987	203.836	204.527	202.326
Mal	Mal	Mal	chr2:127633225-127656695	control	ko	OK	199.631	198.333	-0.00940846	-0.0612708	0.8856	0.999838	7.03614E-05	no	212.858	199.068	207.023	235.396	182.127	175.383	156.119	218.692	194.576	176.515	243.875	183.558
Serpine2	Serpine2	Serpine2	chr1:79794320-79858665	control	ko	OK	199.562	188.493	-0.0823265	-0.536415	0.20765	0.999838	7.03614E-05	no	178.375	174.375	204.063	195.222	188.328	188.124	178.662	200.798	192.901	174.484	223.407	207.458
Fkbp8	Fkbp8	Fkbp8	chr8:70527742-70535328	control	ko	OK	197.596	195.921	-0.0122797	-0.0797218	0.85275	0.999838	7.03614E-05	no	188.701	190.729	192.676	212.153	198.599	199.976	188.509	196.025	204.05	201.617	188.513	196.204
Syt1	Syt1	Syt1	chr10:108497649-109010975	control	ko	OK	196.625	199.071	0.017839	0.114531	0.7911	0.999838	7.03614E-05	no	201.293	196.122	220.296	185.755	190.606	208.131	208.431	181.935	187.901	240.721	163.054	194.824
Atp5d	Atp5d	Atp5d	chr10:79697304-80369637	control	ko	OK	196.452	190.118	-0.0472795	-0.0577184	0.89495	0.999838	7.03614E-05	no	188.115	190.18	160.97	210.85	190.691	194.064	180.589	205.484	202.364	186.569	204.971	191.903
Nedd8	Nedd8	Nedd8	chr14:55662266-55671906	control	ko	OK	196.326	202.031	0.0413228	0.246867	0.56215	0.999838	7.03614E-05	no	188.861	206.711	214.168	223.091	203.002	188.508	184.537	207.371	196.562	189.572	198.909	200.264
Abat	Abat	Abat	chr16:8513428-8621567	control	ko	OK	195.884	198.208	0.0170149	0.110393	0.8004	0.999838	7.03614E-05	no	210.743	193.325	217.773	190.751	189.621	194.968	195.861	192.619	187.665	194.236	199.927	201.707
Fkbp2	Fkbp2	Fkbp2	chr19:6977738-6980461	control	ko	OK	194.497	194.429	-0.000506114	-0.00302026	0.9949	0.999838	7.03614E-05	no	180.968	189.399	208.383	214.992	198.632	191.555	176.042	195.462	194.81	190.093	202.215	190.871
Atp5f1	Atp5f1	Atp5f1	chr3:105942677-105969760	control	ko	OK	192.837	190.685	-0.0161933	-0.0927821	0.83655	0.999838	7.03614E-05	no	178.888	193.589	208.109	198.678	189.158	187.329	178.155	191.574	195.888	187.653	194.033	193.776
Edf1	Edf1	Edf1	chr2:25557899-25562082	control	ko	OK	192.584	205.466	0.0934161	0.566708	0.1843	0.999838	7.03614E-05	no	208.463	197.71	207.523	235.426	203.716	206.917	179.618	204.357	178.686	202.793	196.069	192.787
Map1lc3a	Map1lc3a	Map1lc3a	chr2:155276363-155278073	control	ko	OK	192.211	192.307	0.00072001	0.00456029	0.9924	0.999838	7.03614E-05	no	191.288	188.434	166.978	210.03	201.264	202.497	180.261	197.703	188.479	195.221	190.431	194.714
Ndufs6	Ndufs6	Ndufs6	chr13:73319875-73328482	control	ko	OK	191.888	198.784	0.0509372	0.294196	0.4991	0.999838	7.03614E-05	no	185.813	196.446	206.974	218.226	207.774	192.862	181.722	200.454	185.427	198.016	196.389	187.719
Ap2s1	Ap2s1	Ap2s1	chr7:16738443-16749290	control	ko	OK	190.968	195.153	0.0312738	0.1933	0.6445	0.999838	7.03614E-05	no	181.735	197.125	210.378	209.631	193.848	191.929	184.802	191.778	196.821	199.082	180.972	186.998
Sncg	Sncg	Sncg	chr14:34370273-34374669	control	ko	OK	190.483	181.169	-0.0723254	-0.440217	0.3041	0.999838	7.03614E-05	no	156.21	174.726	192.259	198.127	199.598	170.351	176.464	181.615	194.328	159.977	210.088	197.537
Cox7b	Cox7b	Cox7b	chrX:106015699-106022450	control	ko	OK	190.222	189.587	-0.00482985	-0.0304591	0.9453	0.999838	7.03614E-05	no	172.098	191.611	211.11	207.184	195.409	178.332	174.855	186.094	183.249	191.365	201.198	185.077
Ndufa5	Ndufa5	Ndufa5	chr6:24518665-24527687	control	ko	OK	190.133	194.46	0.0324671	0.189905	0.6548	0.999838	7.03614E-05	no	172.632	196.82	210.795	217.179	198.385	189.082	175.793	194.997	177.672	187.284	199.828	195.748
Rab6b	Rab6b	Rab6b	chr9:103112073-103185270	control	ko	OK	190.079	177.887	-0.0956345	-0.619996	0.14725	0.999838	7.03614E-05	no	177.777	177.204	161.202	178.863	180.183	183.816	186.676	177.377	186.75	193.763	193.778	186.024
Zcchc18	Zcchc18	Zcchc18	chrX:136981115-137038302	control	ko	OK	189.966	196.679	0.0501005	0.322728	0.45665	0.999838	7.03614E-05	no	200.19	188.818	206.625	202.61	187.166	198.894	196.725	192.406	185.521	198.491	174.523	201.331
Pja2	Pja2	Pja2	chr17:64281005-64331883	control	ko	OK	189.901	180.693	-0.071702	-0.464745	0.28	0.999838	7.03614E-05	no	179.703	175.404	210.866	168.714	175.292	182.957	186.859	165.751	185.627	189.464	184.391	200.121
Atp6v1f	Atp6v1f	Atp6v1f	chr6:29467782-29470509	control	ko	OK	189.874	193.39	0.026469	0.158905	0.711	0.999838	7.03614E-05	no	186.66	196.136	209.361	205.023	184.583	184.311	181.04	200.006	188.093	193.092	193.67	184.642
Nrsn2	Nrsn2	Nrsn2	chr2:152345668-152376566	control	ko	OK	189.81	206.104	0.118814	0.76536	0.07335	0.999838	7.03614E-05	no	212.142	197.455	193.447	217.232	203.487	209.495	206.097	209.476	199.755	200.851	165.295	193.341
Tubb4b	Tubb4b	Tubb4b	chr2:25218744-25224702	control	ko	OK	189.711	189.667	-0.000336277	-0.00217953	0.99605	0.999838	7.03614E-05	no	183.552	175.513	195.034	200.601	194.826	182.224	187.536	198.05	190.81	183.228	192.066	192.74
Map4	Map4	Map4	chr9:109931773-110083954	control	ko	OK	189.159	179.827	-0.0729873	-0.460382	0.28445	0.999838	7.03614E-05	no	180.392	178.691	175.739	169.148	180.917	187.762	183.51	182.458	197.899	184.882	190.065	183.789
Ypel3	Ypel3	Ypel3	chr7:126776974-126780514	control	ko	OK	188.81	191.615	0.021274	0.13438	0.75785	0.999838	7.03614E-05	no	185.708	203.034	186.216	198.674	197.157	189.235	183.921	188.973	186.328	192.091	189.705	187.116
Paip2	Paip2	Paip2	chr18:35598666-35627227	control	ko	OK	188.069	184.682	-0.0262182	-0.168933	0.69175	0.999838	7.03614E-05	no	177.51	189.942	200.404	184.652	178.613	180.2	180.352	185.782	188.177	177.404	190.629	196.066
Hsbp1	Hsbp1	Hsbp1	chr8:119344537-119348929	control	ko	OK	187.498	191.968	0.0339858	0.216705	0.61245	0.999838	7.03614E-05	no	189.985	195.086	214.346	191.204	182.755	192.116	178.341	191.907	177.941	200.777	181.239	190.036
Rrp1	Rrp1	Rrp1	chr10:78400361-78413043	control	ko	OK	187.21	193.695	0.0491294	0.320527	0.45595	0.999838	7.03614E-05	no	187.545	191.971	203.498	209.877	195.437	187.255	179.316	194.658	187.573	195.62	183.849	181.797
Gstm5	Gstm5	Gstm5	chr3:107877229-107898685	control	ko	OK	186.595	189.24	0.0203077	0.090574	0.8321	0.999838	7.03614E-05	no	183.041	184.408	218.305	203.684	179.91	188.755	165.174	190.646	184.538	182.534	187.97	191.339
Bend6	Bend6	Bend6	chr1:33852051-33907621	control	ko	OK	186.563	173.164	-0.107517	-0.702061	0.1025	0.999838	7.03614E-05	no	163.851	175.149	181.716	175.997	178.72	174.156	168.844	166.883	198.397	167.655	185.451	194.747
Faim2	Faim2	Faim2	chr15:99497004-99528165	control	ko	OK	186.027	178.568	-0.0590353	-0.381853	0.3778	0.999838	7.03614E-05	no	175.284	173.629	166.236	182.096	184.461	181.595	182.427	182.816	180.542	181.647	187.231	194.685
Slc6a11	Slc6a11	Slc6a11	chr6:114131240-114249886	control	ko	OK	186.022	182.399	-0.0283713	-0.184577	0.66325	0.999838	7.03614E-05	no	193.225	171.472	169.446	176.275	181.711	193.108	186.726	187.233	186.008	169.508	185.999	202.572
Ndufa8	Ndufa8	Ndufa8	chr2:36036333-36049292	control	ko	OK	185.466	186.822	0.0105133	0.0642347	0.8804	0.999838	7.03614E-05	no	173.531	183.037	201.018	196.986	191.067	191.731	167.999	189.208	183.568	192.65	180.714	184.932
Ddc	Ddc	Ddc	chr11:11814100-11898144	control	ko	OK	185.23	187.843	0.0202077	0.130749	0.7586	0.999838	7.03614E-05	no	155.616	180.757	221.915	213.651	201.156	148.202	194.548	186.898	178.284	208.341	152.086	202.209
Chgb	Chgb	Chgb	chr2:132781277-132795072	control	ko	OK	184.88	187.84	0.022913	0.149878	0.7244	0.999838	7.03614E-05	no	182.156	197.505	174.117	209.347	188.7	180.041	180.509	190.347	181.032	198.139	182.188	178.162
Tsc22d1	Tsc22d1	Tsc22d1	chr14:76415820-76507766	control	ko	OK	184.424	177.262	-0.0571429	-0.348358	0.42705	0.999838	7.03614E-05	no	182.743	183.476	183.485	176.144	175.541	172.206	173.487	171.017	185.993	191.097	184.743	175.863
Ndufb2	Ndufb2	Ndufb2	chr6:39592582-39599471	control	ko	OK	184.381	188.361	0.0308096	0.171227	0.68845	0.999838	7.03614E-05	no	176.318	180.898	209.989	205.166	186.687	183.504	167.639	196.687	171.438	187.4	189.296	189.39
Araf	Araf	Araf	chrX:20848542-20920918	control	ko	OK	184.31	185.805	0.0116535	0.0399143	0.922	0.999838	7.03614E-05	no	185.983	188.291	202.968	180.739	179.375	186.016	182.013	181.056	187.488	185.832	173.334	190.587
Cyc1	Cyc1	Cyc1	chr15:76343522-76345934	control	ko	OK	184.157	176.55	-0.0608563	-0.387769	0.3667	0.999838	7.03614E-05	no	172.957	176.326	160.223	184.833	183.525	179.378	172.239	182.921	183.704	175.15	192.484	185.288
Podxl2	Podxl2	Podxl2	chr6:88842557-88874044	control	ko	OK	183.992	194.385	0.0792716	0.516207	0.2225	0.999838	7.03614E-05	no	199.958	185.897	151.935	213.592	205.716	201.229	196.542	200.206	184.246	184.35	177.332	190.039
Ndufs2	Ndufs2	Ndufs2	chr1:171234859-171247112	control	ko	OK	183.769	181.452	-0.0183046	-0.118472	0.7817	0.999838	7.03614E-05	no	170.051	181.886	199.416	189.509	176.312	179.215	167.903	187.325	188.072	180.572	188.685	177.745
Rps3	Rps3	Rps3	chr7:99477896-99483709	control	ko	OK	183.69	187.422	0.0290205	0.188208	0.6562	0.999838	7.03614E-05	no	183.575	182.178	210.504	201.679	182.714	183.535	169.848	185.346	182.678	195.257	171.543	185.282
Ndufb5	Ndufb5	Ndufb5	chr3:32737062-32751559	control	ko	OK	183.61	183.482	-0.00100894	-0.00635285	0.9878	0.999838	7.03614E-05	no	170.52	182.403	199.3	192.281	187.45	181.978	170.567	183.357	185.3	181.856	179.158	188.129
Park7	Park7	Park7	chr4:150897132-150909921	control	ko	OK	182.987	187.135	0.0323411	0.201889	0.632	0.999838	7.03614E-05	no	182.652	183.86	202.78	199.025	189.707	181.559	171.128	186.374	185.653	183.333	180.391	182.572
Atp6ap1	Atp6ap1	Atp6ap1	chrX:74297096-74304721	control	ko	OK	182.713	176.368	-0.0509834	-0.332965	0.4328	0.999838	7.03614E-05	no	171.899	181.51	189.285	173.512	171.294	174.886	176.516	172.045	182.71	179.592	180.001	188.547
Ndrg3	Ndrg3	Ndrg3	chr2:156927341-156992111	control	ko	OK	182.369	174.538	-0.0633254	-0.415665	0.33325	0.999838	7.03614E-05	no	164.838	187.638	184.514	174.834	175.233	170.826	173.291	165.127	181.494	178.61	186.541	182.833
Sec11c	Sec11c	Sec11c	chr18:65800577-65817657	control	ko	OK	181.752	175.888	-0.0473127	-0.289259	0.5051	0.999838	7.03614E-05	no	158.235	171.374	200.134	158.759	181.816	184.66	166.018	186.107	189.676	182.384	175.74	179.206
Stx1b	Stx1b	Stx1b	chr7:127806843-127824531	control	ko	OK	181.578	172.935	-0.0703572	-0.453393	0.2953	0.999838	7.03614E-05	no	182.139	160.628	155.829	155.015	191.754	184.643	194.067	159.406	161.67	180.846	200.512	183.283
Atp6v1d	Atp6v1d	Atp6v1d	chr12:78842981-78861638	control	ko	OK	180.39	174.155	-0.050745	-0.326247	0.44985	0.999838	7.03614E-05	no	164.984	175.12	191.277	178.775	174.693	171.921	165.131	171.341	182.267	181.041	177.964	180.288
Camk2n2	Camk2n2	Camk2n2	chr16:20611600-20645915	control	ko	OK	180.234	176.685	-0.028692	-0.145225	0.73655	0.999838	7.03614E-05	no	182.745	174.726	143.497	190.836	183.892	186.705	171.535	179.546	188.424	170.015	171.378	191.121
Gad1	Gad1	Gad1	chr2:70489939-70602012	control	ko	OK	179.731	177.011	-0.021997	-0.143515	0.7371	0.999838	7.03614E-05	no	182.754	175.71	191.824	157.045	164.387	199.329	184.998	160.04	181.426	192.137	174.393	170.968
Rab2a	Rab2a	Rab2a	chr4:8535643-8607702	control	ko	OK	179.564	177.05	-0.020337	-0.132629	0.7503	0.999838	7.03614E-05	no	176.456	178.292	188.016	174.546	174.165	176.773	175.509	172.647	182.772	177.985	172.023	185.476
Rps10	Rps10	Rps10	chr17:27630428-27635242	control	ko	OK	179.427	183.662	0.0336521	0.196964	0.64305	0.999838	7.03614E-05	no	180.569	170.45	216.514	203.218	164.949	175.957	167.073	190.561	177.861	192.549	170.912	176.386
Arf1	Arf1	Arf1	chr11:59211411-59228267	control	ko	OK	179.295	179.626	0.00266107	0.0173053	0.967	0.999838	7.03614E-05	no	173.266	177.465	193.261	178.917	183.138	178.164	172.016	180.78	176.456	185.184	171.657	183.882
Cldn11	Cldn11	Cldn11	chr3:31149919-31164326	control	ko	OK	179.098	172.929	-0.0505688	-0.328304	0.4388	0.999838	7.03614E-05	no	178.787	161.442	186.352	182.243	173.541	171.594	151.106	178.368	195.162	162.31	181.387	177.533
Gpx4	Gpx4	Gpx4	chr10:79697304-80369637	control	ko	OK	179.096	182.477	0.0269844	0.0321878	0.9424	0.999838	7.03614E-05	no	174.287	177.971	202.736	197.1	180.366	178.586	165.562	183.209	171.921	177.934	188.986	177.542
Uqcrc2	Uqcrc2	Uqcrc2	chr7:120635188-120670343	control	ko	OK	178.984	176.411	-0.0208841	-0.135761	0.756	0.999838	7.03614E-05	no	170.705	173.514	198.254	174.303	176.058	176.531	172.566	169.359	172.336	179.183	178.257	186.159
Bcas1	Bcas1	Bcas1	chr2:170346990-170427845	control	ko	OK	178.922	168.091	-0.0900871	-0.587835	0.1695	0.999838	7.03614E-05	no	150.766	171.031	198.753	142.076	180.092	176.431	153.355	172.226	187.282	170.252	190.065	168.09
Ahi1	Ahi1	Ahi1	chr10:20952546-21080429	control	ko	OK	178.712	197.571	0.144732	0.778504	0.06975	0.999838	7.03614E-05	no	208.785	193.569	196.575	208.404	183.567	197.926	191.622	200.118	198.505	176.369	148.719	191.255
Psmb1	Psmb1	Psmb1	chr17:15475720-15498276	control	ko	OK	177.505	184.707	0.0573785	0.361972	0.3943	0.999838	7.03614E-05	no	171.534	186.597	197.158	201.275	181.422	184.337	174.819	180.515	175.949	180.697	169.564	183.811
Ahcyl1	Ahcyl1	Ahcyl1	chr3:107663119-107696548	control	ko	OK	177.015	167.286	-0.0815519	-0.532247	0.217	0.999838	7.03614E-05	no	169.328	168.797	164.736	168.354	162.104	168.631	165.111	171.228	176.697	161.512	193.568	176.282
Ttyh1	Ttyh1	Ttyh1	chr7:4074124-4136926	control	ko	OK	176.92	183.835	0.0553215	0.359696	0.3969	0.999838	7.03614E-05	no	185.86	172.449	170.228	207.07	185.093	196.255	177.064	176.663	174.372	184.604	159.019	189.684
Pnmal2	Pnmal2	Pnmal2	chr7:16944681-16948828	control	ko	OK	176.796	186.068	0.0737394	0.47938	0.26065	0.999838	7.03614E-05	no	194.974	175.36	149.694	195.846	190.156	200.354	190.2	191.958	172.881	186.487	168.415	179.403
Sdhb	Sdhb	Sdhb	chr4:140961270-140979192	control	ko	OK	176.127	176.255	0.00105264	0.00664708	0.98785	0.999838	7.03614E-05	no	170.504	168.554	193.086	190.094	176.214	176.253	158.094	177.242	174.014	180.629	174.652	175.211
Ndufa7	Ndufa7	Ndufa7	chr17:33824571-33838316	control	ko	OK	175.682	177.573	0.0154408	0.0845001	0.8471	0.999838	7.03614E-05	no	175.476	174.702	196.434	186.087	176.272	167.556	169.414	174.64	172.032	175.599	174.715	180.383
Tmem59	Tmem59	Tmem59	chr4:107178629-107200996	control	ko	OK	174.623	164.933	-0.0823626	-0.530697	0.217	0.999838	7.03614E-05	no	167.194	172.065	147.108	167.351	165.586	170.703	163.042	166.415	176.011	163.926	174.105	184.45
Map2	Map2	Map2	chr1:66175328-66442583	control	ko	OK	174.361	174.043	-0.0026337	-0.0170528	0.9679	0.999838	7.03614E-05	no	173.49	170.175	188.512	180.326	166.609	167.253	170.714	175.265	181.18	168.252	166.588	181.423
Atp2a2	Atp2a2	Atp2a2	chr5:122453512-122502225	control	ko	OK	174.143	161.177	-0.111624	-0.69988	0.1062	0.999838	7.03614E-05	no	178.507	164.262	133.827	144.691	163.026	169.273	186.23	149.603	160.184	166.41	189.164	180.815
Atp6v1a	Atp6v1a	Atp6v1a	chr16:44085403-44139019	control	ko	OK	174.081	166.056	-0.0680927	-0.44446	0.30005	0.999838	7.03614E-05	no	165.659	164.288	184.504	158.429	162.849	166.618	171.396	154.702	172.312	174.864	168.997	180.151
Hnrnpa2b1	Hnrnpa2b1	Hnrnpa2b1	chr6:51460434-51469894	control	ko	OK	173.73	179.604	0.0479703	0.312481	0.46915	0.999838	7.03614E-05	no	174.1	185.106	191.834	180.609	170.307	173.613	178.378	182.882	163.433	192.716	173.028	165.742
Eif5a	Eif5a	Eif5a	chr11:69916711-69921958	control	ko	OK	172.874	172.086	-0.00659171	-0.0417858	0.92115	0.999838	7.03614E-05	no	170.258	171.232	184.916	176.347	163.912	172.461	163.564	173.998	171.912	179.406	164.508	175.671
Rnf14	Rnf14	Rnf14	chr18:38296634-38317849	control	ko	OK	171.852	165.048	-0.0582866	-0.381957	0.374	0.999838	7.03614E-05	no	163.983	162.635	185.673	161.52	152.656	168.119	168.656	157.14	169.843	172.126	165.459	179.981
Disp2	Disp2	Disp2	chr2:118779718-118795175	control	ko	OK	171.735	167.479	-0.036207	-0.231816	0.5893	0.999838	7.03614E-05	no	170.562	156.219	156.051	166.055	176.371	175.964	178.156	160.451	165.532	168.521	171.671	181.215
Atxn10	Atxn10	Atxn10	chr15:85336380-85463836	control	ko	OK	171.529	175.796	0.0354486	0.231742	0.59255	0.999838	7.03614E-05	no	175.197	170.209	192.706	176.445	173.12	177.328	171.632	169.732	171.423	174.766	164.94	174.987
Ndufv3	Ndufv3	Ndufv3	chr17:31520114-31531325	control	ko	OK	171.51	189.202	0.141635	0.729441	0.09085	0.999838	7.03614E-05	no	172.975	192.95	202.141	206.44	198.06	191.14	168.52	181.386	159.555	183.068	167.363	176.053
Gabarap	Gabarap	Gabarap	chr11:69991369-69994949	control	ko	OK	171.323	174.273	0.0246234	0.155925	0.7169	0.999838	7.03614E-05	no	172.051	177.77	176.225	178.781	168.247	174.106	167.276	179.726	176.168	169.008	169.134	170.983
Rsrp1	Rsrp1	Rsrp1	chr4:134923624-134927370	control	ko	OK	170.887	178.405	0.0621084	0.398266	0.3532	0.999838	7.03614E-05	no	185.176	184.524	152.374	170.054	191.318	190.812	177.482	175.499	168.064	164.614	194.12	156.751
Stmn4	Stmn4	Stmn4	chr14:66344374-66361680	control	ko	OK	170.879	172.85	0.0165489	0.10523	0.80675	0.999838	7.03614E-05	no	165.813	161.063	183.778	169.43	183.974	178.909	148.793	191.044	169.302	186.559	156.211	171.444
Prkacb	Prkacb	Prkacb	chr3:146729578-146812946	control	ko	OK	170.839	166.384	-0.038127	-0.247727	0.5694	0.999838	7.03614E-05	no	167.643	163.547	178.474	158.881	163.319	170.339	172.23	156.637	167.436	170.831	159.226	185.865
Rasgrf1	Rasgrf1	Rasgrf1	chr9:89909774-90026979	control	ko	OK	170.745	171.033	0.00243127	0.0150456	0.97015	0.999838	7.03614E-05	no	173.875	161.443	184.607	161.863	176.906	180.646	176.516	152.406	168.408	177.309	161.588	175.674
Hprt	Hprt	Hprt	chrX:52988077-53021660	control	ko	OK	170.668	174.661	0.0333609	0.213682	0.6197	0.999838	7.03614E-05	no	167.522	179.387	190.873	177.66	165.233	170.718	169.586	176.305	171.033	171.733	162.98	176.926
Hdac11	Hdac11	Hdac11	chr6:91156814-91174683	control	ko	OK	170.196	176.098	0.0491823	0.321599	0.4517	0.999838	7.03614E-05	no	183.598	168.943	163.493	182.18	173.242	184.331	171.625	181.374	171.222	173.48	162.414	173.667
Psmc1	Psmc1	Psmc1	chr12:100112330-100123364	control	ko	OK	169.935	165.553	-0.0376916	-0.242379	0.57075	0.999838	7.03614E-05	no	157.162	161.891	178.76	180.241	166.392	165.647	154.605	159.725	170.204	166.263	173.945	169.329
Nrsn1	Nrsn1	Nrsn1	chr13:25252038-25269996	control	ko	OK	168.869	160.918	-0.0695766	-0.453213	0.28915	0.999838	7.03614E-05	no	150.213	154.725	163.625	179.067	157.338	165.099	157.936	159.339	165.811	165.767	173.352	170.544
Olfm1	Olfm1	Olfm1	chr2:28193092-28230736	control	ko	OK	168.579	155.26	-0.118734	-0.653327	0.13165	0.999838	7.03614E-05	no	158.375	167.797	122.753	155.998	162.551	164.887	144.558	165.162	154.286	206.376	157.341	156.312
Timp2	Timp2	Timp2	chr11:118301060-118355411	control	ko	OK	167.542	168.903	0.0116764	0.0762475	0.85725	0.999838	7.03614E-05	no	178.445	162.535	144.885	163.544	174.869	180.732	175.303	170.913	165.955	165.156	158.429	180.628
Atp6v1c1	Atp6v1c1	Atp6v1c1	chr15:38661903-38692444	control	ko	OK	167.505	164.655	-0.0247586	-0.161284	0.71135	0.999838	7.03614E-05	no	162.792	157.76	178.427	166.387	160.646	164.885	164.361	161.98	167.324	172.122	164.356	166.218
Chd3os	Chd3os	Chd3os	chr11:69340768-69342647	control	ko	OK	167.24	165.669	-0.0136191	-0.0882444	0.83565	0.999838	7.03614E-05	no	162.649	159.348	173.858	178.141	160.834	171.764	160.867	157.889	169.487	166.516	162.534	170.424
Tmem30a	Tmem30a	Tmem30a	chr9:79768940-79793430	control	ko	OK	167.061	156.998	-0.0896255	-0.586123	0.17615	0.999838	7.03614E-05	no	159.292	163.905	159.832	150.769	151.49	156.617	162.962	151.117	170.635	160.268	160.64	176.699
Rpl6	Rpl6	Rpl6	chr5:121204500-121209241	control	ko	OK	166.929	174.152	0.0611112	0.389366	0.3719	0.999838	7.03614E-05	no	169.825	170.82	187.676	183.49	170.264	173.751	164.277	173.111	170.062	171.598	156.391	169.665
Rpl18	Rpl18	Rpl18	chr7:45718070-45720835	control	ko	OK	166.754	174.37	0.0644296	0.385628	0.36455	0.999838	7.03614E-05	no	170.147	175.531	191.895	189.87	178.649	165.849	153.703	169.318	169.45	177.31	155.057	165.201
Map1b	Map1b	Map1b	chr13:99421463-99516602	control	ko	OK	166.548	158.998	-0.066925	-0.412262	0.33835	0.999838	7.03614E-05	no	163.602	139.328	161.129	142.919	169.063	171.039	185.766	139.139	152.14	160.568	177.427	176.055
Psmb7	Psmb7	Psmb7	chr2:38588045-38643906	control	ko	OK	166.291	164.091	-0.0192168	-0.119734	0.78225	0.999838	7.03614E-05	no	153.999	162.084	183.205	168.715	165.603	163.556	156.078	159.488	165.514	165.626	162.836	171.19
Flywch1	Flywch1	Flywch1	chr17:23755422-23771591	control	ko	OK	166.053	164.139	-0.016729	-0.109353	0.7971	0.999838	7.03614E-05	no	168.773	156.467	162.644	162.571	171.274	170.65	166.725	154.01	159.846	169.948	167.99	166.43
Rpl13	Rpl13	Rpl13	chr8:123102349-123105242	control	ko	OK	166.034	177.598	0.0971374	0.592175	0.16765	0.999838	7.03614E-05	no	178.581	171.065	191.089	196.242	184.176	176.467	149.407	173.755	158.85	183.978	155.995	165.311
Pld3	Pld3	Pld3	chr7:27532017-27553112	control	ko	OK	165.856	166.827	0.00842328	0.0548134	0.89795	0.999838	7.03614E-05	no	167.63	162.593	166.475	171.29	165.332	167.669	168.233	165.393	158.86	190.455	147.819	166.29
Ctsb	Ctsb	Ctsb	chr14:63122461-63179578	control	ko	OK	165.746	160.452	-0.0468294	-0.280161	0.52145	0.999838	7.03614E-05	no	161.482	160.417	176.944	158.819	155.674	156.756	158.011	155.512	168.713	161.153	161.344	171.773
Npm1	Npm1	Npm1	chr11:33152497-33163206	control	ko	OK	165.223	173.315	0.0689815	0.441743	0.3021	0.999838	7.03614E-05	no	168.366	171.062	196.545	181.641	172.762	175.279	157.874	162.994	165.806	166.969	164.765	163.353
Ndufs7	Ndufs7	Ndufs7	chr10:79697304-80369637	control	ko	OK	164.465	163.319	-0.010085	-0.0101193	0.98075	0.999838	7.03614E-05	no	152.947	153.735	178.811	178.532	167.782	161.53	149.97	163.249	162.8	168.111	164.207	162.741
Bola2	Bola2	Bola2	chr7:126695999-126696693	control	ko	OK	164.446	179.39	0.125484	0.594481	0.1609	0.999838	7.03614E-05	no	157.36	176.52	180.159	205.25	195.493	168.412	171.024	180.904	152.376	177.487	169.074	158.849
Rtn4	Rtn4	Rtn4	chr11:29692897-30026033	control	ko	OK	164.389	153.61	-0.0978408	-0.567839	0.19355	0.999838	7.03614E-05	no	146.469	155.35	150.067	155.62	154.073	153.736	155.289	158.276	168.852	162.842	164.647	161.214
Rpl35a	Rpl35a	Rpl35a	chr16:33056452-33060188	control	ko	OK	164.157	174.8	0.090625	0.50678	0.2433	0.999838	7.03614E-05	no	169.485	187.622	184.723	181.94	182.491	165.04	153.316	173.782	152.826	175.892	156.431	171.48
Rpl10	Rpl10	Rpl10	chrX:74270815-74273135	control	ko	OK	163.25	173.529	0.0880923	0.537946	0.20845	0.999838	7.03614E-05	no	173.402	172.078	197.482	178.319	166.237	164.159	166.736	169.819	155.95	170.438	163.143	163.469
Gabbr1	Gabbr1	Gabbr1	chr17:37045965-37074305	control	ko	OK	162.858	160.84	-0.0179904	-0.117131	0.78535	0.999838	7.03614E-05	no	163.242	160.262	144.899	154.545	166.225	169.951	170.761	156.838	163.4	169.115	147.591	171.329
Eif1	Eif1	Eif1	chr11:100319995-100322096	control	ko	OK	162.714	166.085	0.02959	0.187638	0.6614	0.999838	7.03614E-05	no	171.359	169.772	144.375	180.217	167.947	162.714	153.076	179.223	166.666	159.952	168.679	155.558
Chmp4b	Chmp4b	Chmp4b	chr2:154657025-154694783	control	ko	OK	162.7	159.945	-0.0246393	-0.158714	0.7089	0.999838	7.03614E-05	no	159.761	161.616	142.148	170.094	164.882	164.175	150.425	166.462	156.703	159.893	171.719	162.487
Hspa5	Hspa5	Hspa5	chr2:34772089-34776529	control	ko	OK	162.568	164.872	0.0203038	0.132764	0.7577	0.999838	7.03614E-05	no	155.403	186.559	180.474	181.66	141.607	148.873	163.969	160.433	158.325	168.23	169.968	153.749
Ly6h	Ly6h	Ly6h	chr15:75564744-75567182	control	ko	OK	162.011	175.946	0.119042	0.729767	0.0914	0.999838	7.03614E-05	no	185.033	170.176	155.04	180.152	173.386	184.639	175.144	184.001	167.697	182.347	131.286	166.715
Gabra1	Gabra1	Gabra1	chr11:42130939-42182930	control	ko	OK	161.943	150.711	-0.103703	-0.674215	0.11485	0.999838	7.03614E-05	no	153.54	157.03	170.66	132.763	148.244	148.422	160.8	134.225	151.217	154.356	174.929	167.269
Arf3	Arf3	Arf3	chr15:98737625-98763118	control	ko	OK	161.189	155.226	-0.054383	-0.35555	0.40265	0.999838	7.03614E-05	no	159.728	153.977	135.474	159.365	156.154	152.189	162.154	162.766	155.097	176.092	152.747	160.82
Mrfap1	Mrfap1	Mrfap1	chr5:36794866-36796754	control	ko	OK	161.049	160.538	-0.00458307	-0.0295535	0.9456	0.999838	7.03614E-05	no	163.518	158.997	168.023	163.314	154.979	158.636	152.039	164.799	165.982	162.805	153.112	162.296
Gnao1	Gnao1	Gnao1	chr8:93810837-93969388	control	ko	OK	160.676	163.351	0.0238173	0.147944	0.7304	0.999838	7.03614E-05	no	170.193	167.156	135.005	164.043	163.954	171.622	166.169	168.665	155.666	168.625	158.646	159.768
Cltb	Cltb	Cltb	chr13:54592938-54611272	control	ko	OK	159.922	157.394	-0.0229871	-0.147891	0.72465	0.999838	7.03614E-05	no	147.577	153.141	159.953	170.681	162.484	157.505	147.51	160.304	159.232	159.924	164.226	156.308
Eif4h	Eif4h	Eif4h	chr5:134619875-134639328	control	ko	OK	159.823	152.832	-0.064527	-0.420773	0.32615	0.999838	7.03614E-05	no	159.455	155.655	127.927	158.273	154.627	154.629	151.055	161.036	164.755	152.532	164.558	157.448
Ndufv2	Ndufv2	Ndufv2	chr17:66078794-66101559	control	ko	OK	159.803	159.133	-0.00605824	-0.0389986	0.92775	0.999838	7.03614E-05	no	148.225	159.889	175.413	166.304	159.606	160.451	147.093	156.083	160.185	157.664	161.465	159.897
Vdac2	Vdac2	Vdac2	chr14:21831560-21848910	control	ko	OK	159.097	155.547	-0.0325524	-0.200657	0.64175	0.999838	7.03614E-05	no	151.391	155.656	174.297	153.607	152.27	156.754	146.825	153.577	160.411	159.582	158.179	158.215
Ubb	Ubb	Ubb	chr11:62551503-62553212	control	ko	OK	158.368	164.939	0.0586468	0.301119	0.481	0.999838	7.03614E-05	no	159.095	164.258	183.195	183.187	162.679	157.95	144.755	164.389	161.931	158.652	151.73	161.159
Ndufa1	Ndufa1	Ndufa1	chrX:37187588-37191238	control	ko	OK	158.188	163.569	0.0482569	0.267918	0.52605	0.999838	7.03614E-05	no	150.693	158.098	175.496	175.572	172.775	155.261	153.118	167.537	149.459	162.409	153.352	167.532
Rcan2	Rcan2	Rcan2	chr17:43801850-44039516	control	ko	OK	158.078	150.14	-0.0743315	-0.486661	0.2561	0.999838	7.03614E-05	no	144.571	146.502	147.869	164.859	148.789	156.306	149.522	142.703	157.641	151.542	165.454	157.676
Rian	Rian	Rian	chr12:109603944-109661711	control	ko	OK	157.922	156.943	-0.00897177	-0.0585944	0.8921	0.999838	7.03614E-05	no	143.42	166.039	162.849	158.89	151.741	147.611	163.087	161.903	162.244	157.681	151.199	160.562
Ndufa2	Ndufa2	Ndufa2	chr18:36735069-36744587	control	ko	OK	157.609	166.193	0.0765133	0.417091	0.33245	0.999838	7.03614E-05	no	158.009	160.717	186.213	183.369	155.665	167.927	147.295	170.35	150.745	168.218	153.42	158.053
Clip3	Clip3	Clip3	chr7:30291752-30308367	control	ko	OK	157.407	158.486	0.00984956	0.0643905	0.8808	0.999838	7.03614E-05	no	157.525	162.203	127.12	168.085	164.197	165.3	159.663	163.791	159.632	163.361	157.953	148.683
Thra	Thra	Thra	chr11:98741872-98765111	control	ko	OK	156.879	162.559	0.0513155	0.333901	0.43495	0.999838	7.03614E-05	no	170.839	157.615	146.575	162.298	170.401	168.351	164.153	160.242	146.145	177.244	143.555	160.571
Sez6l2	Sez6l2	Sez6l2	chr7:126950534-126970606	control	ko	OK	156.788	150.055	-0.0633299	-0.413797	0.3389	0.999838	7.03614E-05	no	142.804	138.084	120.548	167.477	163.25	158.656	154.839	154.778	160.487	155.826	155.563	155.277
Canx	Canx	Canx	chr11:50293956-50325673	control	ko	OK	156.611	154.512	-0.0194736	-0.127296	0.76815	0.999838	7.03614E-05	no	155.052	153.38	168.741	149.646	147.513	154.627	153.801	153.331	157.435	154.649	152.415	161.945
Naca	Naca	Naca	chr10:128035345-128048637	control	ko	OK	156.553	161.719	0.0468371	0.29235	0.49535	0.999838	7.03614E-05	no	156.93	160.17	174.694	171.197	157.993	160.809	145.144	166.817	157.208	162.207	152.897	153.901
Gm1821	Gm1821	Gm1821	chr14:46084026-46084957	control	ko	OK	156.319	162.96	0.0600249	0.217637	0.61815	0.999838	7.03614E-05	no	158.791	159.752	167.022	174.81	174.573	158.889	145.681	164.716	147.041	174.856	150.513	153.333
Gnb2l1	Gnb2l1	Gnb2l1	chr11:48800359-48806241	control	ko	OK	156.023	159.013	0.0273859	0.173765	0.6895	0.999838	7.03614E-05	no	154.117	160.829	174.419	166.288	153.884	156.615	148.425	157.529	159.735	159.405	150.091	154.862
Morf4l1	Morf4l1	Morf4l1	chr9:90091668-90114820	control	ko	OK	155.753	156.092	0.00313501	0.020345	0.9629	0.999838	7.03614E-05	no	150.579	152.65	168.875	158.292	157.808	159.567	147.88	153.082	152.53	154.718	156.399	159.365
Clstn3	Clstn3	Clstn3	chr6:124430755-124464784	control	ko	OK	154.663	152.181	-0.0233403	-0.152622	0.722	0.999838	7.03614E-05	no	157.792	150.192	140.951	151.604	155.291	157.938	156.528	147.154	151.344	156.224	153.983	157.102
Chchd2	Chchd2	Chchd2	chr5:129881160-129887470	control	ko	OK	154.393	156.79	0.0222268	0.136883	0.7458	0.999838	7.03614E-05	no	148.306	158.79	162.998	169.794	160.288	152.812	140.492	160.843	146.21	154.091	158.407	158.865
Rpl23	Rpl23	Rpl23	chr11:97777525-97782439	control	ko	OK	154.342	161.792	0.0680072	0.425744	0.3191	0.999838	7.03614E-05	no	147.92	165.609	176.675	177.783	158.015	160.683	145.992	161.655	154.507	161.24	148.325	153.295
Copg1	Copg1	Copg1	chr6:87887939-87913594	control	ko	OK	154.018	149.32	-0.0446898	-0.234216	0.591	0.999838	7.03614E-05	no	145.2	144.573	164.563	150.715	145.684	152.857	151.94	139.029	155.624	149.265	154.226	156.957
Apbb1	Apbb1	Apbb1	chr7:105558464-105581653	control	ko	OK	153.774	149.006	-0.0454471	-0.288768	0.50175	0.999838	7.03614E-05	no	144.886	152.498	145.612	155.926	149.389	153.325	142.827	147.582	155.162	154.643	151.75	153.543
Shfm1	Shfm1	Shfm1	chr6:6558274-6578658	control	ko	OK	153.734	166.912	0.118658	0.657155	0.1237	0.999838	7.03614E-05	no	167.312	172.196	174.262	175.935	164.113	160.623	148.815	172.043	135.628	164.158	159.544	155.604
Napb	Napb	Napb	chr2:148694656-148732420	control	ko	OK	153.496	147.825	-0.0543082	-0.355189	0.40915	0.999838	7.03614E-05	no	145.841	143.932	163.954	143.261	147.515	151.623	154.111	132.366	145.525	153.893	157.551	157.014
Abhd12	Abhd12	Abhd12	chr2:150832514-150904731	control	ko	OK	152.577	147.843	-0.0454699	-0.294803	0.4851	0.999838	7.03614E-05	no	144.685	145.414	140.327	153.258	152.622	152.682	144.149	149.61	151.664	152.144	152.545	153.957
Ctnnb1	Ctnnb1	Ctnnb1	chr9:120933399-120960507	control	ko	OK	152.509	150.731	-0.0169235	-0.110155	0.79665	0.999838	7.03614E-05	no	153.201	155.76	163.775	141.274	143.39	150.053	149.777	148.616	154.878	155.584	145.513	154.062
Fkbp1a	Fkbp1a	Fkbp1a	chr2:151542482-151561691	control	ko	OK	152.453	146.867	-0.0538529	-0.34553	0.42315	0.999838	7.03614E-05	no	151.608	154.566	134.8	146.398	146.405	140.943	139.201	161.019	151.822	162.127	143.89	151.975
Cops6	Cops6	Cops6	chr5:138161101-138163984	control	ko	OK	151.991	151.728	-0.00249957	-0.0156528	0.9706	0.999838	7.03614E-05	no	144.293	145.344	161.095	165.047	156.589	151.692	142.845	146.918	154.282	149.194	155.795	148.694
Nars	Nars	Nars	chr18:64499646-64516557	control	ko	OK	151.574	144.578	-0.0681705	-0.447307	0.30015	0.999838	7.03614E-05	no	137.155	143.99	155.228	150.499	143.043	143.231	145.183	138.295	151.484	146.366	158.305	150.14
Stip1	Stip1	Stip1	chr19:7020695-7040026	control	ko	OK	151.496	146.133	-0.0519971	-0.338003	0.4304	0.999838	7.03614E-05	no	139.258	145.863	151.879	154.499	143.433	143.372	142.317	148.447	147.243	150.513	161.841	146.389
Atp6v0d1	Atp6v0d1	Atp6v0d1	chr8:105524469-105566040	control	ko	OK	151.097	147.887	-0.0309768	-0.199088	0.6408	0.999838	7.03614E-05	no	147.659	148.678	141.543	153.689	148.4	148.026	143.931	151.172	148.751	155.009	145.8	154.827
Psma2	Psma2	Psma2	chr13:14613241-14625673	control	ko	OK	149.712	153.26	0.033785	0.208497	0.6294	0.999838	7.03614E-05	no	147.952	154.454	168.233	161.339	154.467	149.722	141.122	148.79	147.324	153.218	151.238	147.069
Rpsa	Rpsa	Rpsa	chr9:120127765-120132369	control	ko	OK	149.097	152.084	0.0286191	0.184949	0.6617	0.999838	7.03614E-05	no	148.878	145.696	165.584	170.524	147.694	148.614	137.211	152.475	150.263	153.29	138.824	154.012
Rab7	Rab7	Rab7	chr6:87999105-88045270	control	ko	OK	148.512	144.761	-0.0369016	-0.237973	0.5823	0.999838	7.03614E-05	no	141.306	143.693	156.71	149.176	137.534	143.982	141.376	144.314	153.617	148.091	141.413	150.928
Eif1b	Eif1b	Eif1b	chr9:120492605-120495327	control	ko	OK	148.39	147.73	-0.00642723	-0.039432	0.928	0.999838	7.03614E-05	no	148.807	155.075	126.073	163.599	149.955	149.176	138.673	150.484	149.411	143.159	157.996	142.994
Ndufa10	Ndufa10	Ndufa10	chr1:92439718-92473758	control	ko	OK	148.341	146.251	-0.0204762	-0.12906	0.76115	0.999838	7.03614E-05	no	138.199	142.403	155.587	154.274	145.59	144.343	142.857	146.754	141.736	147.319	154.776	149.534
Sucla2	Sucla2	Sucla2	chr14:73552785-73596142	control	ko	OK	148.168	141.257	-0.0689043	-0.44703	0.3027	0.999838	7.03614E-05	no	133.39	141.449	158.84	144.137	136.215	141.729	142.202	132.097	147.459	143.911	150.16	151.141
Rac1	Rac1	Rac1	chr5:143505480-143527993	control	ko	OK	147.955	143.113	-0.0480022	-0.312159	0.47065	0.999838	7.03614E-05	no	150.658	149.41	124.323	140.201	140.985	147.227	140.884	151.215	151.403	143.8	145.184	151.431
Pla2g7	Pla2g7	Pla2g7	chr17:43568450-43612201	control	ko	OK	147.836	154.064	0.0595313	0.38472	0.37215	0.999838	7.03614E-05	no	173.483	162.346	167.405	150.654	129.094	149.008	148.669	151.857	141.324	152.515	154.97	142.536
Ndufv1	Ndufv1	Ndufv1	chr19:4007498-4012755	control	ko	OK	147.034	144.193	-0.0281507	-0.180529	0.6712	0.999838	7.03614E-05	no	132.561	142.941	163.633	152.619	139.176	143.199	135.964	143.453	149.616	149.187	144.652	144.683
Caly	Caly	Caly	chr7:140069879-140082548	control	ko	OK	146.942	157.506	0.100162	0.616433	0.15455	0.999838	7.03614E-05	no	163.831	151.621	167.36	163.669	153.705	154.838	145.993	159.032	150.193	155.071	127.578	154.925
Enpp2	Enpp2	Enpp2	chr15:54838678-54920146	control	ko	OK	146.793	140.818	-0.059955	-0.388639	0.3718	0.999838	7.03614E-05	no	133.367	165.005	171.118	111.961	134.221	132.81	131.275	146.783	142.981	140.03	155.46	148.702
Atp6ap2	Atp6ap2	Atp6ap2	chrX:12587758-12617051	control	ko	OK	146.791	141.27	-0.0553073	-0.360007	0.4009	0.999838	7.03614E-05	no	140.861	144.653	157.049	136.751	129.452	140.312	144.407	136.674	146.691	147.005	140.548	152.919
Pafah1b1	Pafah1b1	Pafah1b1	chr11:74673948-74724384	control	ko	OK	146.782	137.46	-0.0946563	-0.615004	0.15385	0.999838	7.03614E-05	no	137.98	135.12	145.928	128.963	136.867	140.167	145.522	129.136	149.816	139.941	145.499	151.871
Fam213b	Fam213b	Fam213b	chr4:154896429-154899043	control	ko	OK	146.492	148.722	0.0218002	0.131382	0.75525	0.999838	7.03614E-05	no	141.067	149.923	161.121	163.373	147.882	137.804	141.271	147.338	146.419	149.135	144.842	145.571
Capns1	Capns1	Capns1	chr7:30186941-30195048	control	ko	OK	145.536	140.944	-0.046259	-0.294559	0.4941	0.999838	7.03614E-05	no	137.879	143.775	136.685	143.054	141.565	138.818	138.158	147.618	149.826	136.612	149.392	146.315
Selm	Selm	Selm	chr11:3514701-3517351	control	ko	OK	144.915	152.079	0.069616	0.425128	0.31795	0.999838	7.03614E-05	no	145.631	156.956	154.926	165.758	152.778	154.199	135.061	151.324	141.929	148.799	150.582	138.35
Cs	Cs	Cs	chr10:128337831-128362479	control	ko	OK	144.821	139.756	-0.0513607	-0.335701	0.4333	0.999838	7.03614E-05	no	138.213	138.994	149.445	136.504	138.194	141.461	139.633	135.602	142.342	142.648	148.343	145.949
Plekhb2	Plekhb2	Plekhb2	chr1:34849958-34879585	control	ko	OK	144.763	142.989	-0.0177909	-0.116479	0.7867	0.999838	7.03614E-05	no	142.054	141.086	153.332	142.715	139.943	145.567	140.398	138.815	143.687	142.875	142.269	150.22
Gnb2	Gnb2	Gnb2	chr5:137528128-137533229	control	ko	OK	144.27	147.037	0.0274068	0.175392	0.6887	0.999838	7.03614E-05	no	152.029	148.614	119.652	150.118	146.407	154.716	142.486	162.27	148.647	151.844	132.476	144.113
Arl3	Arl3	Arl3	chr19:46531108-46573085	control	ko	OK	144.034	150.051	0.0590445	0.357984	0.394	0.999838	7.03614E-05	no	146.827	153.144	149.106	158.734	147.485	149.958	138.687	156.464	139.459	145.113	146.056	145.506
Gatm	Gatm	Gatm	chr2:122594472-122611277	control	ko	OK	143.497	132.74	-0.112411	-0.730439	0.08465	0.999838	7.03614E-05	no	120.331	135.72	150.793	126.566	136.005	132.429	123.123	136.955	148.142	137.426	148.434	139.984
Rpl21	Rpl21	Rpl21	chr5:146832889-146837032	control	ko	OK	143.189	153.463	0.0999761	0.645676	0.13275	0.999838	7.03614E-05	no	147.948	152.714	167.26	167.249	156.586	152.431	135.796	147.721	139.047	153.362	138.012	142.334
Ddx17	Ddx17	Ddx17	chr15:79516407-79546741	control	ko	OK	143.155	145.581	0.024245	0.154404	0.72355	0.999838	7.03614E-05	no	141.929	148.549	132.858	140.888	147.195	140.89	155.434	156.903	140.723	140.83	148.787	142.28
Cplx2	Cplx2	Cplx2	chr13:54371348-54383917	control	ko	OK	142.778	138.82	-0.040561	-0.263892	0.536	0.999838	7.03614E-05	no	136.8	151.48	125.763	138.697	144.689	135.053	140.473	137.606	141.793	164.34	126.732	138.249
Anapc13	Anapc13	Anapc13	chr9:102626295-102634244	control	ko	OK	142.554	149.214	0.0658739	0.333427	0.4346	0.999838	7.03614E-05	no	140.232	145.621	153.084	165.07	158.326	142.589	133.719	155.07	128.909	141.252	158.163	141.892
Cnbp	Cnbp	Cnbp	chr6:87842614-87851106	control	ko	OK	142.129	146.933	0.0479562	0.312961	0.46315	0.999838	7.03614E-05	no	145.622	155.148	159.978	151.742	138.879	142.882	137.972	143.242	142.554	142.289	136.555	147.119
Ndufs8	Ndufs8	Ndufs8	chr19:3908862-3912774	control	ko	OK	142.043	138.341	-0.0380914	-0.227436	0.596	0.999838	7.03614E-05	no	127.162	136.511	149.744	147.024	134.1	144.52	131.173	136.495	143.034	137.576	143.824	143.735
Hypk	Hypk	Hypk	chr2:121457087-121458440	control	ko	OK	141.535	148.636	0.0706233	0.405877	0.34205	0.999838	7.03614E-05	no	142.976	143.06	159.584	164.842	153.307	142.897	138.941	143.484	137.783	142.009	143.622	142.727
Rps2	Rps2	Rps2	chr17:24720062-24721927	control	ko	OK	141.513	139.962	-0.0159025	-0.0979843	0.819	0.999838	7.03614E-05	no	134.005	141.405	154.025	141.151	136.205	138.757	136.727	137.42	140.912	149.761	129.371	146.008
B2m	B2m	B2m	chr2:122120107-122186189	control	ko	OK	141.461	143.502	0.020668	0.124741	0.7752	0.999838	7.03614E-05	no	159.287	155.224	154.566	135.255	134.23	127.347	131.289	150.82	136.605	139.453	159.953	129.833
Otub1	Otub1	Otub1	chr19:7198205-7206284	control	ko	OK	141.459	143.022	0.0158527	0.101804	0.8145	0.999838	7.03614E-05	no	138.278	140.345	156.121	152.212	143.93	139.363	131.083	142.846	145.638	140.79	137.508	141.901
Bin1	Bin1	Bin1	chr18:32359056-32435740	control	ko	OK	141.416	139.488	-0.0198101	-0.127896	0.76745	0.999838	7.03614E-05	no	130.285	131.706	135.353	141.093	153.946	142.762	132.259	148.496	146.446	141.655	140.633	136.931
Cct8	Cct8	Cct8	chr16:87454984-87495869	control	ko	OK	140.607	140.732	0.0012831	0.00790865	0.9851	0.999838	7.03614E-05	no	137.419	141.675	156.078	142.924	131.78	137.357	141.828	136.798	140.386	140.935	134.959	146.148
Morf4l2	Morf4l2	Morf4l2	chrX:136732947-136803361	control	ko	OK	140.55	144.3	0.0379835	0.241849	0.57925	0.999838	7.03614E-05	no	140.444	FAIL	157.712	146.194	136.267	144.184	144.437	140.409	136.117	153.786	129.706	142.593
Peg3	Peg3	Peg3	chr7:6705959-6730419	control	ko	OK	140.543	144.757	0.0426236	0.274065	0.52725	0.999838	7.03614E-05	no	156.324	130.377	155.33	123.014	151.471	155.706	163.484	122.353	123.44	144.52	142.977	151.236
Ndufa9	Ndufa9	Ndufa9	chr6:126821862-126849144	control	ko	OK	140.417	135.784	-0.0484127	-0.305933	0.47805	0.999838	7.03614E-05	no	128.816	134.236	150.436	140.404	133.741	131.922	133.754	132.96	137.073	137.824	145.509	141.264
Ftl1	Ftl1	Ftl1	chr7:45457943-45459886	control	ko	OK	140.303	143.65	0.0340091	0.209303	0.63015	0.999838	7.03614E-05	no	140.93	154.744	151.597	146.069	139.91	140.442	136.848	138.657	134.625	147.302	143.327	135.958
Iscu	Iscu	Iscu	chr5:113772811-113778282	control	ko	OK	140.176	138.955	-0.012621	-0.0767997	0.86175	0.999838	7.03614E-05	no	125.426	130.408	151.016	147.061	145.176	148.907	127.631	136.019	138.283	142.856	137.278	142.289
Pak1	Pak1	Pak1	chr7:97842938-97912381	control	ko	OK	140.122	131.074	-0.0963016	-0.629656	0.1462	0.999838	7.03614E-05	no	128.223	134.097	136.312	130.626	133.774	130.364	126.517	128.676	146.002	135.671	135.864	142.949
Gpr37l1	Gpr37l1	Gpr37l1	chr1:135160249-135167681	control	ko	OK	140.013	138.889	-0.0116327	-0.0755044	0.8607	0.999838	7.03614E-05	no	146.135	147.154	142.953	134.238	127.956	135.578	128.99	148.106	137.651	128.502	146.407	147.493
Atp9a	Atp9a	Atp9a	chr2:168634437-168742136	control	ko	OK	139.817	138.215	-0.0166258	-0.108574	0.80185	0.999838	7.03614E-05	no	140.18	132.737	125.606	142.793	140.014	144.615	137.069	142.706	139.948	142.4	138.335	138.585
Cadm4	Cadm4	Cadm4	chr7:24482022-24504533	control	ko	OK	139.605	137.268	-0.0243585	-0.157771	0.7082	0.999838	7.03614E-05	no	146.735	130.57	110.282	136.556	143.881	152.392	134.994	142.732	139.052	139.119	138.826	141.423
Mllt11	Mllt11	Mllt11	chr3:95181765-95236424	control	ko	OK	139.548	139.502	-0.000478105	-0.00275454	0.9958	0.999838	7.03614E-05	no	130.623	136.671	147.575	146.134	140.272	138.316	136.323	140.098	142.185	136.583	136.591	142.832
Scamp5	Scamp5	Scamp5	chr9:57441326-57468060	control	ko	OK	139.207	133.978	-0.0552303	-0.359659	0.4017	0.999838	7.03614E-05	no	132.205	138.464	129.749	131.997	132.339	137.208	134.637	135.227	141.087	141.612	135.545	138.583
Ndufb11	Ndufb11	Ndufb11	chrX:20615325-20650905	control	ko	OK	139.204	141.631	0.0249305	0.125698	0.76715	0.999838	7.03614E-05	no	131.927	142.128	153.308	153.986	142.518	142.479	122.778	143.921	132.816	143.79	142.457	137.754
Oaz1	Oaz1	Oaz1	chr10:80826655-80829290	control	ko	OK	139.035	143.428	0.0448807	0.278498	0.52175	0.999838	7.03614E-05	no	138.54	139.392	155.693	149.446	140.162	142.482	136.565	145.146	133.902	142.492	139.923	139.823
Map1a	Map1a	Map1a	chr2:121289601-121351013	control	ko	OK	138.927	128.85	-0.108626	-0.634284	0.14455	0.999838	7.03614E-05	no	131.107	118.423	100.293	125.217	150.738	137.079	143.668	124.277	130.52	137.18	156.404	131.602
Ensa	Ensa	Ensa	chr3:95624979-95632117	control	ko	OK	138.661	136.839	-0.0190746	-0.111934	0.7962	0.999838	7.03614E-05	no	136.381	138.417	145.651	136.42	135.102	137.523	131.751	133.47	132.293	149.069	135.027	138.253
Syn1	Syn1	Syn1	chrX:20848542-20920918	control	ko	OK	138.537	134.397	-0.0437655	-0.199887	0.63885	0.999838	7.03614E-05	no	134.652	130.314	95.6008	141.808	141.562	139.507	142.018	149.717	141.47	139.458	136.913	136.307
Idh3a	Idh3a	Idh3a	chr9:54586510-54604662	control	ko	OK	138.249	132.49	-0.0613795	-0.399114	0.3496	0.999838	7.03614E-05	no	125.53	132.807	150.402	131.989	130.165	134.562	130.072	124.396	139.724	138.124	137.005	138.141
Mapk8ip1	Mapk8ip1	Mapk8ip1	chr2:92383675-92401263	control	ko	OK	138.149	136.982	-0.0122355	-0.0796634	0.85135	0.999838	7.03614E-05	no	139.306	136.047	114.185	140.94	143.552	142.55	129.933	149.346	140.622	134.287	141.244	136.443
Vti1b	Vti1b	Vti1b	chr12:79130787-79172458	control	ko	OK	138.046	141.264	0.0332476	0.209421	0.6329	0.999838	7.03614E-05	no	139.428	139.631	149.76	147.96	141.525	141.998	128.918	140.892	136.37	142.06	134.764	138.988
Mff	Mff	Mff	chr1:82724917-82752389	control	ko	OK	137.786	135.7	-0.0220076	-0.141828	0.74325	0.999838	7.03614E-05	no	134.527	138.657	148.531	135.765	130.155	136.412	133.177	128.375	133.942	135.528	136.641	145.031
Uqcrfs1	Uqcrfs1	Uqcrfs1	chr13:30540311-30545316	control	ko	OK	137.686	135.281	-0.0254195	-0.160487	0.71145	0.999838	7.03614E-05	no	131.24	140.251	132.296	140.21	133.558	138.595	131.256	134.845	140.319	133.688	141.686	135.053
Eef1g	Eef1g	Eef1g	chr19:8967040-8978180	control	ko	OK	137.19	144.085	0.0707432	0.452306	0.289	0.999838	7.03614E-05	no	136.169	136.149	143.492	158.39	144.649	142.91	140.409	150.511	135.764	145.516	134.621	132.858
Gng3	Gng3	Gng3	chr19:8836928-8848683	control	ko	OK	137.089	138.487	0.0146364	0.0752939	0.85905	0.999838	7.03614E-05	no	131.876	135.071	155.528	146.093	141.882	134.006	131.202	132.242	132.325	140.718	130.909	144.407
Nudt3	Nudt3	Nudt3	chr17:27579381-27623452	control	ko	OK	136.999	131.582	-0.0582103	-0.377152	0.3799	0.999838	7.03614E-05	no	137.011	138.569	112.648	134.182	136.063	130.939	130.695	132.546	135.774	136.537	142.147	133.539
Rhob	Rhob	Rhob	chr12:8497758-8499985	control	ko	OK	136.925	136.919	-6.22E-05	-0.000402955	0.99945	0.999838	7.03614E-05	no	142.796	133.829	109.207	139.526	140.932	142.281	131.985	154.795	145.113	133.781	134.146	134.659
Slc6a1	Slc6a1	Slc6a1	chr6:114282634-114317525	control	ko	OK	136.139	137.186	0.011053	0.0722168	0.87085	0.999838	7.03614E-05	no	141.985	136.254	133.444	134.467	130.581	155.763	142.306	122.69	136.549	143.304	127.156	137.549
Hcn2	Hcn2	Hcn2	chr10:79697304-80369637	control	ko	OK	136.13	116.684	-0.222373	-0.421204	0.33085	0.999838	7.03614E-05	no	112.272	114.341	82.9376	112.917	131.903	128.431	121.605	129.069	140.23	117.297	154.769	132.224
Dad1	Dad1	Dad1	chr14:54235484-54253929	control	ko	OK	135.821	136.237	0.0044114	0.0257226	0.9563	0.999838	7.03614E-05	no	135.133	135.681	140.655	145.669	132.789	130.008	129.149	140.81	133.265	133.858	140.567	135.593
Psma6	Psma6	Psma6	chr12:55280813-55492647	control	ko	OK	135.774	139.101	0.0349253	0.179589	0.67825	0.999838	7.03614E-05	no	136.4	139.465	140.84	149.923	135.283	135.854	134.237	140.804	131.595	138.899	142.559	130.042
Sptan1	Sptan1	Sptan1	chr2:29965559-30031450	control	ko	OK	135.696	131.629	-0.0439026	-0.282751	0.51065	0.999838	7.03614E-05	no	131.458	129.988	136.275	124.957	136.834	136.19	138.43	118.898	127.108	144.956	140.189	130.53
Lamtor2	Lamtor2	Lamtor2	chr3:88549818-88552927	control	ko	OK	135.433	140.263	0.0505575	0.284688	0.50755	0.999838	7.03614E-05	no	139.788	142.543	148.162	146.366	136.689	136.83	130.089	141.638	141.797	133.816	135.985	130.134
Prkaca	Prkaca	Prkaca	chr8:83972977-83996442	control	ko	OK	135.199	137.278	0.0220098	0.142896	0.7363	0.999838	7.03614E-05	no	138.813	131.74	111.841	146.161	142.92	141.474	140.731	144.539	137.464	136.006	135.616	131.712
Gprasp2	Gprasp2	Gprasp2	chrX:135839033-135844730	control	ko	OK	134.983	144.563	0.0989195	0.643228	0.1359	0.999838	7.03614E-05	no	148.834	136.173	154.159	143.12	135.66	147.069	147.348	144.143	133.559	142.652	124.865	138.857
Cltc	Cltc	Cltc	chr11:86583864-87555823	control	ko	OK	134.796	131.176	-0.0392669	-0.16405	0.70295	0.999838	7.03614E-05	no	129.042	124.335	138.967	126.586	131.776	130.455	145.482	122.768	135.965	133.374	137.171	132.672
Srp14	Srp14	Srp14	chr2:118475842-118479696	control	ko	OK	134.782	142.689	0.0822385	0.492443	0.2516	0.999838	7.03614E-05	no	135.867	136.111	160.111	147.606	147.991	143.444	131.805	138.572	135.922	137.326	123.886	141.995
Syngr1	Syngr1	Syngr1	chr15:80091333-80119501	control	ko	OK	134.377	131.895	-0.0268955	-0.161605	0.70545	0.999838	7.03614E-05	no	135.966	133.111	109.393	132.04	137.804	138.599	135.887	132.359	127.137	140.147	137.047	133.176
Eml2	Eml2	Eml2	chr7:19181169-19206482	control	ko	OK	134.157	136.999	0.0302422	0.196086	0.65585	0.999838	7.03614E-05	no	136.384	132.736	115.419	150.89	142.085	144.028	132.816	141.633	143.592	130.447	131.423	131.167
Gdi2	Gdi2	Gdi2	chr13:3538074-3611108	control	ko	OK	134.082	132.375	-0.0184852	-0.113517	0.7932	0.999838	7.03614E-05	no	132.282	132.431	132.196	132.78	133.173	134.107	131.498	130.534	132.424	135.503	137.072	131.33
Capzb	Capzb	Capzb	chr4:139192898-139291820	control	ko	OK	133.997	136.462	0.0262994	0.169003	0.6949	0.999838	7.03614E-05	no	132.343	132.717	135.525	143.022	137.028	140.795	130.817	139.448	131.361	137.227	132.02	135.379
Calb2	Calb2	Calb2	chr8:110142537-110168206	control	ko	OK	133.422	141.348	0.083249	0.528601	0.2173	0.999838	7.03614E-05	no	140.982	153.024	149.555	151.305	131.255	140.098	131.973	132.591	127.476	135.622	133.717	136.874
Dctn2	Dctn2	Dctn2	chr10:127266261-127288771	control	ko	OK	133.411	133.827	0.00449363	0.0265655	0.9506	0.999838	7.03614E-05	no	132.068	131.984	113.877	139.17	136.885	141.359	130.078	145.194	136.096	134.353	133.294	129.899
Habp4	Habp4	Habp4	chr13:64161865-64186537	control	ko	OK	132.925	127.386	-0.0614	-0.399243	0.35115	0.999838	7.03614E-05	no	126.313	123.252	105.636	134.967	138.715	133.861	124.961	131.386	135.263	127.628	138.558	130.25
Polr2m	Polr2m	Polr2m	chr9:71478436-71485983	control	ko	OK	132.556	134.283	0.0186686	0.120702	0.7807	0.999838	7.03614E-05	no	138.661	136.597	114.106	141.569	136.731	139.708	134.343	132.549	135.404	135.509	132.592	126.721
Necap1	Necap1	Necap1	chr6:122874556-122888941	control	ko	OK	131.996	127.894	-0.0455493	-0.295995	0.48285	0.999838	7.03614E-05	no	130.856	127.9	123.26	129.983	123.663	126.697	129.616	131.178	131.915	130.943	130.964	134.164
Celf4	Celf4	Celf4	chr18:25477619-25753983	control	ko	OK	131.975	139.915	0.0842822	0.549357	0.2021	0.999838	7.03614E-05	no	142.435	137.286	132.812	142.633	136.956	147.607	139.438	140.154	129.348	145.662	117.114	135.777
Srsf5	Srsf5	Srsf5	chr12:80945503-80950507	control	ko	OK	131.919	139.266	0.0781841	0.49628	0.25235	0.999838	7.03614E-05	no	132.658	138.476	153.11	119.484	139.454	145.147	136.436	149.363	125.159	139.932	123.072	139.515
Cct5	Cct5	Cct5	chr15:31590883-31601804	control	ko	OK	131.9	134.488	0.0280306	0.179975	0.67485	0.999838	7.03614E-05	no	131.441	135.373	150.453	139.543	126.671	131.016	130.957	130.451	131.188	135.304	130.781	130.328
Idh3g	Idh3g	Idh3g	chrX:73778962-73786897	control	ko	OK	131.638	131.535	-0.00113502	-0.00715601	0.98695	0.999838	7.03614E-05	no	131.38	134.005	142.5	133.046	129.618	129.709	124.611	127.408	131.09	133.438	133.454	128.569
Vps28	Vps28	Vps28	chr15:76622085-76626084	control	ko	OK	131.617	136.5	0.05256	0.319875	0.45705	0.999838	7.03614E-05	no	132.398	131.918	148.133	145.907	133.283	138.968	130.796	130.599	130.252	136.003	129.733	130.48
Ids	Ids	Ids	chrX:70343069-70365085	control	ko	OK	131.614	125.822	-0.064925	-0.423831	0.325	0.999838	7.03614E-05	no	126.767	124.852	135.726	115.64	120.341	130.487	134.211	118.554	131.861	126.988	126.542	141.064
Pebp1	Pebp1	Pebp1	chr5:117282650-117287564	control	ko	OK	131.15	134.571	0.0371554	0.232005	0.5894	0.999838	7.03614E-05	no	132.515	134.08	144.028	142.82	131.586	132.939	125.094	133.511	133.707	134.58	124.715	131.598
Glud1	Glud1	Glud1	chr14:34310726-34345033	control	ko	OK	131.038	126.661	-0.049021	-0.320059	0.456	0.999838	7.03614E-05	no	126.874	124.722	117.312	120.216	130.392	139.399	136.346	118.023	133.768	129.927	120.779	139.679
Kif1b	Kif1b	Kif1b	chr4:149176318-149307733	control	ko	OK	130.835	122.216	-0.0983061	-0.618753	0.15275	0.999838	7.03614E-05	no	123.007	118.429	128.578	110.842	128.095	128.287	131.274	109.22	128.245	124.934	135.472	134.688
Pdha1	Pdha1	Pdha1	chrX:159988432-160138336	control	ko	OK	130.786	124.456	-0.0715735	-0.465033	0.2822	0.999838	7.03614E-05	no	121.382	122.052	141.236	119.367	122.216	126.443	125.42	117.529	128.364	130.211	130.658	133.909
Atp6v1h	Atp6v1h	Atp6v1h	chr1:5083172-5162549	control	ko	OK	130.073	126.529	-0.0398595	-0.256834	0.5527	0.999838	7.03614E-05	no	120.461	124.757	136.823	131.914	121.859	125.536	126.669	124.211	138.792	131.412	126.942	123.148
Rps19	Rps19	Rps19	chr7:24884713-24889802	control	ko	OK	129.972	140.843	0.115885	0.664081	0.1211	0.999838	7.03614E-05	no	127.494	137.803	156.535	156.094	142.208	141.947	122.39	142.272	120.42	146.433	120.457	132.578
Olig1	Olig1	Olig1	chr16:91269768-91271939	control	ko	OK	129.932	120.305	-0.111058	-0.71599	0.0933	0.999838	7.03614E-05	no	117.026	110.19	103.098	118.044	126.123	129.521	112.102	146.338	125.669	121.286	139.617	133.156
Matr3	Matr3	Matr3	chr18:35562157-35592045	control	ko	OK	129.731	130.765	0.0114567	0.074892	0.8581	0.999838	7.03614E-05	no	129.269	131.625	147.809	126.394	125.129	131.624	128.121	126.151	126.761	135.33	121.936	134.896
Sdhc	Sdhc	Sdhc	chr1:171129156-171150603	control	ko	OK	129.718	126.539	-0.0357915	-0.222776	0.59735	0.999838	7.03614E-05	no	126.365	126.876	116.88	129.74	123.931	128.764	120.433	139.324	129.136	126.807	136.436	126.491
G3bp2	G3bp2	G3bp2	chr5:92052144-92083744	control	ko	OK	129.247	125.84	-0.0385358	-0.25107	0.55755	0.999838	7.03614E-05	no	125.483	122.83	138.071	122.153	121.492	126.239	126.64	123.813	127.602	128.644	128.955	131.786
Ube2m	Ube2m	Ube2m	chr7:13035119-13038275	control	ko	OK	129.097	123.424	-0.0648388	-0.393929	0.36105	0.999838	7.03614E-05	no	122.48	119.532	105.45	136.135	131.679	126.069	119.851	126.196	134.669	128.646	126.846	126.229
Gde1	Gde1	Gde1	chr7:118688557-118705738	control	ko	OK	128.89	127.599	-0.0145174	-0.0922886	0.82805	0.999838	7.03614E-05	no	129.079	125.007	132.751	130.23	126.231	126.786	120.633	130.077	130.08	127.042	125.571	132.866
Ache	Ache	Ache	chr5:137288253-137294466	control	ko	OK	128.765	128.519	-0.00275971	-0.0177901	0.96785	0.999838	7.03614E-05	no	129.16	121.095	102.271	128.129	131.762	135.598	142.767	137.367	130.417	126.864	126.803	130.975
Stmn1	Stmn1	Stmn1	chr4:134468319-134473843	control	ko	OK	128.412	134.174	0.0633178	0.389889	0.35905	0.999838	7.03614E-05	no	126.619	126.276	135.691	137.64	147.489	140.135	124.009	135.53	126.268	151.203	116.933	119.245
Mapt	Mapt	Mapt	chr11:104231435-104332089	control	ko	OK	128.395	125.803	-0.0294255	-0.191942	0.6559	0.999838	7.03614E-05	no	127.941	130.122	110.66	125.853	127.221	122.894	126.828	134.904	128.705	133.143	123.358	128.375
Hnrnpk	Hnrnpk	Hnrnpk	chr13:58391131-58411149	control	ko	OK	128.291	128.342	0.000572801	0.0036746	0.9928	0.999838	7.03614E-05	no	128.604	129.987	142.191	125.892	121.758	131.823	125.698	120.782	124.956	129.531	124.859	133.818
Arl8a	Arl8a	Arl8a	chr1:135146833-135156268	control	ko	OK	128.181	124.665	-0.0401221	-0.256257	0.5519	0.999838	7.03614E-05	no	125.093	127.852	100.058	127.605	127.46	130.559	126.926	131.77	129.115	125.163	129.832	128.614
Pja1	Pja1	Pja1	chrX:99465733-99470735	control	ko	OK	127.987	130.814	0.0315184	0.203338	0.64385	0.999838	7.03614E-05	no	130.91	130.034	140.086	131.957	129.131	130.728	126.646	127.02	120.96	136.748	122.004	132.237
Scg3	Scg3	Scg3	chr9:75643365-75684056	control	ko	OK	127.896	129.751	0.0207752	0.134369	0.7498	0.999838	7.03614E-05	no	135.839	130.816	121.917	122.723	132.387	136.098	132.639	125.589	126.056	135.951	120.889	128.689
Rnf11	Rnf11	Rnf11	chr4:109452856-109476505	control	ko	OK	127.682	123.486	-0.0482092	-0.311342	0.45885	0.999838	7.03614E-05	no	127.812	128.017	110.056	123.185	119.785	133.572	126.753	118.71	128.886	126.182	121.575	134.086
Camk2b	Camk2b	Camk2b	chr11:5969665-6065748	control	ko	OK	127.661	128.887	0.0137888	0.0902525	0.83435	0.999838	7.03614E-05	no	132.263	134.856	117.235	133.043	132.088	126.204	125.915	129.49	129.795	131.241	118.622	130.986
Rcn2	Rcn2	Rcn2	chr9:56041844-56059083	control	ko	OK	126.929	124.941	-0.0227789	-0.146628	0.73145	0.999838	7.03614E-05	no	128.556	121.821	128.552	117.295	120.747	132.291	123.943	126.319	126.61	125.819	123.835	131.452
Psip1	Psip1	Psip1	chr4:83455680-83486448	control	ko	OK	126.829	129.467	0.0297026	0.186033	0.665	0.999838	7.03614E-05	no	131.096	130.352	126.204	130.526	126.14	133.132	127.393	130.895	124.367	131.251	123.917	127.781
2900011O08Rik	2900011O08Rik	2900011O08Rik	chr16:13981701-14101494	control	ko	OK	1.27E+02	127.248	0.00682267	0.0442393	0.92005	0.999838	7.03614E-05	no	122.12	123.264	137.938	131.689	126.064	128.427	119.363	129.119	122.525	127.131	129.749	127.185
Drap1	Drap1	Drap1	chr19:5406814-5424979	control	ko	OK	126.26	128.527	0.0256738	0.155434	0.7173	0.999838	7.03614E-05	no	128.736	131.291	110.132	136.376	137.259	135.197	120.603	128.619	119.995	133.87	124.646	126.529
Tprgl	Tprgl	Tprgl	chr4:154157484-154160684	control	ko	OK	125.92	124.255	-0.0192024	-0.122885	0.76725	0.999838	7.03614E-05	no	128.082	125.055	121.095	125.616	123.279	125.063	122.074	123.777	127.089	124.625	122.081	129.885
Cct2	Cct2	Cct2	chr10:117050997-117063814	control	ko	OK	125.832	125.928	0.00109904	0.00707534	0.98755	0.999838	7.03614E-05	no	123.588	126.049	140.685	130.182	121.039	124.694	119.355	121.828	126.048	127.812	124.016	125.451
Nudc	Nudc	Nudc	chr4:133532541-133546027	control	ko	OK	125.828	127.843	0.0229212	0.144248	0.7302	0.999838	7.03614E-05	no	122.848	123.918	130.684	139.707	130.118	128.31	116.289	130.87	121.15	126.476	128.645	127.039
Nme1	Nme1	Nme1	chr11:93958924-93968521	control	ko	OK	125.676	127.147	0.0167861	0.104726	0.80595	0.999838	7.03614E-05	no	114.234	126.485	138.11	143.81	124.444	126.399	121.844	121.849	126.291	135.241	125.237	115.935
Atp6v0a1	Atp6v0a1	Atp6v0a1	chr11:101009451-101063717	control	ko	OK	125.668	123.33	-0.0270964	-0.177266	0.67955	0.999838	7.03614E-05	no	123.797	118.316	97.803	125.202	127.914	129.583	134.663	129.364	120.343	130.779	123.248	128.303
Pcp4l1	Pcp4l1	Pcp4l1	chr1:171173263-171196268	control	ko	OK	125.37	117.944	-0.0880853	-0.557389	0.18975	0.999838	7.03614E-05	no	112.42	118.134	104.342	118.453	128.296	121.344	115.924	124.638	126.942	105.023	146.106	123.407
Sep-15	Sep-15	Sep-15	chr3:144570426-144597676	control	ko	OK	125.334	126.476	0.0130918	0.0830279	0.85075	0.999838	7.03614E-05	no	124.746	130.223	142.848	124.517	125.215	121.038	119.974	123.251	123.435	125.68	122.845	129.377
Wbp5	Wbp5	Wbp5	chrX:136245079-136247139	control	ko	OK	125.272	128.812	0.0401966	0.24633	0.55985	0.999838	7.03614E-05	no	124.452	129.035	141.897	125.864	125.642	124.012	126.682	132.909	121.942	130.466	117.913	130.767
Sep-05	Sep-05	Sep-05	chr16:18620318-18629938	control	ko	OK	125.212	122.516	-0.0313929	-0.20046	0.64175	0.999838	7.03614E-05	no	123.823	122.902	100.855	130.526	127.228	123.209	121.486	130.103	121.392	144.822	117.375	117.258
Atp6v0c	Atp6v0c	Atp6v0c	chr17:24163864-24169429	control	ko	OK	125.002	154.506	0.305705	0.553656	0.18415	0.999838	7.03614E-05	no	147.58	151.699	172.142	156.837	157.35	154.97	142.833	152.634	40.0508	164.297	148.659	147.002
Map1lc3b	Map1lc3b	Map1lc3b	chr8:121590467-121598047	control	ko	OK	124.914	114.911	-0.12041	-0.767438	0.07415	0.999838	7.03614E-05	no	111.605	114.619	124.25	118.037	111.707	106.74	114.778	117.554	127.637	114.625	131.425	125.967
Cyfip2	Cyfip2	Cyfip2	chr11:46193848-46589232	control	ko	OK	124.805	117.467	-0.0874236	-0.555078	0.2009	0.999838	7.03614E-05	no	116.996	115.415	108.618	118.807	124.476	121.579	121.472	112.374	121.457	128.548	124.255	124.962
Dos	Dos	Dos	chr10:79697304-80369637	control	ko	OK	124.662	133.344	0.0971225	0.190915	0.65975	0.999838	7.03614E-05	no	142.741	124.545	99.5123	145.532	137.886	141.757	134.371	140.403	129.318	131.776	111.574	125.982
Pnkd	Pnkd	Pnkd	chr1:74285033-74353692	control	ko	OK	124.604	114.519	-0.121773	-0.575412	0.18005	0.999838	7.03614E-05	no	110.891	110.764	101.761	119.658	120.543	118.721	116.623	117.187	127.308	117.197	130.03	123.884
Tppp	Tppp	Tppp	chr13:74009418-74035753	control	ko	OK	124.567	121.544	-0.0354437	-0.231534	0.59075	0.999838	7.03614E-05	no	121.553	119.21	136.675	114.368	117.861	123.762	119.678	119.248	122.663	130.849	120.122	124.636
Uba1	Uba1	Uba1	chrX:20658301-20683179	control	ko	OK	124.232	122.788	-0.016869	-0.11028	0.79485	0.999838	7.03614E-05	no	124.447	121.028	134.109	120.482	120.349	124.285	122.702	114.9	118.81	130.242	119.664	128.212
Enpp5	Enpp5	Enpp5	chr17:44078845-44086561	control	ko	OK	124.228	120.869	-0.0395441	-0.255925	0.55065	0.999838	7.03614E-05	no	117.137	122.285	134.375	114.395	118.986	122.72	121.527	115.526	121.036	120.311	128.249	127.316
Higd2a	Higd2a	Higd2a	chr13:54590230-54591147	control	ko	OK	124.217	126.998	0.0319393	0.180258	0.6698	0.999838	7.03614E-05	no	124.996	125.831	133.962	133.459	120.431	125.142	120.473	131.689	119.238	128.901	123.164	125.566
Hmgcs1	Hmgcs1	Hmgcs1	chr13:119690350-119708260	control	ko	OK	123.963	124.352	0.00451468	0.0294842	0.94625	0.999838	7.03614E-05	no	125.816	110.623	137.394	106.671	123.439	132.921	126.335	131.616	124.526	131.297	110.7	129.33
Hnrnpu	Hnrnpu	Hnrnpu	chr1:178328299-178337784	control	ko	OK	123.905	125.8	0.0218989	0.143306	0.7429	0.999838	7.03614E-05	no	129.921	131.177	117.259	128.553	123.785	123.383	128.366	123.953	125.856	129.843	120.4	119.519
Cisd1	Cisd1	Cisd1	chr10:71330493-71344849	control	ko	OK	123.902	123.702	-0.00232343	-0.0141275	0.9731	0.999838	7.03614E-05	no	118.093	125.904	134.925	132.485	120.671	123.466	110.519	123.556	123.715	123.997	121.007	126.888
Capza2	Capza2	Capza2	chr6:17637097-17666536	control	ko	OK	123.881	118.104	-0.0688978	-0.442922	0.30085	0.999838	7.03614E-05	no	118.545	121.658	134.272	113.448	114.209	113.282	117.355	112.067	126.713	123.467	119.399	125.946
Mpc2	Mpc2	Mpc2	chr1:165461207-165481214	control	ko	OK	123.855	123.507	-0.00406568	-0.0243269	0.95615	0.999838	7.03614E-05	no	115.259	122.152	131.91	127.117	123.542	121.259	117.297	129.516	116.867	125.167	131.953	121.433
Pitpna	Pitpna	Pitpna	chr11:75588107-75628778	control	ko	OK	123.45	115.631	-0.0944069	-0.617614	0.15165	0.999838	7.03614E-05	no	111.195	115.32	109.584	119.845	117.102	121.26	118.431	112.307	122.964	120.158	128.237	122.442
Slc12a5	Slc12a5	Slc12a5	chr2:164967987-164999731	control	ko	OK	123.234	117.479	-0.0690062	-0.448466	0.29685	0.999838	7.03614E-05	no	127.101	114.05	91.5931	109.926	123.599	127.207	131.368	114.985	117.606	122.658	126.755	125.919
Hnrnph1	Hnrnph1	Hnrnph1	chr11:50377718-50386528	control	ko	OK	122.61	122.811	0.00236166	0.0152683	0.97255	0.999838	7.03614E-05	no	124.838	133.617	127.821	122.84	114.403	113.877	122.483	122.605	126.92	124.824	122.59	116.105
Ywhaz	Ywhaz	Ywhaz	chr15:36770261-36796929	control	ko	OK	122.549	121.137	-0.0167254	-0.109548	0.79895	0.999838	7.03614E-05	no	119.684	123.899	120.476	125.798	116.688	119.217	121.861	121.47	128.686	123.643	115.595	122.274
Nfe2l1	Nfe2l1	Nfe2l1	chr11:96817413-96829968	control	ko	OK	122.467	115.882	-0.0797306	-0.509251	0.23855	0.999838	7.03614E-05	no	114.366	112.781	106.738	124.476	119.916	117.43	118.623	112.729	122.784	118.185	130.063	118.836
Lynx1	Lynx1	Lynx1	chr15:74747855-74752979	control	ko	OK	122.334	113.862	-0.103531	-0.677326	0.11885	0.999838	7.03614E-05	no	104.424	108.979	115.147	119.872	119.514	118.841	111.615	112.506	121.56	116.294	129.709	121.772
Hspa9	Hspa9	Hspa9	chr18:34937414-34954351	control	ko	OK	122.31	122.09	-0.00259509	-0.016943	0.9693	0.999838	7.03614E-05	no	122.099	121.094	121.805	124.99	120.632	124.955	119.455	121.69	121.119	120.573	127.238	120.309
Rplp0	Rplp0	Rplp0	chr5:115559466-115563729	control	ko	OK	122.092	120.929	-0.0138169	-0.0867241	0.84035	0.999838	7.03614E-05	no	117.79	116.95	137.984	129.805	114.799	118.285	113.798	118.019	123.145	124.31	116.291	124.624
Abhd8	Abhd8	Abhd8	chr8:71456699-71463657	control	ko	OK	122.046	118.926	-0.0373656	-0.240032	0.5778	0.999838	7.03614E-05	no	121.573	119.306	96.872	126.706	121.939	126.474	117.756	120.779	120.317	126.527	123.912	117.429
Fbxo2	Fbxo2	Fbxo2	chr4:148160667-148166417	control	ko	OK	121.961	114.528	-0.0907111	-0.56279	0.18095	0.999838	7.03614E-05	no	102.458	108.21	115.311	136.237	116.157	109.656	107.702	120.496	126.73	113.869	124.461	122.783
Suclg1	Suclg1	Suclg1	chr6:73248504-73276907	control	ko	OK	121.691	122.922	0.0145133	0.0913323	0.83025	0.999838	7.03614E-05	no	115.309	120.174	137.008	131.404	120.045	122.263	114.672	122.499	121.689	123.842	117.46	123.775
Peg13	Peg13	Peg13	chr15:72589619-73061204	control	ko	OK	121.654	115.149	-0.0792852	-0.47241	0.27635	0.999838	7.03614E-05	no	121.277	110.36	115.588	108.221	117.574	120.067	119.857	108.249	118.712	118.26	125.099	124.547
BC031181	BC031181	BC031181	chr18:75005899-75009933	control	ko	OK	121.194	123.056	0.0219933	0.134749	0.7569	0.999838	7.03614E-05	no	118.768	124.149	134.639	133.423	119.664	116.393	114.375	123.037	122.693	120.402	121.144	120.538
Klhdc2	Klhdc2	Klhdc2	chr12:69296680-69310687	control	ko	OK	121.169	117.511	-0.0442177	-0.283985	0.5113	0.999838	7.03614E-05	no	119.154	115.193	117.881	117.403	117.002	121.621	121.076	110.76	117.286	123.47	120.842	123.077
Eif3k	Eif3k	Eif3k	chr7:28971371-28981888	control	ko	OK	121.117	127.296	0.0717788	0.430653	0.3154	0.999838	7.03614E-05	no	119.845	128.591	138.94	135.282	127.689	122.772	117.682	127.565	121.132	125.483	116.422	121.432
Prdx1	Prdx1	Prdx1	chr4:116684964-116700000	control	ko	OK	120.791	128.013	0.0837785	0.528295	0.21975	0.999838	7.03614E-05	no	126.173	133.587	140.361	124.874	122.841	123.373	119.121	133.778	122.449	121.678	116.018	123.019
Psmb6	Psmb6	Psmb6	chr11:70525356-70527858	control	ko	OK	120.504	124.865	0.051284	0.31399	0.46395	0.999838	7.03614E-05	no	122.582	127.554	135.525	129.608	119.274	122.862	116.771	124.743	122.203	124.151	113.901	121.762
S100a1	S100a1	S100a1	chr3:90511033-90514330	control	ko	OK	120.318	120.87	0.00660067	0.0370205	0.93135	0.999838	7.03614E-05	no	115.393	117.57	133.227	119.932	125.852	118.186	102.239	134.561	117.967	120.335	123.286	119.686
Nckap1	Nckap1	Nckap1	chr2:80500511-80581182	control	ko	OK	119.823	113.446	-0.0788945	-0.517279	0.2295	0.999838	7.03614E-05	no	115.438	115.166	111.075	109.878	113.505	114.654	118.188	109.665	116.29	119.298	122.697	121.005
Syn2	Syn2	Syn2	chr6:115134901-115282626	control	ko	OK	119.518	118.884	-0.00767323	-0.0472713	0.91355	0.999838	7.03614E-05	no	126.622	118.439	95.9958	120.662	120.852	121.18	123.433	123.885	120.295	117.983	114.86	124.933
Slirp	Slirp	Slirp	chr12:87428077-87472299	control	ko	OK	119.332	129.522	0.118222	0.339564	0.4358	0.999838	7.03614E-05	no	113.484	130.801	140.443	145.673	125.442	132.851	121.432	126.051	106.922	126.954	122.826	120.624
Cntn1	Cntn1	Cntn1	chr15:92051164-92341967	control	ko	OK	119.293	118.17	-0.0136454	-0.0885536	0.8378	0.999838	7.03614E-05	no	119.254	113.079	131.918	108.894	117.584	118.179	124.789	111.663	114.295	120.645	112.515	129.717
Ldha	Ldha	Ldha	chr7:46845803-46855627	control	ko	OK	119.257	128.951	0.112746	0.716142	0.0952	0.999838	7.03614E-05	no	129.149	131.805	132.159	151.033	120.026	117.066	121.126	129.242	116.611	138.917	104.464	117.036
Snx3	Snx3	Snx3	chr10:42502053-42535369	control	ko	OK	119.147	117.218	-0.0235468	-0.147769	0.72385	0.999838	7.03614E-05	no	118.522	122.694	110.247	119.564	116.388	115.954	111.342	123.035	119.205	121.53	118.266	117.588
Dnajc5	Dnajc5	Dnajc5	chr2:181520484-181552880	control	ko	OK	119.144	116.103	-0.0373011	-0.244353	0.5705	0.999838	7.03614E-05	no	117.851	115.737	121.384	112.616	113.694	118.922	116.851	111.767	116.301	118.056	118.047	124.172
Tmx4	Tmx4	Tmx4	chr2:134594501-134644121	control	ko	OK	118.905	120.216	0.015823	0.103339	0.80625	0.999838	7.03614E-05	no	124.396	113.422	131.316	119.145	114.294	120.966	122.164	116.025	121.629	116.864	109.224	127.902
Pfn1	Pfn1	Pfn1	chr11:70651846-70654650	control	ko	OK	118.75	125.615	0.0810863	0.485728	0.25445	0.999838	7.03614E-05	no	125.354	126.161	122.024	139.415	121.234	120.098	118.177	132.456	114.312	126.267	118.697	115.722
Nedd4	Nedd4	Nedd4	chr9:72662346-72749848	control	ko	OK	118.515	119.274	0.0092115	0.060114	0.8889	0.999838	7.03614E-05	no	125.258	118.132	127.818	111.386	115.566	118.784	127.291	109.955	112.448	121.145	115.452	125.013
Cct7	Cct7	Cct7	chr6:85446784-85468477	control	ko	OK	117.941	116.595	-0.0165529	-0.106026	0.80655	0.999838	7.03614E-05	no	111.025	114.424	127.337	120.455	114.346	114.88	113.262	117.035	118.224	124.787	116.318	112.435
Arpc3	Arpc3	Arpc3	chr5:122391927-122406178	control	ko	OK	117.886	119.485	0.0194406	0.115589	0.78965	0.999838	7.03614E-05	no	113.639	120.788	130.726	128.298	119.866	110.886	112.391	119.287	107.126	125.605	122.281	116.531
Ndufa12	Ndufa12	Ndufa12	chr10:94199008-94220948	control	ko	OK	117.723	120.483	0.0334367	0.18258	0.6694	0.999838	7.03614E-05	no	117.759	123.629	117.792	128.266	128.829	117.204	106.147	124.239	110.764	116.964	123.981	119.182
Bag1	Bag1	Bag1	chr4:40936397-40948294	control	ko	OK	117.376	114.852	-0.0313573	-0.196052	0.651	0.999838	7.03614E-05	no	109.8	109.994	106.215	126.997	116.689	120.499	110.285	118.339	119.976	115.232	123.059	111.236
Pmm1	Pmm1	Pmm1	chr15:81951105-81960930	control	ko	OK	117.214	120.419	0.0389194	0.241313	0.57075	0.999838	7.03614E-05	no	117.114	114.555	125.806	130.541	116.602	120.635	113.888	124.209	121.094	120.88	112.723	114.158
Ahsa1	Ahsa1	Ahsa1	chr12:87266727-87273952	control	ko	OK	117.121	115.714	-0.0174466	-0.108848	0.803	0.999838	7.03614E-05	no	111.49	118.781	123.304	124.936	112.824	108.742	108.234	117.397	108.494	119.833	127.676	112.482
Mir2861	Mir2861	Mir2861	chr2:32712806-32712888	control	ko	OK	116.9	91.1117	-0.359572	-0.261717	0.54445	0.999838	7.03614E-05	no	180.611	124.01	60.9987	60.7306	57.7707	32.1648	182.128	30.4801	211.557	127.294	95.8242	32.9257
Rraga	Rraga	Rraga	chr4:86575672-86577283	control	ko	OK	116.75	116.856	0.00131091	0.00831617	0.98345	0.999838	7.03614E-05	no	116.608	115.24	125.2	115.976	113.058	117.778	113.137	117.853	111.944	120.363	113.898	120.796
Tcp1	Tcp1	Tcp1	chr17:12916328-12940396	control	ko	OK	116.615	116.029	-0.00725942	-0.046842	0.91395	0.999838	7.03614E-05	no	110.612	114.079	131.846	119.937	112.697	115.365	114.56	109.137	115.878	120.141	111.098	119.342
Ppp1ca	Ppp1ca	Ppp1ca	chr19:4192173-4201603	control	ko	OK	116.6	116.589	-0.000134987	-0.000812588	0.9988	0.999838	7.03614E-05	no	116.752	120.91	115.69	117.942	114.56	114.467	112.715	119.675	117.332	123.74	113.821	111.506
Sirt2	Sirt2	Sirt2	chr7:28766751-28788665	control	ko	OK	116.578	112.35	-0.0532919	-0.33746	0.4375	0.999838	7.03614E-05	no	108.967	107.358	127.989	100.659	116.648	117.584	104.129	115.467	117.757	111.922	117.117	119.515
Mapk8ip3	Mapk8ip3	Mapk8ip3	chr17:24896499-24936977	control	ko	OK	116.493	112.177	-0.0544735	-0.347218	0.42305	0.999838	7.03614E-05	no	FAIL	FAIL	99.7585	111.344	FAIL	FAIL	119.924	FAIL	114.337	FAIL	120.657	115.125
Eif4g2	Eif4g2	Eif4g2	chr7:111067984-111083030	control	ko	OK	116.479	111.276	-0.0659325	-0.427094	0.3221	0.999838	7.03614E-05	no	113.842	112.709	112.688	109.374	109.212	113.293	112.242	106.843	116.795	111.829	121.726	115.566
Rap1gds1	Rap1gds1	Rap1gds1	chr3:138925896-139075201	control	ko	OK	116.431	108.373	-0.103475	-0.682122	0.1126	0.999838	7.03614E-05	no	109.803	108.653	96.4202	108.476	109.913	116.903	108.766	108.048	117.366	114.983	120.275	113.1
Romo1	Romo1	Romo1	chr2:156123636-156145794	control	ko	OK	116.094	122.945	0.0827115	0.282484	0.51305	0.999838	7.03614E-05	no	118.345	117.311	121.054	144.29	121.43	114.914	114.288	131.926	102.092	129.697	122.577	110.012
Ddt	Ddt	Ddt	chr10:75771232-75773374	control	ko	OK	115.966	116.347	0.00473419	0.0263018	0.9538	0.999838	7.03614E-05	no	105.285	114.732	129.628	128.452	113.629	111.874	105.218	121.959	117.596	108.651	128.837	108.78
Rpl31	Rpl31	Rpl31	chr1:39367850-39478747	control	ko	OK	115.946	118.221	0.0280281	0.155915	0.7152	0.999838	7.03614E-05	no	117.541	117.035	133.776	124.731	109.172	114.511	108.955	120.046	120.149	119.056	108.493	116.086
Ndufa13	Ndufa13	Ndufa13	chr8:69894181-69903518	control	ko	OK	115.621	119.154	0.0434292	0.269559	0.5318	0.999838	7.03614E-05	no	109.257	120.134	130.89	132.703	115.1	119.631	107.605	117.912	109.056	117.914	116.167	119.346
Guk1	Guk1	Guk1	chr11:59183854-59191952	control	ko	OK	115.61	112.001	-0.0457555	-0.276181	0.52445	0.999838	7.03614E-05	no	98.5793	111.394	118.843	126.552	111.148	111.367	108.045	110.081	120.495	113.244	115.295	113.408
Nap1l2	Nap1l2	Nap1l2	chrX:103184058-103186664	control	ko	OK	115.59	109.609	-0.0766583	-0.497109	0.24805	0.999838	7.03614E-05	no	108.801	110.144	122.049	107.215	105.432	109.701	109.257	104.27	112.402	113.032	116.987	119.941
Gm1673	Gm1673	Gm1673	chr5:33983473-33985006	control	ko	OK	115.588	117.633	0.0253077	0.124027	0.77075	0.999838	7.03614E-05	no	120.806	101.826	117.886	128.546	117.407	118.328	115.464	120.802	114.112	116.914	113.824	117.501
Ptprn	Ptprn	Ptprn	chr1:75247040-75264208	control	ko	OK	115.577	115.361	-0.00270224	-0.0175971	0.9689	0.999838	7.03614E-05	no	108.505	108.055	81.5444	129.767	123.06	117.295	124.546	130.113	114.196	118.709	112.707	116.696
Selk	Selk	Selk	chr14:29968379-29975074	control	ko	OK	115.292	111.973	-0.04214	-0.255888	0.55325	0.999838	7.03614E-05	no	110.754	111.056	122.344	115.332	106.344	109.598	108.086	112.272	114.575	119.031	113.645	113.918
D8Ertd738e	D8Ertd738e	D8Ertd738e	chr8:84246234-84249761	control	ko	OK	115.249	116.518	0.0157992	0.0895473	0.8364	0.999838	7.03614E-05	no	119.194	117.023	116.941	125.406	110.022	119.983	106.719	116.857	117.547	116.198	119.483	107.769
Npdc1	Npdc1	Npdc1	chr2:25403049-25409494	control	ko	OK	115.168	118.291	0.0386071	0.243604	0.5713	0.999838	7.03614E-05	no	117.455	119.139	102.106	130.826	116.588	113.192	119.467	127.556	115.345	116.355	112.474	116.496
Snap91	Snap91	Snap91	chr9:86765926-86880449	control	ko	OK	115.114	108.215	-0.089158	-0.57701	0.18045	0.999838	7.03614E-05	no	109.765	106.102	102.197	107.757	109.55	111.083	113.841	105.428	116.98	111.791	116.516	115.169
Dctn1	Dctn1	Dctn1	chr6:83165923-83200118	control	ko	OK	115.026	116.595	0.0195421	0.128133	0.7689	0.999838	7.03614E-05	no	115.1	108.908	101.788	122.501	125.074	121.251	117.575	120.563	108.565	124.611	118.561	108.369
Sptbn1	Sptbn1	Sptbn1	chr11:30099394-30219772	control	ko	OK	114.994	110.565	-0.0566565	-0.36632	0.3955	0.999838	7.03614E-05	no	111.79	105.821	112.154	104.629	114.353	113.741	117.413	104.622	116.696	119.26	116.594	107.425
Laptm4a	Laptm4a	Laptm4a	chr12:8921306-8938741	control	ko	OK	114.981	114.994	0.000157521	0.00101399	0.9978	0.999838	7.03614E-05	no	114.255	118.401	126.656	112.777	107.437	113.451	111.495	115.476	109.967	113.35	117.669	118.937
Map7d2	Map7d2	Map7d2	chrX:159414577-159498947	control	ko	OK	114.955	109.786	-0.0663737	-0.434139	0.30515	0.999838	7.03614E-05	no	107.851	103.064	106.034	113.166	116.686	114.006	113.213	104.266	113.614	111.968	119.882	114.354
Eif3h	Eif3h	Eif3h	chr15:51786562-51865461	control	ko	OK	114.716	119.206	0.0553814	0.343389	0.41635	0.999838	7.03614E-05	no	114.15	114.692	131.363	132.468	118.371	117.715	107.989	116.896	111.687	119.591	110.637	116.95
Rufy3	Rufy3	Rufy3	chr5:88565039-88651417	control	ko	OK	114.614	109.188	-0.0699625	-0.456031	0.28995	0.999838	7.03614E-05	no	108.139	108.332	113.909	106.761	110.365	110.069	112.402	103.529	113.155	109.209	119.922	116.17
Psma7	Psma7	Psma7	chr2:180036366-180042464	control	ko	OK	114.522	117.417	0.036017	0.217417	0.6123	0.999838	7.03614E-05	no	114.826	113.823	127.098	125.452	121.976	112.273	107.895	115.997	114.002	116.672	111.571	115.844
Eid1	Eid1	Eid1	chr2:125627446-125724148	control	ko	OK	114.342	116.587	0.0280562	0.178823	0.68125	0.999838	7.03614E-05	no	117.231	116.466	119.395	116.87	114.637	121.549	111.31	115.241	113.61	119.859	105.656	118.243
Cox7a2l	Cox7a2l	Cox7a2l	chr17:83501916-83514333	control	ko	OK	114.045	113.805	-0.00304107	-0.0185917	0.96665	0.999838	7.03614E-05	no	108.093	108.537	129.458	121.468	110.439	112.434	107.371	112.643	121.691	115.242	110.028	109.221
Ank2	Ank2	Ank2	chr3:126921606-126998452	control	ko	OK	113.51	108.574	-0.0641366	-0.419593	0.3308	0.999838	7.03614E-05	no	106.102	110.174	107.009	109.573	112.009	107.108	111.26	105.357	116.712	111.275	117.89	108.161
Acsl6	Acsl6	Acsl6	chr11:54303823-54361539	control	ko	OK	113.408	110.695	-0.0349379	-0.226879	0.59515	0.999838	7.03614E-05	no	110.973	106.182	114.593	101.592	113.574	114.243	110.048	114.354	106.563	107.659	121.848	117.563
2900097C17Rik	2900097C17Rik	2900097C17Rik	chr2:156388062-156392979	control	ko	OK	1.13E+02	107.306	-0.0757687	-0.496008	0.2506	0.999838	7.03614E-05	no	105.399	104.809	104.737	110.827	106.733	108.059	109.198	108.684	117.771	111.114	113.814	109.668
Hsph1	Hsph1	Hsph1	chr5:149616844-149636315	control	ko	OK	112.6	105.922	-0.0882083	-0.574826	0.18045	0.999838	7.03614E-05	no	99.8473	109.143	98.7483	115.911	100.752	98.8003	111.443	112.727	102.403	117.201	124.867	105.928
Dynlt3	Dynlt3	Dynlt3	chrX:9654269-9662983	control	ko	OK	112.563	103.352	-0.12317	-0.790485	0.0675	0.999838	7.03614E-05	no	89.9371	104.139	117.139	104.873	104.432	101.419	105.053	99.8201	113.707	105.328	117.931	113.286
Ap1s1	Ap1s1	Ap1s1	chr5:137034993-137046060	control	ko	OK	112.493	107.866	-0.0605916	-0.375328	0.38	0.999838	7.03614E-05	no	96.6471	106.1	116.029	115.716	108.892	107.877	102.542	109.127	112.454	120.774	108.075	108.67
Chmp2a	Chmp2a	Chmp2a	chr7:13032005-13034777	control	ko	OK	112.463	117.842	0.0674071	0.404791	0.3499	0.999838	7.03614E-05	no	115.542	116.432	122.089	132.97	117.939	116.077	108.98	112.71	115.195	117.479	106.5	110.678
Dzank1	Dzank1	Dzank1	chr2:144470556-144527398	control	ko	OK	112.254	111.32	-0.0120614	-0.0783816	0.8504	0.999838	7.03614E-05	no	114.918	104.705	123.636	105.186	110.55	114.244	115.674	101.646	112.196	106.398	108.846	121.578
Arpc1a	Arpc1a	Arpc1a	chr5:145083868-145108756	control	ko	OK	112.041	113.282	0.0158893	0.100475	0.8203	0.999838	7.03614E-05	no	108.858	113.937	120.821	118.816	113.025	113.586	104.524	112.69	114.893	114.694	108.01	110.567
Pacsin1	Pacsin1	Pacsin1	chr17:27655590-27711117	control	ko	OK	111.883	107.077	-0.0633471	-0.413126	0.3399	0.999838	7.03614E-05	no	110.706	104.643	83.2527	105.216	115.036	114.352	115.419	107.991	106.206	112.14	118.713	110.475
Itfg1	Itfg1	Itfg1	chr8:85717556-85840949	control	ko	OK	111.858	108.89	-0.0387969	-0.253236	0.5564	0.999838	7.03614E-05	no	113.025	110.919	112.248	102.474	104.704	109.455	112.464	105.834	109.601	110.579	110.06	117.194
Arhgef4	Arhgef4	Arhgef4	chr1:34801721-34812754	control	ko	OK	111.727	104.508	-0.0963657	-0.624969	0.1452	0.999838	7.03614E-05	no	98.4673	101.217	102.481	110.484	112.5	106.94	102.331	101.641	115.464	107.168	110.054	114.221
Lgmn	Lgmn	Lgmn	chr12:102394097-102439697	control	ko	OK	111.647	108.425	-0.0422369	-0.269589	0.53055	0.999838	7.03614E-05	no	104.336	108.276	116.167	111.422	108.216	107.785	103.761	107.442	113.386	108.214	108.897	116.09
Ncald	Ncald	Ncald	chr15:37366174-37792428	control	ko	OK	111.476	113.529	0.026326	0.171757	0.6879	0.999838	7.03614E-05	no	112.054	113.667	120.996	114.458	111.741	113.02	110.7	111.599	106.377	128.83	97.4399	113.258
2210016L21Rik	2210016L21Rik	2210016L21Rik	chr5:114942201-114948540	control	ko	OK	1.11E+02	115.963	0.0678104	0.422512	0.3269	0.999838	7.03614E-05	no	112.009	117.902	116.09	126.858	116.48	112.943	110.375	115.051	111.53	115.708	105.773	109.545
Phyh	Phyh	Phyh	chr2:4918995-4938743	control	ko	OK	110.637	113.992	0.0431037	0.270972	0.536	0.999838	7.03614E-05	no	114.839	112.646	116.605	118.474	109.75	110.802	107.168	121.652	105.355	111.184	115.857	110.151
Rangap1	Rangap1	Rangap1	chr15:81704247-81729919	control	ko	OK	110.624	105.955	-0.0622095	-0.406304	0.35315	0.999838	7.03614E-05	no	104.263	105.056	103.443	111.684	105.848	106.381	106.05	104.912	108.713	111.27	115.029	107.482
Snrpd3	Snrpd3	Snrpd3	chr10:75518041-75535440	control	ko	OK	110.541	110.72	0.00233119	0.012826	0.976	0.999838	7.03614E-05	no	108.376	113.365	110.908	116.204	112.958	111.726	101.709	110.511	108.375	120.582	111.911	101.296
Vps29	Vps29	Vps29	chr5:122354412-122363287	control	ko	OK	110.304	107.739	-0.0339373	-0.204062	0.63255	0.999838	7.03614E-05	no	106.204	108.292	119.083	108.627	107.58	101.941	101.847	108.342	105.712	113.49	106.5	115.513
Arhgdia	Arhgdia	Arhgdia	chr11:120577234-120581620	control	ko	OK	109.854	112.371	0.0326898	0.212315	0.6188	0.999838	7.03614E-05	no	111.758	111.509	108.966	115.906	113.408	111	108.365	118.058	110.602	113.623	106.46	108.73
Grin1	Grin1	Grin1	chr2:25289910-25319187	control	ko	OK	109.733	106.59	-0.0419259	-0.273669	0.52525	0.999838	7.03614E-05	no	112.014	102.302	97.753	108.507	111.389	106.739	110.062	103.953	111.364	111.565	104.824	111.179
Scamp1	Scamp1	Scamp1	chr13:94201432-94285281	control	ko	OK	109.725	108.314	-0.0186719	-0.122	0.7729	0.999838	7.03614E-05	no	107.48	108.592	112.787	108.516	106.492	106.901	110.422	105.326	110.391	111.33	103.055	114.125
Atox1	Atox1	Atox1	chr11:55446642-55461138	control	ko	OK	109.619	110.618	0.0130821	0.0638081	0.88165	0.999838	7.03614E-05	no	111.57	101.066	118.038	122.148	114.774	100.222	102.103	115.021	105.77	112.757	113.409	106.541
Ppib	Ppib	Ppib	chr9:66060168-66069731	control	ko	OK	109.557	113.605	0.0523498	0.294573	0.49485	0.999838	7.03614E-05	no	111.544	107.148	118.36	119.141	112.096	111.934	109.53	119.091	108.128	113.836	109.146	107.118
Psmc3	Psmc3	Psmc3	chr2:91054015-91059438	control	ko	OK	109.454	109.406	-0.000630504	-0.00398786	0.9927	0.999838	7.03614E-05	no	105.596	107.996	117.894	117.868	111.936	104.372	102.57	107.019	110.012	109.926	109.818	108.06
Pdhb	Pdhb	Pdhb	chr14:8165990-8172992	control	ko	OK	109.415	106.448	-0.039656	-0.248704	0.56065	0.999838	7.03614E-05	no	97.3881	109.3	116.322	108.235	107.347	105.169	103.861	103.963	108.054	103.744	111.774	114.087
Mog	Mog	Mog	chr17:37010739-37023398	control	ko	OK	109.323	106.031	-0.044109	-0.279025	0.5156	0.999838	7.03614E-05	no	107.38	104.717	109.574	102.072	109.296	109.466	86.9952	118.747	116.106	97.4857	113.401	110.298
Emc7	Emc7	Emc7	chr2:112455024-112467436	control	ko	OK	108.905	107.81	-0.0145881	-0.0887056	0.83215	0.999838	7.03614E-05	no	104.661	109.768	117.88	105.824	103.786	109.029	102.063	109.466	106.192	108.535	106.717	114.176
Pcmt1	Pcmt1	Pcmt1	chr10:7630235-7664623	control	ko	OK	108.88	105.561	-0.0446618	-0.284161	0.50755	0.999838	7.03614E-05	no	101.401	104.946	109.995	108.136	104.623	106.78	106.312	102.293	108.254	105.311	107.484	114.47
Vapa	Vapa	Vapa	chr17:65580052-65613555	control	ko	OK	108.868	106.437	-0.0325741	-0.205916	0.63435	0.999838	7.03614E-05	no	107.634	115.213	100.915	107.217	104.991	105.081	104.932	105.515	113.26	107.666	105.018	109.527
Snrnp70	Snrnp70	Snrnp70	chr7:45376453-45395742	control	ko	OK	108.709	116.946	0.105371	0.588105	0.1672	0.999838	7.03614E-05	no	109.239	118.622	100.737	125.662	123.72	109.715	116.696	131.18	105.149	117.978	115.566	96.1454
Pfdn6	Pfdn6	Pfdn6	chr17:33938908-33940343	control	ko	OK	108.703	113.73	0.0652228	0.328597	0.4436	0.999838	7.03614E-05	no	108.215	118.921	121.091	118.857	109.746	110.668	107.919	114.421	114.848	109.888	102.739	107.337
Coa3	Coa3	Coa3	chr11:101277969-101278948	control	ko	OK	108.505	105.934	-0.0345969	-0.197177	0.6403	0.999838	7.03614E-05	no	99.1503	107.219	109.229	114.962	111.177	99.8752	90.0125	115.847	103.844	113.411	107.285	109.481
Mapre3	Mapre3	Mapre3	chr5:30814755-30866106	control	ko	OK	108.458	109.369	0.0120779	0.0770761	0.85355	0.999838	7.03614E-05	no	107.815	107.23	91.1712	117.225	114.618	112.576	111.729	112.591	106.793	110.43	107.852	108.755
Fkbp4	Fkbp4	Fkbp4	chr6:128430106-128438631	control	ko	OK	108.301	107.165	-0.0152034	-0.0976503	0.8224	0.999838	7.03614E-05	no	105.3	110.861	116.574	116.689	102.836	101.178	104.143	99.7409	108.589	108.115	112.415	104.083
Ccdc124	Ccdc124	Ccdc124	chr8:70868226-70873490	control	ko	OK	108.259	109.559	0.0172324	0.102537	0.80815	0.999838	7.03614E-05	no	101.423	107.972	113.718	125.34	108.126	112.534	96.3928	110.971	109.777	113.372	107.859	102.026
Arl2	Arl2	Arl2	chr19:6134388-6141137	control	ko	OK	108.13	109.327	0.0158732	0.0938285	0.8239	0.999838	7.03614E-05	no	106.381	105.617	114.038	114.805	108.958	114.272	99.772	110.77	109.885	107.442	103.765	111.43
Psmd4	Psmd4	Psmd4	chr3:95032690-95042614	control	ko	OK	108.129	108.65	0.00693074	0.0431087	0.91765	0.999838	7.03614E-05	no	103.289	106.304	116.528	117.374	109.853	111.065	100.939	103.848	111.954	109.985	108.871	101.708
Hacd3	Hacd3	Hacd3	chr9:64986982-65021717	control	ko	OK	108.083	108.569	0.00646712	0.0419719	0.91975	0.999838	7.03614E-05	no	108.066	109.524	112.025	110.211	103.886	106.008	105.29	113.54	106.374	108.014	106.257	111.689
Pygb	Pygb	Pygb	chr2:150786795-150831748	control	ko	OK	108.003	112.152	0.0543788	0.355527	0.40525	0.999838	7.03614E-05	no	119.523	107.706	117.872	110.449	107.148	110.894	110.632	112.988	108.581	104.289	103.528	115.614
Aktip	Aktip	Aktip	chr8:91070056-91135494	control	ko	OK	107.653	103.701	-0.0539529	-0.299455	0.4881	0.999838	7.03614E-05	no	97.6088	100.521	112.427	109.552	102.424	102.126	100.636	104.312	111.841	100.907	109.384	108.478
Pcbp1	Pcbp1	Pcbp1	chr6:86524496-86526165	control	ko	OK	107.476	107.441	-0.000460579	-0.00291279	0.9944	0.999838	7.03614E-05	no	111.509	110.803	90.012	111.751	110.94	108.256	105.256	111.005	108.995	107.083	109.546	104.279
Rab1	Rab1	Rab1	chr11:20201601-20226856	control	ko	OK	107.345	105.803	-0.0208694	-0.135256	0.74715	0.999838	7.03614E-05	no	103.21	107.227	110.062	105.318	101.044	104.574	108.392	106.601	105.969	107.411	107.494	108.505
Rpl18a	Rpl18a	Rpl18a	chr8:70894721-70897443	control	ko	OK	107.107	106.327	-0.0105384	-0.0651544	0.87995	0.999838	7.03614E-05	no	103.696	104.543	119.247	111.673	103.769	107.393	98.0228	102.274	109.356	112.704	98.078	108.289
Nme2	Nme2	Nme2	chr11:93949813-93956256	control	ko	OK	107.051	113.452	0.083777	0.481115	0.2678	0.999838	7.03614E-05	no	109.067	113.702	126.897	120.918	109.442	109.185	107.825	110.576	103.203	117.278	99.4053	108.318
Mrpl20	Mrpl20	Mrpl20	chr4:155803617-155808829	control	ko	OK	106.758	107.592	0.0112195	0.0629069	0.88505	0.999838	7.03614E-05	no	100.347	107.444	115.319	114.127	111.17	106.831	95.9852	109.51	104.692	110.445	111.327	100.568
Hk1	Hk1	Hk1	chr10:62268854-62379908	control	ko	OK	106.616	106.581	-0.000471724	-0.00309543	0.9944	0.999838	7.03614E-05	no	105.692	101.592	99.1878	108.474	112.608	110.924	109.235	104.937	102.11	114.616	103.857	105.881
Ergic3	Ergic3	Ergic3	chr2:156008124-156018279	control	ko	OK	106.207	109.466	0.0435955	0.270168	0.5244	0.999838	7.03614E-05	no	108.792	106.502	114.426	111.254	106.199	110.196	108.61	109.749	105.134	105.802	101.803	112.09
Brk1	Brk1	Brk1	chr6:113604771-113616951	control	ko	OK	106.141	106.007	-0.00182279	-0.0110887	0.97915	0.999838	7.03614E-05	no	104.75	106.469	112.704	112.248	102.313	102.999	97.1869	109.389	103.411	109.571	104.881	106.702
Gsta4	Gsta4	Gsta4	chr9:78191965-78209349	control	ko	OK	106.119	106.57	0.00612488	0.0366211	0.9326	0.999838	7.03614E-05	no	102.057	104.414	117.316	113.679	104.992	99.4659	97.897	112.742	108.09	99.1731	111.983	105.229
Acly	Acly	Acly	chr11:100476351-100528000	control	ko	OK	106.043	107.294	0.0169191	0.109286	0.80245	0.999838	7.03614E-05	no	112.403	103.907	115.35	84.13	102.33	123.894	115.325	101.011	98.7865	113.995	99.1422	112.248
St13	St13	St13	chr15:81365043-81399694	control	ko	OK	105.823	103.486	-0.032222	-0.202999	0.63695	0.999838	7.03614E-05	no	102.651	103.671	112.273	101.363	97.1066	102.482	107.872	100.467	98.7507	110.882	112.624	101.035
Camk2g	Camk2g	Camk2g	chr14:20734872-20794088	control	ko	OK	105.74	101.1	-0.0647327	-0.422878	0.3277	0.999838	7.03614E-05	no	101.187	95.0322	100.803	101.232	107.566	101.055	103.01	98.9148	107.975	101.583	104.274	109.126
Acot13	Acot13	Acot13	chr13:24817954-24831489	control	ko	OK	105.53	107.809	0.0308136	0.173836	0.68255	0.999838	7.03614E-05	no	99.0895	109.887	115.577	113.977	107.73	104.526	105.643	106.039	99.0496	109.969	112.007	101.096
Sccpdh	Sccpdh	Sccpdh	chr1:179668230-179687184	control	ko	OK	105.441	104.569	-0.0119809	-0.0763781	0.85995	0.999838	7.03614E-05	no	102.513	104.805	117.243	100.983	101.631	105.559	96.5874	107.231	106.703	103.455	107.193	104.413
Kifap3	Kifap3	Kifap3	chr1:163779582-163917107	control	ko	OK	105.012	100.729	-0.060071	-0.392807	0.3604	0.999838	7.03614E-05	no	102.35	97.6732	100.949	97.5212	101.716	102.817	103.528	99.2808	104.264	102.311	103.132	110.341
Tmem147	Tmem147	Tmem147	chr7:30727700-30729534	control	ko	OK	104.756	102.297	-0.0342674	-0.201356	0.6337	0.999838	7.03614E-05	no	96.3064	104.247	108.366	110.006	99.4623	102.086	97.2784	100.625	105.874	101.977	99.7488	111.425
Rps16	Rps16	Rps16	chr7:28350688-28352698	control	ko	OK	104.541	114.221	0.127758	0.703455	0.10225	0.999838	7.03614E-05	no	107.139	112.299	125.945	123.77	116.44	111.218	100.533	116.425	91.2239	117.804	98.7003	110.436
Ppp1r14a	Ppp1r14a	Ppp1r14a	chr7:29289319-29293390	control	ko	OK	104.29	98.5651	-0.0814516	-0.422148	0.3239	0.999838	7.03614E-05	no	88.9179	91.4712	90.8915	100.559	109.614	101.434	88.105	117.528	109.057	107.589	102.624	97.8901
Ik	Ik	Ik	chr18:36744655-36757639	control	ko	OK	104.188	106.567	0.0325717	0.208167	0.6285	0.999838	7.03614E-05	no	105.406	105.038	116.744	110.421	105.804	106.42	101.257	101.442	104.466	107.901	101.573	102.809
Dnm1l	Dnm1l	Dnm1l	chr16:16312227-16359031	control	ko	OK	104.141	101.263	-0.040432	-0.265111	0.5336	0.999838	7.03614E-05	no	100.284	101.362	110.416	97.5894	98.1293	100.541	104.965	96.8191	102.953	103.22	102.954	107.438
Oxct1	Oxct1	Oxct1	chr15:4020110-4155344	control	ko	OK	104.041	99.5369	-0.0638523	-0.415769	0.32835	0.999838	7.03614E-05	no	99.3412	100.42	105.594	97.2282	95.1244	99.2792	101.39	97.9179	101.293	101.059	106.803	107.01
Mapk8ip2	Mapk8ip2	Mapk8ip2	chr15:89453910-89462447	control	ko	OK	104.017	99.3447	-0.0663087	-0.432256	0.3123	0.999838	7.03614E-05	no	101.606	94.3509	84.8597	100.095	105.666	101.772	106.969	99.4396	99.734	104.837	107.998	103.5
Ddx24	Ddx24	Ddx24	chr12:103407975-103425867	control	ko	OK	103.928	104.193	0.00367891	0.0238874	0.95605	0.999838	7.03614E-05	no	103.823	96.6614	113.681	106.53	105.125	106.075	98.6532	102.996	101.395	105.57	102.628	106.118
Bcan	Bcan	Bcan	chr3:87987530-88000356	control	ko	OK	103.705	97.8071	-0.084468	-0.547899	0.20155	0.999838	7.03614E-05	no	91.349	96.1696	85.5269	93.6382	106.329	104.487	104.767	100.19	109.124	100.671	103.895	101.128
Tspyl1	Tspyl1	Tspyl1	chr10:34282189-34284885	control	ko	OK	103.463	100.877	-0.0365142	-0.236445	0.58075	0.999838	7.03614E-05	no	102.539	103.693	95.2782	102.781	100.861	100.399	100.642	100.825	103.508	102.988	104.298	103.057
Actr1a	Actr1a	Actr1a	chr19:46376813-46395735	control	ko	OK	103.432	100.258	-0.0449606	-0.291175	0.4992	0.999838	7.03614E-05	no	94.7929	98.1951	108.202	101.502	102.173	101.562	95.2014	100.439	102.954	100.81	102.249	107.715
Gad2	Gad2	Gad2	chr2:22622326-22693877	control	ko	OK	103.393	110.95	0.101775	0.663406	0.1216	0.999838	7.03614E-05	no	121.855	104.292	116.525	92.4158	109.717	123.077	121.38	98.3425	97.6825	113.503	100.102	102.285
Atp1b3	Atp1b3	Atp1b3	chr9:96332674-96364299	control	ko	OK	103.369	100.475	-0.0409673	-0.259879	0.53995	0.999838	7.03614E-05	no	93.7668	104.564	108.854	91.1669	102.209	101.333	98.7419	103.162	106.263	105.343	96.2399	105.629
Fabp5	Fabp5	Fabp5	chr3:10012584-10016610	control	ko	OK	102.806	101.241	-0.0221288	-0.13152	0.7568	0.999838	7.03614E-05	no	98.1535	96.089	114.046	94.0344	110.018	99.8859	93.7668	103.936	106.74	103.911	96.9312	103.642
Cct3	Cct3	Cct3	chr3:88297134-88321766	control	ko	OK	102.767	102.535	-0.00326423	-0.0208099	0.9611	0.999838	7.03614E-05	no	99.6141	100.935	113.292	107.938	98.1535	99.8442	100.679	99.8238	104.924	102.11	102.944	101.091
Btf3	Btf3	Btf3	chr13:98309896-98317006	control	ko	OK	102.578	108.914	0.0864698	0.511173	0.23195	0.999838	7.03614E-05	no	107.341	107.528	121.032	113.466	112.052	102.569	98.8817	108.441	98.2013	104.872	96.2435	110.994
Alg2	Alg2	Alg2	chr4:47469832-47474367	control	ko	OK	102.574	104.546	0.0274771	0.178624	0.6794	0.999838	7.03614E-05	no	106.759	100.163	106.199	108.103	102.458	109.724	104.597	98.3666	102.637	104.091	95.2504	108.318
Ankrd46	Ankrd46	Ankrd46	chr15:36477667-36496791	control	ko	OK	102.517	99.5945	-0.0417214	-0.269019	0.5355	0.999838	7.03614E-05	no	99.7889	100.34	109.732	97.0837	97.1167	98.3334	98.2394	96.1208	105.479	101.591	97.9109	105.085
Ppp2r4	Ppp2r4	Ppp2r4	chr2:30416049-30447807	control	ko	OK	102.124	102.369	0.00346037	0.0223665	0.95765	0.999838	7.03614E-05	no	101.795	99.0194	99.2483	108.717	102.911	102.487	99.5629	105.21	101.756	103.735	101.695	101.308
Haghl	Haghl	Haghl	chr17:25773775-25785586	control	ko	OK	102.099	101.15	-0.0134672	-0.0763534	0.8641	0.999838	7.03614E-05	no	94.2853	92.1406	109.162	108.168	101.404	102.417	96.848	104.776	106.834	98.3453	100.209	103.006
Vgf	Vgf	Vgf	chr5:137030294-137033351	control	ko	OK	101.962	105.33	0.0468853	0.299148	0.48255	0.999838	7.03614E-05	no	97.8494	95.6423	59.6093	148.069	102.209	110.858	105.101	123.306	90.8808	114.584	104.135	98.2489
Dpp6	Dpp6	Dpp6	chr5:26817356-27727500	control	ko	OK	101.817	104.268	0.0343177	0.223685	0.60065	0.999838	7.03614E-05	no	109.12	101.508	105.501	101.968	107.61	104.268	105.731	98.4428	95.8798	104.273	98.8994	108.218
Ctbp1	Ctbp1	Ctbp1	chr5:33247722-33275004	control	ko	OK	101.776	100.626	-0.0163977	-0.105422	0.8085	0.999838	7.03614E-05	no	99.7728	100.108	88.3151	105.813	103.141	108.153	99.0255	100.676	103.816	103.228	96.9575	103.101
Kcnj10	Kcnj10	Kcnj10	chr1:172341209-172374085	control	ko	OK	101.626	93.439	-0.121167	-0.791482	0.06575	0.999838	7.03614E-05	no	93.7875	96.6404	85.1731	85.8812	94.9339	96.1237	103.645	91.3274	101.02	91.2911	113.205	100.987
Atf4	Atf4	Atf4	chr15:80255183-80257545	control	ko	OK	101.491	101.427	-0.00090634	-0.0056557	0.9894	0.999838	7.03614E-05	no	98.3861	110.272	100.32	108.428	98.3495	98.9829	97.6929	98.985	100.33	103.058	107.505	95.0703
Ppa1	Ppa1	Ppa1	chr10:61648620-61674165	control	ko	OK	101.327	95.8631	-0.0799679	-0.491558	0.2488	0.999838	7.03614E-05	no	87.5014	92.4372	98.6919	103.557	95.4364	98.5421	96.0918	94.6467	101.639	97.6619	105.839	100.167
Pgk1	Pgk1	Pgk1	chrX:106187099-106203699	control	ko	OK	101.322	99.5565	-0.025355	-0.160729	0.71195	0.999838	7.03614E-05	no	93.7146	98.1181	108.886	107.67	97.468	98.5445	97.3934	94.6582	100.659	102.537	101.389	100.702
Cacng7	Cacng7	Cacng7	chr7:3336584-3366948	control	ko	OK	101.168	95.5571	-0.0823223	-0.476853	0.2609	0.999838	7.03614E-05	no	95.0586	94.4819	83.9264	90.8161	104.107	103.493	100.29	92.2837	97.6133	101.819	103.106	102.134
Pdia3	Pdia3	Pdia3	chr2:121413901-121438686	control	ko	OK	101.156	100.097	-0.0151849	-0.0981555	0.81675	0.999838	7.03614E-05	no	100.033	103.529	101.127	102.227	93.9084	96.0264	97.6318	106.295	96.1965	103.54	104.527	100.361
Fus	Fus	Fus	chr7:127967478-127982031	control	ko	OK	101.097	108.983	0.108359	0.688442	0.11235	0.999838	7.03614E-05	no	109.334	101.492	92.503	111.206	119.701	115.63	107.694	114.301	97.4518	104.093	97.2601	105.583
Dnajc7	Dnajc7	Dnajc7	chr11:100582835-100620168	control	ko	OK	100.907	103.445	0.035833	0.230449	0.5898	0.999838	7.03614E-05	no	96.7389	102.793	109.351	109.771	102.992	104.438	97.5364	103.939	100.913	101.043	102.951	98.7218
Hpca	Hpca	Hpca	chr4:129105529-129121925	control	ko	OK	100.844	97.6308	-0.0467201	-0.290814	0.502	0.999838	7.03614E-05	no	92.6819	102.394	91.37	108.744	100.977	98.4641	90.1533	96.2617	98.4395	120.438	85.7615	98.7373
Elmod1	Elmod1	Elmod1	chr9:53911459-53975301	control	ko	OK	100.814	98.8707	-0.0280751	-0.18139	0.6738	0.999838	7.03614E-05	no	101.205	100.494	100.962	97.1624	94.3228	100.778	99.897	96.1449	99.2434	102.107	99.0915	102.813
Cmas	Cmas	Cmas	chr6:142756685-142775714	control	ko	OK	100.7	101.22	0.00743477	0.0470458	0.9136	0.999838	7.03614E-05	no	99.8121	98.1806	106.118	107.46	97.858	100.6	99.0393	100.69	101.237	100.989	102.433	98.1388
Syngr3	Syngr3	Syngr3	chr17:24685091-24689949	control	ko	OK	100.601	102.315	0.0243824	0.155113	0.71875	0.999838	7.03614E-05	no	106.85	95.1076	84.6762	107.214	102.198	104.455	113.167	104.855	97.9386	107.734	93.2339	103.497
Serinc3	Serinc3	Serinc3	chr2:163623272-163645800	control	ko	OK	100.26	97.7158	-0.0370775	-0.241913	0.5684	0.999838	7.03614E-05	no	92.8316	100.14	109.738	98.4145	94.7212	97.3901	95.2044	93.2867	100.295	101.617	101.019	98.1072
Cope	Cope	Cope	chr8:70302784-70312990	control	ko	OK	100.198	102.937	0.0389066	0.234059	0.587	0.999838	7.03614E-05	no	98.6251	102.082	109.833	107.358	105.674	101.002	94.7794	104.141	102.269	99.6706	100.135	98.7172
Actg1	Actg1	Actg1	chr11:120345689-120348484	control	ko	OK	100.16	97.6601	-0.0364606	-0.231343	0.5944	0.999838	7.03614E-05	no	98.9339	91.3371	97.6715	90.1864	97.3735	101.733	98.8517	105.193	99.2363	102.975	91.4738	106.954
Actr1b	Actr1b	Actr1b	chr1:36699201-36709925	control	ko	OK	99.9173	98.2536	-0.0242231	-0.154716	0.7201	0.999838	7.03614E-05	no	96.4361	97.8986	93.5521	99.3955	100.179	97.9191	101.069	99.5796	99.953	103.931	99.5361	96.2494
Zranb2	Zranb2	Zranb2	chr3:157534396-157548339	control	ko	OK	99.8987	98.9598	-0.0136236	-0.0879753	0.8397	0.999838	7.03614E-05	no	96.227	103.888	108.942	91.395	93.6848	95.613	101.892	100.037	100.417	100.895	98.0262	100.256
Epn1	Epn1	Epn1	chr7:5080234-5098178	control	ko	OK	99.839	97.6785	-0.031563	-0.20283	0.64275	0.999838	7.03614E-05	no	96.0132	95.6573	85.1462	104.544	104.034	102.29	93.7023	100.04	98.9677	108.273	95.8985	96.2169
Agap3	Agap3	Agap3	chr5:24452176-24502047	control	ko	OK	99.8295	99.7924	-0.000536639	-0.00336689	0.9942	0.999838	7.03614E-05	no	105.124	98.7646	80.7927	105.219	105.444	102.828	100.976	99.1906	101.075	102.369	97.4967	98.377
Mrpl30	Mrpl30	Mrpl30	chr1:37890552-37898333	control	ko	OK	99.8277	99.4637	-0.00527033	-0.0294665	0.9459	0.999838	7.03614E-05	no	92.7781	101.799	113.816	102.51	101.009	96.1571	90.5917	97.0493	100.462	103.243	98.4341	97.1714
Dnajc8	Dnajc8	Dnajc8	chr4:132535558-132553742	control	ko	OK	99.8223	100.171	0.00503088	0.0311922	0.9396	0.999838	7.03614E-05	no	96.4966	97.7024	107.728	103.999	103.491	99.6524	94.9385	97.3611	97.5642	100.896	96.7259	104.103
Atp5g1	Atp5g1	Atp5g1	chr11:96072792-96075694	control	ko	OK	99.7839	96.8123	-0.0436175	-0.250696	0.5543	0.999838	7.03614E-05	no	91.7789	95.9661	104.191	102.763	97.8529	91.9121	93.0181	97.0167	95.5264	97.5157	104.676	101.418
Ntrk2	Ntrk2	Ntrk2	chr13:58806568-59133970	control	ko	OK	99.7154	103.84	0.0584757	0.37708	0.3824	0.999838	7.03614E-05	no	112.939	96.1539	100.651	103.121	101.931	112.846	110.11	92.9703	93.1636	101.836	94.355	FAIL
Tceb1	Tceb1	Tceb1	chr1:16642764-16656865	control	ko	OK	99.4789	96.2466	-0.047655	-0.282183	0.50915	0.999838	7.03614E-05	no	94.4531	102.639	108.575	94.5797	92.5063	93.8174	92.1617	91.2404	99.8844	99.7597	98.4555	99.8159
Rps28	Rps28	Rps28	chr17:33823036-33824498	control	ko	OK	99.3779	109.218	0.13622	0.53522	0.2117	0.999838	7.03614E-05	no	107.238	111.556	115.447	113.826	104.307	108.541	100.154	112.678	90.808	106.535	94.8505	105.318
Ddx39b	Ddx39b	Ddx39b	chr17:35241745-35253707	control	ko	OK	99.371	103.812	0.063082	0.397274	0.35475	0.999838	7.03614E-05	no	104.756	102.603	103.715	102.16	101.538	102.837	100.803	112.086	98.4956	103.777	94.1469	101.065
Rnf13	Rnf13	Rnf13	chr3:57736061-57835425	control	ko	OK	99.3309	95.1839	-0.0615253	-0.355869	0.41475	0.999838	7.03614E-05	no	92.1987	95.359	112.688	82.2823	93.1484	96.4838	95.5434	93.7678	100.322	92.3318	104.461	100.209
Ppp3ca	Ppp3ca	Ppp3ca	chr3:136670065-136937727	control	ko	OK	99.3131	93.6541	-0.0846423	-0.553257	0.1994	0.999838	7.03614E-05	no	98.3012	104.353	80.0385	93.4819	95.1169	91.4878	90.924	95.5297	99.5767	107.813	93.6773	96.1852
Phyhipl	Phyhipl	Phyhipl	chr10:70440667-70599291	control	ko	OK	99.1856	96.298	-0.0426246	-0.245431	0.56695	0.999838	7.03614E-05	no	99.0849	96.2429	92.7249	94.5864	93.6625	96.4574	98.005	99.6202	101.451	96.8702	96.8039	101.617
1500011B03Rik	1500011B03Rik	1500011B03Rik	chr5:114808195-114813976	control	ko	OK	9.88E+01	102.699	0.0559914	0.326082	0.44735	0.999838	7.03614E-05	no	106.194	105.364	107.876	106.802	98.6361	102.647	95.2346	98.8418	94.692	103.867	88.9004	107.701
Chmp5	Chmp5	Chmp5	chr4:40948552-40965302	control	ko	OK	98.6334	96.4038	-0.0329864	-0.203748	0.63035	0.999838	7.03614E-05	no	91.419	99.6429	106.848	97.4987	93.2909	94.9768	91.5064	96.0473	99.337	96.5554	94.39	104.251
Scd1	Scd1	Scd1	chr19:44394449-44407709	control	ko	OK	98.5891	95.9234	-0.0395461	-0.257846	0.54445	0.999838	7.03614E-05	no	91.0478	97.496	113.192	74.8433	98.1243	101.898	99.6066	91.1795	102.68	97.8949	87.0475	106.734
Acsbg1	Acsbg1	Acsbg1	chr9:54604996-54661885	control	ko	OK	98.5809	96.112	-0.0365921	-0.236508	0.57925	0.999838	7.03614E-05	no	93.9875	92.8989	108.437	97.3256	93.7539	98.2074	89.5064	94.7795	93.4804	94.7996	107.056	98.9874
Arl6ip5	Arl6ip5	Arl6ip5	chr6:97210791-97233315	control	ko	OK	98.577	98.716	0.00203245	0.0125351	0.9764	0.999838	7.03614E-05	no	101.565	103.708	101.239	100.856	95.0266	95.2683	93.017	99.0481	95.6385	107.089	92.6661	98.9141
Sh3bgrl3	Sh3bgrl3	Sh3bgrl3	chr4:134127405-134128753	control	ko	OK	98.5573	97.5862	-0.0142857	-0.0800099	0.8493	0.999838	7.03614E-05	no	95.7091	98.5723	103.973	104.492	96.8118	92.6761	87.5112	100.944	98.7361	108.248	86.8761	100.369
Sdhd	Sdhd	Sdhd	chr9:50596339-50603849	control	ko	OK	98.4953	97.1159	-0.020347	-0.124905	0.76895	0.999838	7.03614E-05	no	90.4898	100.585	108.28	101.397	90.3613	93.6992	95.9003	96.2144	101.843	95.4659	97.9031	98.7692
Stub1	Stub1	Stub1	chr17:25829042-25833361	control	ko	OK	98.2703	99.5897	0.0192401	0.109366	0.80005	0.999838	7.03614E-05	no	94.3148	97.4466	102.967	107.522	100.754	98.8962	93.4734	101.344	102.235	101.18	95.9655	93.7014
Asrgl1	Asrgl1	Asrgl1	chr19:9111718-9135566	control	ko	OK	97.9986	103.05	0.0725188	0.465295	0.27535	0.999838	7.03614E-05	no	110.583	100.038	111.254	99.1734	98.0423	100.626	94.3472	110.341	93.6855	96.1686	97.2767	104.863
Ndufs1	Ndufs1	Ndufs1	chr1:63114470-63176822	control	ko	OK	97.9589	93.6326	-0.0651648	-0.417485	0.33255	0.999838	7.03614E-05	no	89.5918	91.4751	108.054	92.4387	90.1278	93.8768	94.7037	88.793	98.9143	95.4544	97.9266	99.5402
Arpc2	Arpc2	Arpc2	chr1:74236549-74268213	control	ko	OK	97.9149	95.7517	-0.0322303	-0.201824	0.62845	0.999838	7.03614E-05	no	92.8405	98.1587	97.9802	97.7011	93.2996	95.2361	94.6635	96.1339	93.2505	104.322	94.9912	99.0957
Rab14	Rab14	Rab14	chr2:35180204-35201120	control	ko	OK	97.7311	94.3655	-0.0505576	-0.328175	0.44065	0.999838	7.03614E-05	no	96.1385	96.3453	86.9468	92.3992	90.9095	97.3783	97.2088	97.598	98.4718	96.4202	96.7705	99.2619
Map2k1	Map2k1	Map2k1	chr9:64185792-64253605	control	ko	OK	97.5487	98.0671	0.00764621	0.049131	0.90945	0.999838	7.03614E-05	no	102.4	99.2799	102.926	97.3642	93.5541	95.738	98.6994	94.5758	97.6548	101.761	91.0418	99.7369
Nisch	Nisch	Nisch	chr14:31170927-31206826	control	ko	OK	97.3073	99.5306	0.0325918	0.213172	0.62265	0.999838	7.03614E-05	no	102.85	94.2745	86.7362	101.941	102.572	103.043	104.03	100.798	93.2637	100.986	96.7402	98.2393
Igsf8	Igsf8	Igsf8	chr1:172312406-172319835	control	ko	OK	96.998	104.692	0.110118	0.704742	0.1052	0.999838	7.03614E-05	no	112.955	102.868	80.1181	109.171	106.144	106.941	105.369	113.966	99.1895	103.641	87.0631	98.0981
Ddx3x	Ddx3x	Ddx3x	chrX:13281021-13293983	control	ko	OK	96.9348	94.9144	-0.0303873	-0.19682	0.649	0.999838	7.03614E-05	no	110.004	105.022	92.4529	74.1692	78.7353	85.3885	112.375	101.169	110.364	80.1216	111.543	85.7107
Ncs1	Ncs1	Ncs1	chr2:31245922-31295471	control	ko	OK	96.7896	89.9513	-0.105708	-0.690143	0.10875	0.999838	7.03614E-05	no	89.0432	85.9855	82.4231	94.969	95.2432	89.618	90.5915	91.7369	97.0689	93.1306	100.826	96.1329
Atpif1	Atpif1	Atpif1	chr4:132530554-132535414	control	ko	OK	96.6912	102.279	0.0810572	0.504955	0.24065	0.999838	7.03614E-05	no	95.9302	100.706	110.402	112.376	104.612	101.036	92.3436	100.829	88.42	106.084	96.5097	95.751
Cadps	Cadps	Cadps	chr14:12372562-12823079	control	ko	OK	96.5654	89.6483	-0.10723	-0.703603	0.1038	0.999838	7.03614E-05	no	89.717	85.1606	90.6035	83.5189	91.1886	98.526	97.0532	81.4184	94.1564	93.2838	99.5602	99.2611
Gnai2	Gnai2	Gnai2	chr9:107614137-107635342	control	ko	OK	96.5234	102.686	0.089295	0.570784	0.1875	0.999838	7.03614E-05	no	109.339	100.563	81.7763	103.492	104.368	109.329	101.406	111.219	93.5665	104.102	90.0693	98.3554
Dld	Dld	Dld	chr12:31331561-31351471	control	ko	OK	96.474	91.7248	-0.0728283	-0.466149	0.27325	0.999838	7.03614E-05	no	89.7833	89.1209	102.518	92.2922	86.1634	92.1292	93.9223	87.8688	97.4127	94.6061	97.2074	96.6698
Bloc1s1	Bloc1s1	Bloc1s1	chr10:128919913-128923524	control	ko	OK	96.4704	96.7702	0.00447772	0.0232647	0.95605	0.999838	7.03614E-05	no	98.7549	98.5812	103.01	98.7101	92.3582	94.9496	85.6198	102.178	100.278	100.26	91.3735	93.9698
Eri3	Eri3	Eri3	chr4:117550323-117674297	control	ko	OK	96.419	98.9628	0.0375679	0.217551	0.6129	0.999838	7.03614E-05	no	96.6717	95.3812	91.1515	104.323	98.0512	104.603	98.7956	102.725	105.88	98.7683	86.7342	94.2935
Bcap31	Bcap31	Bcap31	chrX:73686182-73716175	control	ko	OK	96.3765	93.3631	-0.045829	-0.279062	0.51395	0.999838	7.03614E-05	no	89.6681	94.8127	98.1554	100.613	86.2406	89.0132	88.4703	99.9321	95.6132	93.9424	97.2317	98.7187
Abr	Abr	Abr	chr11:76416731-76577739	control	ko	OK	96.2693	95.1956	-0.0161802	-0.104635	0.809	0.999838	7.03614E-05	no	95.916	91.5828	87.0856	99.9256	99.8767	95.5709	97.188	94.4193	96.4865	99.7568	92.6272	96.2065
Smim10l1	Smim10l1	Smim10l1	chr6:133105238-133110899	control	ko	OK	96.1483	94.0321	-0.032108	-0.201243	0.6272	0.999838	7.03614E-05	no	96.2706	96.4842	91.3064	95.6942	89.9164	93.7427	92.4315	96.4109	97.2524	96.204	97.0614	94.0754
Tusc3	Tusc3	Tusc3	chr8:39005866-39130817	control	ko	OK	96.1336	104.279	0.11733	0.71062	0.095	0.999838	7.03614E-05	no	111.564	101.745	109.813	105.585	99.1433	106.968	99.2322	100.179	87.9438	112.45	83.846	100.295
Psmd2	Psmd2	Psmd2	chr16:20651651-20663414	control	ko	OK	96.1163	93.9812	-0.0324089	-0.210075	0.6295	0.999838	7.03614E-05	no	91.2719	91.8661	101.183	96.1516	93.303	95.8801	91.8994	90.2951	96.0602	95.8739	97.0973	95.4339
Spcs1	Spcs1	Spcs1	chr14:30999825-31019131	control	ko	OK	96.0364	100.655	0.0677677	0.314855	0.4626	0.999838	7.03614E-05	no	95.0294	104.77	106.35	103.035	96.6801	98.0546	94.1969	107.125	95.9887	93.3847	93.499	101.273
Eef1b2	Eef1b2	Eef1b2	chr1:63176830-63180486	control	ko	OK	95.998	98.8196	0.0417923	0.265282	0.5353	0.999838	7.03614E-05	no	94.3622	96.8607	107.527	111.836	97.076	94.6246	88.896	99.3744	95.7245	98.1778	95.3406	94.7491
Ubxn1	Ubxn1	Ubxn1	chr19:8871558-8875656	control	ko	OK	95.9879	95.1631	-0.0124505	-0.0743878	0.858	0.999838	7.03614E-05	no	98.7481	94.2688	93.0176	98.2459	97.1668	99.5563	87.7037	92.5976	96.4127	98.8902	91.2184	97.4304
Etnk1	Etnk1	Etnk1	chr6:143167229-143208547	control	ko	OK	95.9403	90.6902	-0.0811904	-0.530342	0.21735	0.999838	7.03614E-05	no	92.6045	88.6749	84.3945	89.7138	89.636	90.633	98.477	91.3878	100.434	86.1171	100.79	96.4207
Mrpl42	Mrpl42	Mrpl42	chr10:95480805-95501927	control	ko	OK	95.9308	95.0307	-0.0136004	-0.0747449	0.86425	0.999838	7.03614E-05	no	87.9358	102.143	106.911	99.3043	96.0532	89.8804	82.9521	95.0659	96.9733	96.538	99.9863	90.2253
Sec62	Sec62	Sec62	chr3:30792875-30821263	control	ko	OK	95.8142	94.3828	-0.0217156	-0.141779	0.7322	0.999838	7.03614E-05	no	89.4989	94.2178	103.978	99.9939	90.715	92.557	90.7746	93.327	98.9245	93.5749	95.1851	95.5722
Dazap2	Dazap2	Dazap2	chr15:100615661-100620761	control	ko	OK	95.771	95.7134	-0.000867645	-0.0054834	0.98955	0.999838	7.03614E-05	no	96.0966	94.8557	103.498	96.4777	89.8937	97.3561	87.9468	99.5827	97.3618	91.2758	96.363	98.0833
Trp53inp2	Trp53inp2	Trp53inp2	chr2:155381855-155389847	control	ko	OK	95.6335	87.9354	-0.121071	-0.788528	0.0639	0.999838	7.03614E-05	no	87.4273	91.6035	81.8864	78.0541	89.5001	93.9067	86.5065	94.5988	100.649	86.9171	104.428	90.5392
Rundc3a	Rundc3a	Rundc3a	chr11:102393402-102402939	control	ko	OK	95.5352	94.8559	-0.0102958	-0.0658175	0.87935	0.999838	7.03614E-05	no	92.0401	96.0855	82.2051	101.183	100.635	97.9458	91.484	97.2686	94.2751	100.181	95.861	91.8237
Rps7	Rps7	Rps7	chr12:28630846-28635953	control	ko	OK	95.5063	103.146	0.111014	0.658704	0.1246	0.999838	7.03614E-05	no	98.7349	106.128	113.31	107.614	108.329	101.759	90.0413	99.248	90.4191	101.392	91.0871	99.1273
Cds2	Cds2	Cds2	chr2:132263147-132312050	control	ko	OK	95.4993	94.5011	-0.01516	-0.0929696	0.8237	0.999838	7.03614E-05	no	102.455	92.6187	89.5361	89.7266	93.6185	98.917	99.9588	89.178	92.5983	97.0992	93.7332	98.5667
Mid1ip1	Mid1ip1	Mid1ip1	chrX:10717364-10719702	control	ko	OK	95.4883	95.441	-0.000714534	-0.00453359	0.99305	0.999838	7.03614E-05	no	99.8658	99.669	93.572	85.7595	97.7403	98.2314	91.5545	97.1352	95.0139	93.4644	94.8477	98.627
Slc6a4	Slc6a4	Slc6a4	chr11:76998596-77032343	control	ko	OK	95.4578	90.669	-0.0742529	-0.466468	0.27115	0.999838	7.03614E-05	no	77.2704	80.3954	85.6135	89.9281	85.1371	58.3483	92.0819	156.577	76.9151	88.6107	123.896	92.4095
Ntsr2	Ntsr2	Ntsr2	chr12:16653469-16660236	control	ko	OK	95.4002	98.8016	0.0505415	0.315419	0.46305	0.999838	7.03614E-05	no	103.259	91.9459	90.2089	110.708	94.0783	97.5591	92.5816	110.072	93.7987	97.0329	93.9232	96.8461
Cd63	Cd63	Cd63	chr10:128908918-128912818	control	ko	OK	95.0376	102.128	0.103802	0.610452	0.1586	0.999838	7.03614E-05	no	101.849	100.229	106.703	99.2548	97.4991	104.607	102.85	104.028	96.8868	100.445	84.8426	97.9757
Nenf	Nenf	Nenf	chr1:191306796-191318118	control	ko	OK	95.0211	98.2638	0.0484128	0.265843	0.5344	0.999838	7.03614E-05	no	104.58	90.5395	96.0617	107.923	102.369	98.088	89.8911	96.6591	96.9709	99.4972	87.0326	96.5836
Rheb	Rheb	Rheb	chr5:24802822-24842361	control	ko	OK	94.9777	92.0332	-0.0454344	-0.282609	0.50025	0.999838	7.03614E-05	no	93.8512	92.5349	95.8224	93.4789	87.2719	92.7749	89.896	90.6358	95.1829	97.0616	93.0224	94.6442
Prelid1	Prelid1	Prelid1	chr13:55322054-55329730	control	ko	OK	94.9707	95.811	0.0127077	0.0763531	0.8576	0.999838	7.03614E-05	no	91.5129	92.3909	98.1913	109.156	97.9055	92.0373	88.0798	97.2141	94.6586	98.0062	94.6055	92.6126
Fbxo44	Fbxo44	Fbxo44	chr4:148152798-148160094	control	ko	OK	94.7941	93.4458	-0.0206679	-0.129423	0.76625	0.999838	7.03614E-05	no	87.9627	92.9606	96.5597	98.9461	95.9752	91.0907	90.2524	93.8186	98.4574	95.3541	93.632	91.7328
Ssb	Ssb	Ssb	chr2:69861561-69885615	control	ko	OK	94.7775	96.1708	0.0210548	0.13008	0.76335	0.999838	7.03614E-05	no	94.2929	95.1901	106.232	99.0858	91.3953	96.6046	92.5165	94.05	94.9181	96.8701	90.9453	96.3766
Use1	Use1	Use1	chr8:71366847-71369732	control	ko	OK	94.633	100.256	0.0832753	0.484257	0.26585	0.999838	7.03614E-05	no	94.8612	101.311	115.998	105.008	96.1171	96.8355	88.6637	103.254	94.7804	101.931	88.2351	93.5854
Rap1gap	Rap1gap	Rap1gap	chr4:137664725-137729861	control	ko	OK	94.489	90.7451	-0.0583262	-0.380315	0.3746	0.999838	7.03614E-05	no	91.485	86.0572	78.9034	90.1046	94.1203	96.0919	96.0459	93.1528	91.0179	91.1763	101.338	94.424
Slc18a2	Slc18a2	Slc18a2	chr19:59260877-59296012	control	ko	OK	94.3377	96.4815	0.0324186	0.210524	0.6226	0.999838	7.03614E-05	no	83.0109	97.3527	103.882	111.112	94.7098	85.2728	102.831	93.6816	91.979	103.192	77.5625	104.617
Napa	Napa	Napa	chr7:16098642-16117975	control	ko	OK	94.2757	91.3832	-0.0449561	-0.287979	0.50095	0.999838	7.03614E-05	no	87.6726	92.6677	99.9042	91.7937	93.4221	90.4507	85.9271	89.2276	95.9722	94.3613	93.0798	93.6894
Cfdp1	Cfdp1	Cfdp1	chr8:111768472-111854310	control	ko	OK	94.0641	100.274	0.0922276	0.562642	0.1881	0.999838	7.03614E-05	no	95.9036	100.539	108.674	106.146	95.0852	101.074	92.345	102.422	89.7457	99.1484	90.6259	96.7363
Spryd3	Spryd3	Spryd3	chr15:102116527-102136215	control	ko	OK	94.0492	93.4172	-0.0097266	-0.062476	0.88405	0.999838	7.03614E-05	no	94.2699	91.752	88.2152	97.2972	96.3173	95.3715	90.8523	93.2624	91.2252	98.7593	91.4745	94.7377
Ppp1r9b	Ppp1r9b	Ppp1r9b	chr11:94991211-95006898	control	ko	OK	93.7803	87.7457	-0.0959573	-0.625517	0.14125	0.999838	7.03614E-05	no	91.5102	89.8278	73.5251	89.3335	93.7924	90.3916	84.9444	88.6403	90.1516	107.563	88.2362	89.1702
Rtcb	Rtcb	Rtcb	chr10:85938636-85957793	control	ko	OK	93.7573	95.3535	0.0243552	0.15464	0.71955	0.999838	7.03614E-05	no	94.335	93.1286	108.127	97.5251	94.035	94.3259	92.0823	89.2687	96.1689	91.967	91.9968	94.8964
Tuba1b	Tuba1b	Tuba1b	chr15:98931430-98934390	control	ko	OK	93.6634	91.9356	-0.0268628	-0.167277	0.69345	0.999838	7.03614E-05	no	90.3448	87.4481	100.034	98.5585	91.735	88.5854	85.244	93.5347	94.057	93.9759	88.1474	98.4733
H3f3b	H3f3b	H3f3b	chr11:116021960-116024504	control	ko	OK	93.5853	98.1925	0.0693299	0.439828	0.30455	0.999838	7.03614E-05	no	101.835	103.666	106.927	88.7597	88.5675	101.11	94.5271	100.148	92.4488	100.761	80.0049	101.127
Slc32a1	Slc32a1	Slc32a1	chr2:158610757-158615747	control	ko	OK	93.5278	101.278	0.114849	0.740367	0.0817	0.999838	7.03614E-05	no	110.744	97.8538	77.6453	102.535	101.463	116.306	103.135	100.539	87.7059	107.697	90.3389	88.3699
Sf3b2	Sf3b2	Sf3b2	chr19:5273920-5295455	control	ko	OK	93.4357	94.2825	0.013015	0.0845492	0.8436	0.999838	7.03614E-05	no	94.9924	94.1065	87.8959	98.3845	95.8882	99.9171	91.5671	91.5081	90.3764	94.6503	94.1049	94.6114
Cct6a	Cct6a	Cct6a	chr5:129787355-129846443	control	ko	OK	93.3967	95.7522	0.0359344	0.229479	0.5919	0.999838	7.03614E-05	no	93.4408	95.9866	106.385	97.1181	91.2958	95.555	92.918	93.3182	91.8994	96.4437	91.9994	93.2443
Fam173a	Fam173a	Fam173a	chr17:25786579-25792394	control	ko	OK	93.3342	89.7764	-0.0560701	-0.302382	0.4849	0.999838	7.03614E-05	no	86.6625	90.118	98.2178	95.2177	89.7552	85.3752	83.1755	89.689	97.9728	90.2448	94.8361	90.2831
Epb4.1l1	Epb4.1l1	Epb4.1l1	chr2:156420908-156543214	control	ko	OK	93.0253	86.6207	-0.102911	-0.671583	0.1198	0.999838	7.03614E-05	no	87.6923	85.1109	75.3027	87.3733	91.4876	88.38	91.5319	86.087	91.4716	91.3658	100.058	89.2057
Tkt	Tkt	Tkt	chr14:30549130-30574726	control	ko	OK	93.0025	94.5636	0.0240164	0.156027	0.71905	0.999838	7.03614E-05	no	94.724	90.4171	94.8362	96.909	95.5944	97.271	89.8971	96.86	95.5616	94.5137	90.2888	91.6458
Pabpn1	Pabpn1	Pabpn1	chr14:54894142-54898927	control	ko	OK	92.8887	98.5628	0.0855393	0.539637	0.20845	0.999838	7.03614E-05	no	93.9294	99.5846	85.3081	100.029	103.64	94.3026	105.106	106.602	89.6522	97.0151	94.953	89.9346
Ppp2r2c	Ppp2r2c	Ppp2r2c	chr5:36868569-36955078	control	ko	OK	92.8787	88.0938	-0.076308	-0.497909	0.25135	0.999838	7.03614E-05	no	88.6824	90.3824	80.6063	83.0387	93.2081	91.7367	89.8127	87.283	90.8162	97.3668	92.5534	90.7785
Sdf4	Sdf4	Sdf4	chr4:155992842-156013610	control	ko	OK	92.7524	94.2629	0.023305	0.0997849	0.8209	0.999838	7.03614E-05	no	91.3649	85.5658	99.783	99.436	104.35	93.6997	88.3855	91.5187	87.689	95.2213	94.7188	93.3806
Ppp1cb	Ppp1cb	Ppp1cb	chr5:32458969-32493712	control	ko	OK	92.7167	88.885	-0.0608901	-0.397411	0.3519	0.999838	7.03614E-05	no	92.5976	93.6693	87.0839	86.2774	84.395	88.9711	89.8483	88.2371	97.2199	90.2889	90.1255	93.2326
Hspd1	Hspd1	Hspd1	chr1:55077833-55087932	control	ko	OK	92.6908	90.0632	-0.0414889	-0.265469	0.53355	0.999838	7.03614E-05	no	87.5607	91.2015	95.1216	93.6123	86.848	85.6137	89.15	91.398	88.3889	94.226	99.5146	88.6338
Magee1	Magee1	Magee1	chrX:105120395-105123911	control	ko	OK	92.6626	92.1541	-0.00793796	-0.0516358	0.90295	0.999838	7.03614E-05	no	94.0247	87.0225	79.2369	93.1703	93.6531	100.007	97.0253	93.0929	90.5058	94.9683	91.1207	94.0555
Mapk9	Mapk9	Mapk9	chr11:49846750-49886421	control	ko	OK	92.4652	87.5366	-0.0790227	-0.515949	0.23205	0.999838	7.03614E-05	no	89.9992	88.1678	86.2485	86.0399	88.5974	89.3121	89.8302	82.0981	94.3343	86.8912	91.5246	97.1105
Arl8b	Arl8b	Arl8b	chr6:108783058-108823723	control	ko	OK	92.4439	88.1975	-0.0678404	-0.438659	0.31395	0.999838	7.03614E-05	no	89.5367	90.6191	91.9439	85.7911	83.5023	87.4731	90.1903	86.5234	94.6236	90.2843	90.1896	94.6779
Dctn3	Dctn3	Dctn3	chr4:41714797-41723163	control	ko	OK	92.412	92.1852	-0.0035447	-0.0207823	0.9598	0.999838	7.03614E-05	no	86.903	96.2844	96.9631	98.1092	89.0691	88.5592	87.4668	94.1268	87.6324	94.2241	94.7118	93.0796
Krtcap2	Krtcap2	Krtcap2	chr3:89246437-89249722	control	ko	OK	92.3872	90.2353	-0.0340016	-0.170297	0.69765	0.999838	7.03614E-05	no	84.3736	93.7198	101.435	90.6657	88.0614	84.0064	86.8199	92.8006	94.5948	93.6767	91.2403	90.037
Polr2f	Polr2f	Polr2f	chr15:79141366-79151767	control	ko	OK	92.2749	90.6802	-0.0251509	-0.126444	0.7697	0.999838	7.03614E-05	no	86.7425	86.0246	99.6017	97.9452	93.8039	87.3024	81.6292	92.3922	86.7141	98.0517	92.3064	92.0274
Gars	Gars	Gars	chr6:55038000-55079504	control	ko	OK	91.8689	86.6205	-0.0848678	-0.543389	0.2041	0.999838	7.03614E-05	no	82.1872	85.111	89.884	90.857	86.6278	88.2025	87.2532	82.8414	91.9889	91.5633	93.6427	90.2806
Rbm39	Rbm39	Rbm39	chr2:156147240-156180238	control	ko	OK	91.8355	92.5379	0.0109924	0.0706202	0.87265	0.999838	7.03614E-05	no	92.4319	95.8518	97.0984	92.9879	87.9428	90.8796	91.3302	91.781	92.1229	95.3791	89.5792	90.2609
Ppap2b	Ppap2b	Ppap2b	chr4:105157346-105232767	control	ko	OK	91.7683	92.7136	0.014786	0.0958022	0.8215	0.999838	7.03614E-05	no	103.809	92.7958	88.3793	86.706	88.9309	89.5109	93.0024	98.5749	85.2226	93.2339	87.8399	100.777
Psmd12	Psmd12	Psmd12	chr11:107479527-107498036	control	ko	OK	91.5623	89.3534	-0.0352316	-0.220867	0.599	0.999838	7.03614E-05	no	84.7226	88.1107	99.607	89.9539	92.0452	89.4756	85.9642	84.9477	88.6166	91.0604	95.1342	91.4379
Malat1	Malat1	Malat1	chr19:5795689-5802671	control	ko	OK	91.4849	91.597	0.00176738	0.0114428	0.9764	0.999838	7.03614E-05	no	80.6272	79.4115	76.1333	100.651	96.2841	75.7475	109.291	114.63	92.1531	93.1857	102.302	78.2985
Taldo1	Taldo1	Taldo1	chr7:141392159-141402976	control	ko	OK	91.4482	92.3884	0.0147571	0.0900446	0.8296	0.999838	7.03614E-05	no	94.9287	92.9651	102.501	95.7544	89.8085	87.0261	79.199	96.9245	91.3493	92.4758	91.6867	90.2809
Eif1ax	Eif1ax	Eif1ax	chrX:159372194-159385699	control	ko	OK	91.4107	88.9401	-0.0395304	-0.230343	0.58765	0.999838	7.03614E-05	no	91.4125	84.1119	105.937	84.0662	91.3997	89.6297	86.1764	78.7865	79.9343	92.9087	97.7944	95.0055
Ap2m1	Ap2m1	Ap2m1	chr16:20535479-20544909	control	ko	OK	91.3933	90.3357	-0.0167927	-0.108815	0.8033	0.999838	7.03614E-05	no	86.3047	90.5894	95.77	93.7232	88.8361	89.1511	88.6464	89.6644	92.1221	92.5344	89.561	91.3556
Mapre2	Mapre2	Mapre2	chr18:23752332-23893861	control	ko	OK	91.3822	89.4343	-0.0310848	-0.201808	0.6373	0.999838	7.03614E-05	no	89.6748	91.9415	91.7485	88.6432	88.3361	88.1245	89.7719	87.2338	88.8796	89.3868	94.3278	92.9346
Fto	Fto	Fto	chr8:91313524-91668433	control	ko	OK	91.2853	91.3657	0.00127037	0.0082673	0.98355	0.999838	7.03614E-05	no	96.3807	87.8989	84.2738	89.2445	93.9284	97.3778	92.3914	89.4299	94.0519	92.5454	87.1104	91.4334
Oxr1	Oxr1	Oxr1	chr15:41447481-41861047	control	ko	OK	91.1069	85.7661	-0.0871527	-0.52401	0.2218	0.999838	7.03614E-05	no	85.5555	88.4806	91.7904	83.7915	82.6079	86.2366	87.707	79.9589	90.2405	87.3914	92.3092	94.4863
Aamp	Aamp	Aamp	chr1:74279839-74284738	control	ko	OK	90.9896	92.0951	0.0174225	0.110288	0.7998	0.999838	7.03614E-05	no	92.9476	91.275	90.8211	96.2667	90.0371	90.3688	90.502	94.5427	93.3777	92.7795	89.3844	88.417
Rpl27a	Rpl27a	Rpl27a	chr7:109519194-109522369	control	ko	OK	90.9771	99.1492	0.124098	0.74652	0.0852	0.999838	7.03614E-05	no	97.2504	101.779	108.732	104.732	102.205	95.9525	82.0229	100.52	77.6146	99.2893	94.0052	92.9992
Dstn	Dstn	Dstn	chr2:143915330-143943324	control	ko	OK	90.9415	91.9263	0.0155383	0.0982145	0.81935	0.999838	7.03614E-05	no	88.9726	95.7469	101.326	88.5818	89.6309	94.3412	86.4565	90.3546	91.492	88.4611	90.9105	92.9025
Rnf208	Rnf208	Rnf208	chr2:25242928-25244261	control	ko	OK	90.9413	85.7506	-0.0847876	-0.516848	0.2259	0.999838	7.03614E-05	no	84.0875	86.6651	64.3995	93.6369	89.9026	87.7578	88.2187	91.3369	98.1347	82.7497	88.5064	94.3741
Ppme1	Ppme1	Ppme1	chr7:100326736-100371896	control	ko	OK	90.7452	89.3679	-0.0220656	-0.141147	0.7368	0.999838	7.03614E-05	no	87.8836	88.4973	96.9566	90.8379	85.9451	92.5406	87.5447	84.7373	86.2924	98.766	86.8536	91.0689
Erp29	Erp29	Erp29	chr5:121444752-121452474	control	ko	OK	90.6735	95.003	0.0672915	0.410089	0.3353	0.999838	7.03614E-05	no	91.6212	97.0254	94.401	105.252	92.1088	93.1784	91.1121	95.3245	91.417	92.9857	89.2199	89.0713
Ddx1	Ddx1	Ddx1	chr12:13219306-13249174	control	ko	OK	90.6577	89.586	-0.0171576	-0.110113	0.7955	0.999838	7.03614E-05	no	86.8523	88.0111	92.9613	91.1858	87.5543	90.6045	89.3834	90.1349	91.5248	91.7564	90.9185	88.4313
Puf60	Puf60	Puf60	chr15:76070181-76080946	control	ko	OK	90.3661	92.6388	0.0358345	0.226484	0.59495	0.999838	7.03614E-05	no	91.5472	90.4718	92.4738	95.6421	94.9282	93.537	88.2343	94.2758	92.9266	91.4449	87.7018	89.3912
Gabrg2	Gabrg2	Gabrg2	chr11:41910189-42000714	control	ko	OK	90.242	87.8484	-0.0387831	-0.253806	0.5531	0.999838	7.03614E-05	no	87.6044	89.4276	102.258	78.2157	85.5729	84.1489	91.7671	83.7932	87.3807	88.5183	87.9782	97.091
Timm17a	Timm17a	Timm17a	chr1:135301534-135313737	control	ko	OK	90.1322	91.8494	0.0272269	0.158917	0.7075	0.999838	7.03614E-05	no	88.4645	89.3438	104.352	95.3219	91.7538	90.0454	86.2273	89.2864	87.6906	91.3576	92.7038	88.7769
Msmo1	Msmo1	Msmo1	chr8:64718144-64733578	control	ko	OK	90.064	89.9912	-0.00116637	-0.00733184	0.98745	0.999838	7.03614E-05	no	85.664	84.5487	99.4447	78.3376	91.9309	94.0038	88.8801	97.1201	88.1655	93.3396	81.3302	97.4209
Mea1	Mea1	Mea1	chr17:46674550-46705002	control	ko	OK	89.9121	93.7654	0.0605405	0.172243	0.6909	0.999838	7.03614E-05	no	86.7288	88.9264	102.128	103.158	89.9484	89.9346	90.815	98.4845	89.2668	88.7154	89.0994	92.5666
Dusp26	Dusp26	Dusp26	chr8:31089661-31097047	control	ko	OK	89.8694	95.3855	0.0859409	0.54002	0.20685	0.999838	7.03614E-05	no	91.3676	92.2611	100.807	99.2697	96.6432	97.37	89.2999	96.066	89.3309	95.2878	81.3318	93.5271
Rps6	Rps6	Rps6	chr4:86854098-86857367	control	ko	OK	89.6677	95.6919	0.0938088	0.577805	0.17945	0.999838	7.03614E-05	no	92.1611	98.1567	107.131	100.958	91.5969	93.254	88.8426	93.4348	86.0445	92.4459	89.291	90.8894
Usp5	Usp5	Usp5	chr6:124815018-124829447	control	ko	OK	89.5019	87.8943	-0.0261478	-0.169507	0.69115	0.999838	7.03614E-05	no	87.1331	86.0821	84.8352	89.4001	90.4046	87.9878	91.3691	85.9426	89.29	88.9436	88.074	91.6999
Arl2bp	Arl2bp	Arl2bp	chr8:94666599-94674457	control	ko	OK	89.3293	86.9813	-0.0384282	-0.242768	0.57295	0.999838	7.03614E-05	no	86.4477	87.0131	84.0456	88.3847	83.0593	87.0145	88.2031	91.6822	86.1046	88.6736	90.1257	92.4133
Tomm6	Tomm6	Tomm6	chr17:47686644-47694736	control	ko	OK	89.2546	93.2396	0.0630164	0.350392	0.4159	0.999838	7.03614E-05	no	90.9324	93.4473	90.3407	107.096	94.0551	91.8825	82.8349	95.3276	83.3371	91.6724	89.0296	92.9793
Dnaja2	Dnaja2	Dnaja2	chr8:85537639-85555271	control	ko	OK	89.1573	87.1459	-0.0329203	-0.212426	0.62155	0.999838	7.03614E-05	no	84.1092	89.8988	90.7415	87.5784	86.2318	86.0356	85.0645	87.5077	87.3658	92.362	89.0195	87.8821
Cfap36	Cfap36	Cfap36	chr11:29221535-29247272	control	ko	OK	89.0089	89.4452	0.00705535	0.0436884	0.9198	0.999838	7.03614E-05	no	88.2407	85.2486	100.979	91.4711	88.56	88.3073	82.8307	89.924	83.3369	92.3061	88.0019	92.3905
Gprc5b	Gprc5b	Gprc5b	chr7:118842217-118995211	control	ko	OK	88.9897	82.3875	-0.111213	-0.67619	0.11965	0.999838	7.03614E-05	no	82.0297	83.9199	76.8391	76.9159	85.4982	85.1664	82.7162	86.0144	90.2947	80.3473	95.9868	89.3298
B3gat3	B3gat3	B3gat3	chr19:8920392-8927236	control	ko	OK	88.8582	86.6228	-0.0367586	-0.228204	0.59485	0.999838	7.03614E-05	no	83.6055	84.3291	77.6575	95.9955	87.1473	88.3341	84.1926	91.7209	88.5056	88.3874	90.2556	88.2843
Arl1	Arl1	Arl1	chr10:88731413-88743202	control	ko	OK	88.7687	88.1924	-0.00939608	-0.0537674	0.89845	0.999838	7.03614E-05	no	83.4462	87.0942	94.5278	88.5537	84.866	93.4326	88.9627	84.6563	81.6734	93.7361	87.8817	91.7835
Mrps21	Mrps21	Mrps21	chr3:95862651-95870619	control	ko	OK	88.4195	92.4653	0.0645473	0.285035	0.5043	0.999838	7.03614E-05	no	83.0182	94.2404	98.9271	101.071	94.6731	85.1523	87.4607	95.1796	80.4363	89.5254	92.575	91.1411
Ufc1	Ufc1	Ufc1	chr1:171288563-171294982	control	ko	OK	88.1417	88.4371	0.00482819	0.0282816	0.9479	0.999838	7.03614E-05	no	77.8629	83.8771	92.9	98.2695	93.2602	84.3938	84.2806	92.6531	88.5602	90.165	87.0331	86.8083
Csnk2b	Csnk2b	Csnk2b	chr17:35116194-35124815	control	ko	OK	88.1213	89.3704	0.020306	0.110219	0.7999	0.999838	7.03614E-05	no	86.4659	88.6457	96.315	95.0191	89.6577	84.6222	84.7188	89.5187	88.5713	90.6643	84.5329	88.7167
Cadm3	Cadm3	Cadm3	chr1:173334253-173367695	control	ko	OK	88.1103	89.087	0.0159042	0.103571	0.8112	0.999838	7.03614E-05	no	95.4651	99.1988	69.0511	84.7309	94.0701	89.6706	92.423	88.086	80.7274	90.6398	89.9994	91.0745
Fam134a	Fam134a	Fam134a	chr1:75142785-75147909	control	ko	OK	88.0924	87.9921	-0.00164344	-0.0104683	0.98165	0.999838	7.03614E-05	no	91.0378	91.124	75.9807	92.082	87.3259	87.9483	87.0452	91.3928	89.8999	87.9883	87.0628	87.4185
Fads1	Fads1	Fads1	chr19:10182887-10196872	control	ko	OK	88.0708	87.7609	-0.00508552	-0.032984	0.9392	0.999838	7.03614E-05	no	89.7774	85.814	79.4535	81.1052	93.1712	95.1474	88.4826	89.136	90.2594	84.3038	79.8312	97.8889
Snca	Snca	Snca	chr6:60731572-60829855	control	ko	OK	88.0675	91.626	0.0571469	0.343958	0.42185	0.999838	7.03614E-05	no	89.9327	87.6098	97.2387	98.5291	91.1745	84.8501	91.3698	92.303	83.1678	100.739	81.2705	87.0927
Vps41	Vps41	Vps41	chr13:18717291-18866811	control	ko	OK	87.9678	84.3318	-0.0608986	-0.394269	0.3529	0.999838	7.03614E-05	no	83.9967	82.6081	95.0819	82.9177	84.0216	82.6546	84.3578	79.0164	85.8786	86.2995	89.2993	90.3939
Syt4	Syt4	Syt4	chr18:31437807-31447415	control	ko	OK	87.9399	87.588	-0.00578428	-0.0376726	0.93095	0.999838	7.03614E-05	no	87.9494	91.7283	99.3603	84.7291	81.0433	84.2239	90.0667	81.6029	85.6287	92.5222	87.134	86.4746
Eif3f	Eif3f	Eif3f	chr7:108934414-108941942	control	ko	OK	87.9384	88.9831	0.0170383	0.105256	0.8053	0.999838	7.03614E-05	no	92.6127	86.2672	71.6689	99.8523	91.3916	90.3946	84.8176	94.8603	90.8455	86.0403	87.5481	87.3198
Gpx1	Gpx1	Gpx1	chr9:108339079-108340344	control	ko	OK	87.6766	87.3392	-0.00556254	-0.0329401	0.9408	0.999838	7.03614E-05	no	84.65	85.2717	91.8111	101.411	81.8773	87.047	81.667	84.9784	88.5715	84.5459	87.5583	90.0307
Serpini1	Serpini1	Serpini1	chr3:75557532-75642523	control	ko	OK	87.5572	83.074	-0.0758281	-0.490266	0.25135	0.999838	7.03614E-05	no	79.2751	83.6698	93.6464	75.489	82.1075	83.466	86.0317	80.9067	85.1171	90.7156	88.2035	86.1926
Mlc1	Mlc1	Mlc1	chr15:88955883-88978553	control	ko	OK	87.4346	87.4166	-0.000297089	-0.00189691	0.99605	0.999838	7.03614E-05	no	93.3547	83.6918	92.4952	82.9991	81.6628	92.0674	85.8166	87.245	84.9184	87.4158	86.9935	90.4105
Psmb2	Psmb2	Psmb2	chr4:126677642-126709715	control	ko	OK	87.3914	90.2045	0.045709	0.262019	0.54035	0.999838	7.03614E-05	no	87.5017	94.2008	99.993	90.9798	86.8573	83.392	89.2009	89.5106	89.6007	85.8031	84.1557	90.006
Add1	Add1	Add1	chr5:34573713-34632305	control	ko	OK	87.3721	83.8583	-0.0592182	-0.386955	0.36285	0.999838	7.03614E-05	no	84.3905	83.2291	75.8418	79.9292	86.515	85.3394	86.4719	89.1495	86.1883	88.9341	89.2673	85.0986
Txnl4a	Txnl4a	Txnl4a	chr18:80206797-80225851	control	ko	OK	87.1183	84.9089	-0.0370597	-0.223637	0.60055	0.999838	7.03614E-05	no	81.1997	84.6166	92.6024	88.9449	85.3536	85.9161	79.431	81.2067	89.2253	85.2695	84.454	89.5242
Fbxo9	Fbxo9	Fbxo9	chr9:78081499-78109065	control	ko	OK	86.9918	82.8204	-0.0708921	-0.445915	0.2966	0.999838	7.03614E-05	no	81.788	82.7603	75.9654	88.4725	84.8291	85.7776	82.5689	80.4017	90.7131	82.5417	86.1807	88.5316
Mien1	Mien1	Mien1	chr11:98412483-98438988	control	ko	OK	86.9809	88.1514	0.0192839	0.105414	0.80875	0.999838	7.03614E-05	no	77.4124	91.7101	90.9323	95.7969	86.0584	88.3621	81.0804	93.8582	85.8807	88.4884	94.2745	79.2801
Blcap	Blcap	Blcap	chr2:157556361-157566361	control	ko	OK	86.8633	89.8901	0.0494154	0.14123	0.73675	0.999838	7.03614E-05	no	92.2544	89.1844	94.7965	92.5796	82.1095	90.8031	87.6357	89.7577	89.5374	88.7848	79.908	89.2229
Ppm1a	Ppm1a	Ppm1a	chr12:72761210-72794940	control	ko	OK	86.8428	83.5324	-0.0560703	-0.360898	0.4027	0.999838	7.03614E-05	no	86.7754	80.0938	80.7643	80.5455	85.5029	89.0214	83.8374	81.7181	85.1819	83.8443	86.8453	91.4996
Tom1l2	Tom1l2	Tom1l2	chr11:60226713-60352905	control	ko	OK	86.7368	81.6495	-0.0872006	-0.566338	0.1832	0.999838	7.03614E-05	no	81.4127	79.0349	80.9467	80.0339	82.5771	83.5948	84.4701	81.1254	83.0101	86.1067	90.2832	87.5472
Glrx5	Glrx5	Glrx5	chr12:105032688-105040910	control	ko	OK	86.72	86.2683	-0.00753416	-0.0437681	0.91565	0.999838	7.03614E-05	no	78.8324	80.9979	84.5564	94.732	88.7803	88.2367	80.963	93.0477	84.9445	81.9556	90.7426	89.2372
Mir719	Mir719	Mir719	chr14:60219467-60251378	control	ko	OK	86.6859	116.548	0.427059	0.189079	0.71745	0.999838	7.03614E-05	no	156.137	109.621	35.4608	119.891	235.333	78.8562	97.664	99.4242	90.8502	48.8259	138.275	68.7928
Atp1a1	Atp1a1	Atp1a1	chr3:101576218-101604707	control	ko	OK	86.5593	81.1524	-0.0930552	-0.601638	0.166	0.999838	7.03614E-05	no	82.9146	96.9942	65.971	72.2612	81.9378	87.3904	79.045	82.7046	77.5877	103.587	81.8858	83.1765
Tmx2	Tmx2	Tmx2	chr2:84671310-84715164	control	ko	OK	86.5555	83.3527	-0.0543961	-0.275536	0.5233	0.999838	7.03614E-05	no	79.9567	83.0693	91.1541	86.0859	83.2604	80.5103	82.1491	80.6359	89.2795	80.1342	89.9898	86.8184
Scrn1	Scrn1	Scrn1	chr6:54508815-54566382	control	ko	OK	86.3315	87.9704	0.0271311	0.169994	0.69	0.999838	7.03614E-05	no	93.867	85.4457	89.7458	79.0657	89.0379	93.1572	90.8175	82.6262	79.8659	87.7319	90.2257	87.5024
Eif3i	Eif3i	Eif3i	chr4:129591973-129600648	control	ko	OK	86.2675	88.2868	0.0333813	0.199236	0.63795	0.999838	7.03614E-05	no	86.8268	87.3347	99.2629	90.8274	88.6169	87.3977	82.333	83.6949	84.9055	90.4425	79.4887	90.2332
Sep-03	Sep-03	Sep-03	chr15:82274934-82294442	control	ko	OK	86.1567	84.7084	-0.0244578	-0.159793	0.7109	0.999838	7.03614E-05	no	89.4026	86.4913	80.1195	80.3428	83.8826	89.5977	89.7582	78.0724	80.8961	90.6194	84.6028	88.5084
Dlg4	Dlg4	Dlg4	chr11:70018604-70045531	control	ko	OK	86.1311	82.7752	-0.0573351	-0.37061	0.3932	0.999838	7.03614E-05	no	84.3339	82.0819	66.3836	88.0073	83.171	84.2951	83.2684	90.6604	85.3397	95.8372	82.4528	80.8945
Acsl3	Acsl3	Acsl3	chr1:78657824-78707743	control	ko	OK	86.0899	83.6282	-0.0418545	-0.265457	0.5409	0.999838	7.03614E-05	no	77.3207	78.5511	95.0162	79.9371	84.7513	86.731	83.148	83.5704	83.77	88.2596	79.5364	92.7938
Mapk3	Mapk3	Mapk3	chr7:126759625-126765816	control	ko	OK	85.9724	86.0817	0.00183304	0.0114805	0.979	0.999838	7.03614E-05	no	89.2613	87.9531	79.2846	84.3646	86.2274	87.4478	84.9403	89.1742	86.5538	85.2123	84.7557	87.3676
Serp2	Serp2	Serp2	chr14:76532811-76556889	control	ko	OK	85.8386	87.3756	0.0256038	0.144053	0.73725	0.999838	7.03614E-05	no	86.9937	85.4827	92.9237	87.5536	89.5162	85.0308	78.9997	92.5045	85.5084	95.095	81.7203	81.0308
Cox14	Cox14	Cox14	chr15:99725617-99728136	control	ko	OK	85.8333	84.0645	-0.0300395	-0.165164	0.6995	0.999838	7.03614E-05	no	76.5436	89.4793	90.5242	86.2725	84.8333	80.5311	79.0102	85.3221	88.637	86.2472	86.412	82.0369
Got2	Got2	Got2	chr8:95864136-95888365	control	ko	OK	85.8038	82.9607	-0.048613	-0.310002	0.47265	0.999838	7.03614E-05	no	77.9195	80.2832	87.6286	83.9405	82.8195	86.6402	84.8637	79.5907	82.6433	85.8218	87.8478	86.9022
Tsc22d3	Tsc22d3	Tsc22d3	chrX:140539528-140600522	control	ko	OK	85.7557	79.8048	-0.103758	-0.646594	0.1338	0.999838	7.03614E-05	no	80.2748	86.3228	82.4301	90.067	80.2927	71.9174	74.4575	72.6758	92.1778	75.1418	97.5879	78.1153
Pkp4	Pkp4	Pkp4	chr2:59160849-59355205	control	ko	OK	85.5418	80.4233	-0.0890153	-0.581391	0.17495	0.999838	7.03614E-05	no	79.1862	83.46	81.2525	73.1223	83.3067	81.337	80.5183	81.2035	93.3551	84.9401	83.3784	80.4936
Ncam1	Ncam1	Ncam1	chr9:49502145-49799069	control	ko	OK	85.3397	85.8169	0.00804438	0.0515174	0.90455	0.999838	7.03614E-05	no	86.8522	81.4676	83.22	84.646	86.6597	86.7295	89.1765	87.7835	86.1267	84.4777	84.6274	86.1271
2310036O22Rik	2310036O22Rik	2310036O22Rik	chr8:85026832-85030286	control	ko	OK	8.53E+01	86.9442	0.0272553	0.157163	0.7151	0.999838	7.03614E-05	no	84.855	92.9382	85.1125	90.9152	87.2125	85.4455	81.953	87.1214	82.7479	89.7084	82.9616	85.8503
Spock3	Spock3	Spock3	chr8:62951231-63357096	control	ko	OK	85.2642	83.7771	-0.0253829	-0.164509	0.7057	0.999838	7.03614E-05	no	83.9398	86.7724	91.8228	73.5868	79.7074	83.6547	87.2409	83.4923	88.6859	88.3199	78.9177	85.1332
Htra1	Htra1	Htra1	chr7:130936202-130985658	control	ko	OK	85.2265	79.8823	-0.0934273	-0.588269	0.1718	0.999838	7.03614E-05	no	66.1031	76.8485	87.6506	93.4384	86.1124	83.6937	74.1839	71.0277	89.1319	86.6097	83.3251	81.8395
Efhd2	Efhd2	Efhd2	chr4:141858141-141874920	control	ko	OK	85.2167	78.2508	-0.123031	-0.782883	0.06865	0.999838	7.03614E-05	no	75.944	78.9406	63.6494	85.6727	84.8333	75.0504	78.9701	82.9461	86.7389	82.7176	86.8554	84.5551
Rragb	Rragb	Rragb	chrX:153139957-153171943	control	ko	OK	85.1362	85.6686	0.00899474	0.0572917	0.89375	0.999838	7.03614E-05	no	81.7934	83.0588	95.0903	87.3378	84.4507	86.681	84.5639	82.373	82.8077	83.8209	84.7793	89.1368
Rab1b	Rab1b	Rab1b	chr19:5099206-5106996	control	ko	OK	85.1353	84.8726	-0.00445824	-0.0279817	0.94865	0.999838	7.03614E-05	no	85.2329	86.7082	80.4711	85.6383	84.357	86.1693	83.1074	87.2967	85.443	84.9242	83.2776	86.8963
Cct4	Cct4	Cct4	chr11:22990592-23003336	control	ko	OK	85.1294	85.0242	-0.00178399	-0.0112503	0.97895	0.999838	7.03614E-05	no	82.0699	87.3101	96.3515	85.5466	79.2502	81.771	83.6006	84.294	85.3794	87.4174	84.4427	83.2783
[truncated: 22,541 more rows]
