# Supplementary material for: STAT3 in the dorsal raphe gates behavioural reactivity and regulates gene networks associated with psychopathology
Source: Mol Psychiatry. 2020 Oct 12;26(7):2886–99. doi: 10.1038/s41380-020-00904-2 (PMC8505245; doi:10.1038/s41380-020-00904-2)
Supplement: Supplementary file 7 — Suppl Table 3C [file 41380_2020_904_MOESM7_ESM.csv]

Disease-associated genes: full list
Access and download from disgenet.org on 22.10.2019
Used in Venn analysis, Figure 4D.
Disease	Disease_id	Gene	Gene_id	UniProt	Gene_Full_Name	Protein_Class	N_diseases_g	DSI_g	DPI_g	pLI	Score_gda	EL_gda	EI_gda	N_PMIDs	N_SNPs_gda	First_Ref	Last_Ref
Bipolar Disorder	C0005586	BDNF	627	P23560	brain derived neurotrophic factor	signaling molecule	591	0.382	0.828	0.69969	0.6	no reported evidence	1	99	6	2002	2017
Bipolar Disorder	C0005586	SLC6A4	6532	P31645	solute carrier family 6 member 4	transporter	329	0.446	0.724	0.25902	0.6	no reported evidence	1	68	2	1995	2016
Bipolar Disorder	C0005586	CACNA1C	775	Q13936	calcium voltage-gated channel subunit alpha1 C		115	0.575	0.517	1	0.7	no reported evidence	0.8	66	22	2009	2018
Bipolar Disorder	C0005586	ANK3	288	Q12955	ankyrin 3		72	0.602	0.379	1	0.7	no reported evidence	1	54	35	2009	2018
Bipolar Disorder	C0005586	COMT	1312	P21964	catechol-O-methyltransferase	transferase	427	0.426	0.897	0.000012669	0.6	no reported evidence	1	51	2	1997	2018
Bipolar Disorder	C0005586	DISC1	27185	Q9NRI5	DISC1 scaffold protein		83	0.592	0.552	1.7228E-06	0.4	no reported evidence	1	34	4	2002	2016
Bipolar Disorder	C0005586	ZNF804A	91752	Q7Z570	zinc finger protein 804A		47	0.639	0.379	0.034807	0.5	no reported evidence	1	32	4	2009	2018
Bipolar Disorder	C0005586	NRG1	3084	Q02297	neuregulin 1	signaling molecule	173	0.506	0.759	0.99553	0.4	no reported evidence	1	27	0	2004	2016
Bipolar Disorder	C0005586	HTR2A	3356	P28223	5-hydroxytryptamine receptor 2A	receptor	211	0.488	0.759	0.47959	0.8	no reported evidence	0.6	25	1	1997	2015
Bipolar Disorder	C0005586	TH	7054	P07101	tyrosine hydroxylase		203	0.498	0.759	2.4899E-06	0.4	no reported evidence	0.6	25	0	1987	2003
Bipolar Disorder	C0005586	SLC6A3	6531	Q01959	solute carrier family 6 member 3	transporter	237	0.484	0.69	0.99854	0.4	no reported evidence	1	25	2	1997	2016
Bipolar Disorder	C0005586	DRD2	1813	P14416	dopamine receptor D2	receptor	325	0.454	0.724	0.78648	0.4	no reported evidence	1	24	0	1991	2016
Bipolar Disorder	C0005586	CLOCK	9575	O15516	clock circadian regulator		165	0.505	0.897	0.99971	0.6	no reported evidence	1	23	4	2000	2018
Bipolar Disorder	C0005586	MAOA	4128	P21397	monoamine oxidase A	nucleic acid binding; oxidoreductase; transferase	196	0.497	0.655	0.99944	0.4	no reported evidence	0.6	22	0	1995	2013
Bipolar Disorder	C0005586	GSK3B	2932	P49841	glycogen synthase kinase 3 beta	kinase; transferase	185	0.488	0.793	0.96265	0.6	no reported evidence	0.8	20	1	2004	2018
Bipolar Disorder	C0005586	DAOA	267012	P59103	D-amino acid oxidase activator		31	0.681	0.172	0.0001572	0.4	no reported evidence	1	20	5	2004	2014
Bipolar Disorder	C0005586	NR3C1	2908	P04150	nuclear receptor subfamily 3 group C member 1	nucleic acid binding; receptor; transcription factor	349	0.427	0.793	0.97882	0.6	no reported evidence	1	19	3	2000	2016
Bipolar Disorder	C0005586	DRD3	1814	P35462	dopamine receptor D3	receptor	153	0.527	0.552	0.002019	0.4	no reported evidence	1	17	1	1993	2014
Bipolar Disorder	C0005586	TPH2	121278	Q8IWU9	tryptophan hydroxylase 2		103	0.562	0.552	3.3007E-06	0.4	no reported evidence	1	16	5	2005	2016
Bipolar Disorder	C0005586	GAD1	2571	Q99259	glutamate decarboxylase 1	lyase	133	0.542	0.724	0.06635	0.6	no reported evidence	1	15	0	2001	2018
Bipolar Disorder	C0005586	DRD1	1812	P21728	dopamine receptor D1		114	0.555	0.517	0.94149	0.6	no reported evidence	1	14	0	1992	2015
Bipolar Disorder	C0005586	PDLIM5	10611	Q96HC4	PDZ and LIM domain 5	cytoskeletal protein	82	0.565	0.586	0.0016416	0.4	no reported evidence	0.8	14	2	2004	2015
Bipolar Disorder	C0005586	XBP1	7494	P17861	X-box binding protein 1		113	0.54	0.69	0.022838	0.4	no reported evidence	1	14	0	2003	2015
Bipolar Disorder	C0005586	RELN	5649	P78509	reelin		118	0.547	0.655	1	0.56	no reported evidence	1	13	1	2001	2015
Bipolar Disorder	C0005586	P2RX7	5027	Q99572	purinergic receptor P2X 7	receptor; transporter	165	0.503	0.759	3.0454E-11	0.4	no reported evidence	1	13	1	2006	2013
Bipolar Disorder	C0005586	NDUFV2	4729	P19404	NADH:ubiquinone oxidoreductase core subunit V2		82	0.633	0.414	0.0051653	0.6	no reported evidence	1	12	2	2004	2016
Bipolar Disorder	C0005586	MTHFR	4524	P42898	methylenetetrahydrofolate reductase		699	0.354	0.828	1.2191E-09	0.6	no reported evidence	1	12	3	2006	2015
Bipolar Disorder	C0005586	DRD4	1815	P21917	dopamine receptor D4	receptor	134	0.536	0.414	7.1237E-09	0.39	no reported evidence	1	12	0	1994	2015
Bipolar Disorder	C0005586	DTNBP1	84062	Q96EV8	dystrobrevin binding protein 1		60	0.619	0.379	4.9676E-06	0.4	no reported evidence	1	11	0	2004	2016
Bipolar Disorder	C0005586	IMPA2	3613	O14732	inositol monophosphatase 2	hydrolase; phosphatase	21	0.696	0.276	0.001106	0.39	no reported evidence	0.8	10	0	2000	2011
Bipolar Disorder	C0005586	HTR2C	3358	P28335	5-hydroxytryptamine receptor 2C	receptor	93	0.579	0.414	0.18821	0.39	no reported evidence	0.8	10	0	1996	2014
Bipolar Disorder	C0005586	DGKH	160851	Q86XP1	diacylglycerol kinase eta		20	0.707	0.276	0.014685	0.49	no reported evidence	1	9	1	2008	2015
Bipolar Disorder	C0005586	TENM4	26011	Q6N022	teneurin transmembrane protein 4		22	0.72	0.31	1	0.45	no reported evidence	1	9	23	2011	2018
Bipolar Disorder	C0005586	GRIN2A	2903	Q12879	glutamate ionotropic receptor NMDA type subunit 2A		100	0.577	0.414	0.99998	0.39	no reported evidence	0.8	9	0	2003	2012
Bipolar Disorder	C0005586	GRIN2B	2904	Q13224	glutamate ionotropic receptor NMDA type subunit 2B		132	0.561	0.483	1	0.38	no reported evidence	0.8	9	0	2005	2016
Bipolar Disorder	C0005586	CHRNA7	1139	P36544;Q494W8	cholinergic receptor nicotinic alpha 7 subunit	receptor; transporter	126	0.55	0.552	0.0015135	0.38	no reported evidence	0.8	9	0	2004	2016
Bipolar Disorder	C0005586	TPH1	7166	P17752	tryptophan hydroxylase 1		62	0.611	0.586	3.2453E-07	0.38	no reported evidence	0.8	9	0	1998	2012
Bipolar Disorder	C0005586	TRPM2	7226	O94759	transient receptor potential cation channel subfamily M member 2	receptor; transporter	40	0.648	0.379	2.6061E-42	0.38	no reported evidence	1	9	4	2006	2015
Bipolar Disorder	C0005586	NCAN	1463	O14594	neurocan	extracellular matrix protein	21	0.727	0.345	0.049933	0.38	no reported evidence	1	9	1	2011	2016
Bipolar Disorder	C0005586	GRK3	157	P35626	G protein-coupled receptor kinase 3	kinase; transferase	29	0.672	0.448		0.56	no reported evidence	1	8	0	2004	2010
Bipolar Disorder	C0005586	SYNE1	23345	Q8NF91	spectrin repeat containing nuclear envelope protein 1		95	0.594	0.621	9.1387E-50	0.42	no reported evidence	0.6666667	8	3	2011	2018
Bipolar Disorder	C0005586	WFS1	7466	O76024	wolframin ER transmembrane glycoprotein		141	0.545	0.655	1.8248E-38	0.35	no reported evidence	1	8	0	2000	2012
Bipolar Disorder	C0005586	DRD5	1816	P21918	dopamine receptor D5		45	0.636	0.241	1.328E-16	0.53	no reported evidence	1	7	0	1998	2015
Bipolar Disorder	C0005586	INS	3630	P01308	insulin		309	0.458	0.828	0.32169	0.51	no reported evidence	1	7	0	1970	2015
Bipolar Disorder	C0005586	TCF4	6925	P15884	transcription factor 4	nucleic acid binding; transcription factor	283	0.494	0.655	0.99987	0.45	no reported evidence	0.6	7	1	1999	2014
Bipolar Disorder	C0005586	ERDA1	9030		expanded repeat domain, CAG/CTG 1		10	0.773	0.069		0.37	no reported evidence	0.4	7	0	1999	2005
Bipolar Disorder	C0005586	TNF	7124	P01375	tumor necrosis factor	signaling molecule	1640	0.263	0.966	0.8046	0.36	no reported evidence	1	7	0	2004	2017
Bipolar Disorder	C0005586	KCNN3	3782	Q9UGI6	potassium calcium-activated channel subfamily N member 3	transporter	36	0.659	0.379	0.97435	0.36	no reported evidence	0.8	7	0	2000	2005
Bipolar Disorder	C0005586	RGS4	5999	P49798	regulator of G protein signaling 4	enzyme modulator	27	0.685	0.345	5.3895E-08	0.35	no reported evidence	0.8	7	0	2005	2010
Bipolar Disorder	C0005586	ARNTL	406	O00327	aryl hydrocarbon receptor nuclear translocator like	transcription factor	94	0.569	0.621	0.98967	0.34	no reported evidence	1	7	0	2007	2016
Bipolar Disorder	C0005586	CHRFAM7A	89832	P36544;Q494W8	CHRNA7 (exons 5-10) and FAM7A (exons A-E) fusion	receptor; transporter	28	0.672	0.207	0.0012795	0.33	no reported evidence	0.8	7	0	2006	2016
Bipolar Disorder	C0005586	PER3	8863	P56645	period circadian regulator 3	transcription factor	68	0.607	0.517	1.3454E-17	0.33	no reported evidence	1	7	0	2009	2016
Bipolar Disorder	C0005586	NR1D1	9572	P20393	nuclear receptor subfamily 1 group D member 1	nucleic acid binding; receptor; transcription factor	33	0.648	0.483	0.78801	0.32	no reported evidence	1	7	0	2009	2016
Bipolar Disorder	C0005586	S100B	6285	P04271	S100 calcium binding protein B	calcium-binding protein; signaling molecule	301	0.443	0.862	0.046548	0.71	no reported evidence	1	6	0	2005	2012
Bipolar Disorder	C0005586	ACE	1636	P12821	angiotensin I converting enzyme	hydrolase; protease	624	0.367	0.897	1.5509E-37	0.55	no reported evidence	0.5	6	0	2000	2011
Bipolar Disorder	C0005586	ITIH3	3699	Q06033	inter-alpha-trypsin inhibitor heavy chain 3	enzyme modulator	16	0.785	0.138	5.4768E-13	0.43	no reported evidence	1	6	2	2011	2015
Bipolar Disorder	C0005586	GABRA5	2558	P31644	gamma-aminobutyric acid type A receptor alpha5 subunit	receptor; transporter	46	0.652	0.276	0.88185	0.36	no reported evidence	1	6	0	1998	2011
Bipolar Disorder	C0005586	IL1B	3553	P01584	interleukin 1 beta		1035	0.312	0.931	0.12568	0.36	no reported evidence	1	6	1	2004	2015
Bipolar Disorder	C0005586	DAOA-AS1	282706		DAOA antisense RNA 1		21	0.713	0.138		0.36	no reported evidence	1	6	5	2003	2014
Bipolar Disorder	C0005586	PPP1R1B	84152	Q9UD71	protein phosphatase 1 regulatory inhibitor subunit 1B	enzyme modulator; signaling molecule	61	0.624	0.379	0.25069	0.36	no reported evidence	1	6	4	2007	2017
Bipolar Disorder	C0005586	DAO	1610	P14920	D-amino acid oxidase		47	0.667	0.414	9.6872E-22	0.36	no reported evidence	0.8	6	0	2004	2012
Bipolar Disorder	C0005586	AKT1	207	P31749	AKT serine/threonine kinase 1	calcium-binding protein; kinase; transfer/carrier protein; transferase	760	0.355	0.862	0.97917	0.35	no reported evidence	1	6	0	2003	2016
Bipolar Disorder	C0005586	TIMELESS	8914	Q9UNS1	timeless circadian regulator		58	0.614	0.69	2.9795E-35	0.35	no reported evidence	1	6	1	2007	2015
Bipolar Disorder	C0005586	CSNK1E	1454	P49674	casein kinase 1 epsilon	kinase; transferase	23	0.707	0.414	0.99923	0.34	no reported evidence	1	6	1	2003	2016
Bipolar Disorder	C0005586	FKBP5	2289	Q13451	FK506 binding protein 5	calcium-binding protein; chaperone; isomerase	94	0.572	0.655	0.68166	0.34	no reported evidence	0.8	6	0	2009	2016
Bipolar Disorder	C0005586	ERBB4	2066	Q15303	erb-b2 receptor tyrosine kinase 4		185	0.494	0.69	0.99892	0.34	no reported evidence	1	6	2	2007	2016
Bipolar Disorder	C0005586	NCAM1	4684	P13591	neural cell adhesion molecule 1		287	0.445	0.759	0.99999	0.34	no reported evidence	1	6	0	2001	2014
Bipolar Disorder	C0005586	GRM3	2913	Q14832	glutamate metabotropic receptor 3	receptor	49	0.627	0.414	0.80545	0.34	no reported evidence	0.8	6	0	2002	2015
Bipolar Disorder	C0005586	HTR1A	3350	P08908	5-hydroxytryptamine receptor 1A	receptor	170	0.529	0.621	0.22675	0.34	no reported evidence	0.8	6	2	1993	2014
Bipolar Disorder	C0005586	G6PD	2539	P11413	glucose-6-phosphate dehydrogenase	oxidoreductase	225	0.476	0.724	0.94422	0.32	no reported evidence	1	6	0	1981	2007
Bipolar Disorder	C0005586	NPAS2	4862	Q99743	neuronal PAS domain protein 2		35	0.659	0.345	1	0.32	no reported evidence	1	6	0	2006	2016
Bipolar Disorder	C0005586	RORA	6095	P35398	RAR related orphan receptor A		51	0.645	0.552	0.74459	0.32	no reported evidence	1	6	3	2010	2016
Bipolar Disorder	C0005586	TDO2	6999	P48775	tryptophan 2,3-dioxygenase	oxidoreductase	29	0.713	0.276	4.4341E-09	0.31	no reported evidence	1	6	0	2006	2015
Bipolar Disorder	C0005586	PBRM1	55193	Q86U86	polybromo 1		73	0.59	0.517	1	0.43	no reported evidence	1	5	23	2011	2014
Bipolar Disorder	C0005586	ITIH1	3697	P19827	inter-alpha-trypsin inhibitor heavy chain 1	enzyme modulator	17	0.752	0.241	4.1112E-32	0.41	no reported evidence	1	5	3	2009	2017
Bipolar Disorder	C0005586	MIR137	406928		microRNA 137		97	0.561	0.621		0.35	no reported evidence	0.6666667	5	0	2013	2015
Bipolar Disorder	C0005586	ESR1	2099	P03372	estrogen receptor 1	nucleic acid binding; receptor; transcription factor	686	0.355	0.897	0.9994	0.35	no reported evidence	1	5	0	2000	2012
Bipolar Disorder	C0005586	BRD1	23774	O95696	bromodomain containing 1	nucleic acid binding; transcription factor	23	0.696	0.345	0.99952	0.34	no reported evidence	1	5	0	2007	2017
Bipolar Disorder	C0005586	GRIK4	2900	Q16099	glutamate ionotropic receptor kainate type subunit 4		23	0.701	0.345	0.10027	0.34	no reported evidence	1	5	0	2006	2013
Bipolar Disorder	C0005586	DBH	1621	P09172	dopamine beta-hydroxylase		105	0.557	0.621	3.9275E-10	0.34	no reported evidence	1	5	0	1995	2013
Bipolar Disorder	C0005586	SLC1A2	6506	P43004	solute carrier family 1 member 2	transporter	92	0.572	0.517	0.61687	0.34	no reported evidence	1	5	0	2002	2016
Bipolar Disorder	C0005586	PFKL	5211	P17858	phosphofructokinase, liver type	kinase; transferase	17	0.735	0.241	1.7147E-15	0.34	no reported evidence	1	5	0	1995	2001
Bipolar Disorder	C0005586	GABRA3	2556	P34903	gamma-aminobutyric acid type A receptor alpha3 subunit	receptor; transporter	60	0.663	0.483	0.36229	0.34	no reported evidence	1	5	0	1990	2004
Bipolar Disorder	C0005586	GPR50	9248	Q13585	G protein-coupled receptor 50	receptor	8	0.799	0.103	0.57572	0.34	no reported evidence	1	5	0	2005	2010
Bipolar Disorder	C0005586	DLG4	1742	P78352	discs large MAGUK scaffold protein 4	transmembrane receptor regulatory/adaptor protein	44	0.648	0.448	0.99981	0.33	no reported evidence	1	5	0	2004	2017
Bipolar Disorder	C0005586	PER2	8864	O15055	period circadian regulator 2	transcription factor	112	0.548	0.793	0.8969	0.33	no reported evidence	1	5	0	2003	2016
Bipolar Disorder	C0005586	PLA2G1B	5319	P04054	phospholipase A2 group IB	hydrolase	157	0.502	0.793	1.0899E-10	0.33	no reported evidence	0.6	5	0	1996	2006
Bipolar Disorder	C0005586	BAG1	573	Q99933	BCL2 associated athanogene 1		77	0.573	0.621	0.000005294	0.32	no reported evidence	1	5	0	2006	2014
Bipolar Disorder	C0005586	YWHAZ	7534	P63104	tyrosine 3-monooxygenase/tryptophan 5-monooxygenase activation protein zeta	chaperone	139	0.52	0.759	0.9479	0.31	no reported evidence	0.8	5	0	1997	2012
Bipolar Disorder	C0005586	GRIA3	2892	P42263	glutamate ionotropic receptor AMPA type subunit 3		60	0.648	0.414	0.99979	0.31	no reported evidence	1	5	0	2000	2010
Bipolar Disorder	C0005586	NOS1	4842	P29475	nitric oxide synthase 1		305	0.445	0.793	1	0.05	no reported evidence	1	5	0	2009	2016
Bipolar Disorder	C0005586	ARHGEF7	8874	Q14155	Rho guanine nucleotide exchange factor 7		116	0.533	0.724	0.99995	0.05	no reported evidence	1	5	0	2005	2009
Bipolar Disorder	C0005586	ASCC1	51008	Q8N9N2	activating signal cointegrator 1 complex subunit 1		107	0.54	0.724	4.646E-15	0.05	no reported evidence	1	5	0	2005	2009
Bipolar Disorder	C0005586	NFKB1	4790	P19838	nuclear factor kappa B subunit 1		611	0.365	0.931	1	0.05	no reported evidence	1	5	0	2005	2009
Bipolar Disorder	C0005586	CD40	958	P25942	CD40 molecule		323	0.433	0.862	0.85939	0.05	no reported evidence	1	5	0	2005	2009
Bipolar Disorder	C0005586	NTRK2	4915	Q16620	neurotrophic receptor tyrosine kinase 2		165	0.514	0.586	1	0.53	no reported evidence	1	4	0	2009	2016
Bipolar Disorder	C0005586	PDE4B	5142	Q07343	phosphodiesterase 4B		56	0.609	0.517	0.40163	0.53	no reported evidence	1	4	0	2007	2010
Bipolar Disorder	C0005586	GRIK2	2898	Q13002	glutamate ionotropic receptor kainate type subunit 2		62	0.621	0.586	0.99979	0.52	no reported evidence	1	4	0	2007	2016
Bipolar Disorder	C0005586	SNAP25	6616	P60880	synaptosome associated protein 25	membrane traffic protein	146	0.536	0.655	0.98712	0.52	no reported evidence	1	4	0	2005	2014
Bipolar Disorder	C0005586	DDC	1644	P20711	dopa decarboxylase		131	0.554	0.621	5.8606E-08	0.34	no reported evidence	0.666666667	4	0	1996	2003
Bipolar Disorder	C0005586	GRIN1	2902	Q05586	glutamate ionotropic receptor NMDA type subunit 1		73	0.63	0.448	0.98871	0.34	no reported evidence	0.5	4	0	2003	2012
Bipolar Disorder	C0005586	BCR	613	P11274	BCR, RhoGEF and GTPase activating protein	enzyme modulator	244	0.47	0.759	0.99765	0.34	no reported evidence	1	4	1	2005	2008
Bipolar Disorder	C0005586	BCL2	596	P10415	BCL2, apoptosis regulator	signaling molecule	987	0.312	0.862	0.56705	0.34	no reported evidence	1	4	1	2000	2013
Bipolar Disorder	C0005586	ST8SIA2	8128	Q92186	ST8 alpha-N-acetyl-neuraminide alpha-2,8-sialyltransferase 2		23	0.72	0.379	0.066778	0.34	no reported evidence	1	4	1	2007	2016
Bipolar Disorder	C0005586	CREB1	1385	P16220	cAMP responsive element binding protein 1		187	0.494	0.793	0.99621	0.34	no reported evidence	0.666666667	4	0	2008	2016
Bipolar Disorder	C0005586	APOE	348	P02649	apolipoprotein E		770	0.352	0.931	0.0017371	0.34	no reported evidence	0.5	4	0	1997	2016
Bipolar Disorder	C0005586	NOTCH4	4855	Q99466	notch 4		85	0.564	0.655	1.7929E-22	0.33	no reported evidence	0.75	4	0	2002	2013
Bipolar Disorder	C0005586	GRIA1	2890	P42261	glutamate ionotropic receptor AMPA type subunit 1		63	0.636	0.414	0.99621	0.33	no reported evidence	0.5	4	1	2007	2012
Bipolar Disorder	C0005586	DUSP6	1848	Q16828	dual specificity phosphatase 6		116	0.548	0.724	0.97942	0.33	no reported evidence	0.666666667	4	1	2001	2012
Bipolar Disorder	C0005586	F9	2158	P00740	coagulation factor IX	hydrolase; protease	155	0.511	0.759	0.99747	0.33	no reported evidence	0.75	4	0	1987	1997
Bipolar Disorder	C0005586	DNMT1	1786	P26358	DNA methyltransferase 1		299	0.438	0.759	1	0.33	no reported evidence	1	4	0	2005	2016
Bipolar Disorder	C0005586	DLG3	1741	Q92796	discs large MAGUK scaffold protein 3	transmembrane receptor regulatory/adaptor protein	82	0.575	0.414	0.99999	0.33	no reported evidence	1	4	0	2004	2008
Bipolar Disorder	C0005586	ADCYAP1	116	P18509	adenylate cyclase activating polypeptide 1	signaling molecule	78	0.598	0.586	0.52237	0.33	no reported evidence	0.75	4	0	2002	2010
Bipolar Disorder	C0005586	INPP1	3628	P49441	inositol polyphosphate-1-phosphatase	hydrolase; phosphatase	6	0.834	0.138	7.512E-07	0.33	no reported evidence	1	4	0	1998	2006
Bipolar Disorder	C0005586	PVALB	5816	P20472	parvalbumin	calcium-binding protein	80	0.588	0.448	0.085565	0.33	no reported evidence	1	4	0	2005	2013
Bipolar Disorder	C0005586	CRHR1	1394	P34998	corticotropin releasing hormone receptor 1		118	0.545	0.69	0.000030245	0.33	no reported evidence	0.5	4	0	2012	2014
Bipolar Disorder	C0005586	DPYSL2	1808	Q16555	dihydropyrimidinase like 2	hydrolase; protease	47	0.63	0.517	0.99407	0.32	no reported evidence	0.75	4	0	2003	2009
Bipolar Disorder	C0005586	SLC18A1	6570	P54219	solute carrier family 18 member A1		25	0.69	0.414	1.4388E-21	0.32	no reported evidence	1	4	0	2007	2010
Bipolar Disorder	C0005586	CRY2	1408	Q49AN0	cryptochrome circadian regulator 2	lyase; nucleic acid binding	40	0.648	0.552	0.00026294	0.31	no reported evidence	1	4	0	2006	2013
Bipolar Disorder	C0005586	DNAH8	1769	Q96JB1	dynein axonemal heavy chain 8	cytoskeletal protein; hydrolase	156	0.51	0.759	4.9502E-57	0.3	no reported evidence	1	4	0	2009	2014
Bipolar Disorder	C0005586	ATP2A2	488	P16615	ATPase sarcoplasmic/endoplasmic reticulum Ca2+ transporting 2	hydrolase; transporter	98	0.572	0.552	0.99949	0.14	no reported evidence	1	4	0	2001	2017
Bipolar Disorder	C0005586	MAD1L1	8379	Q9Y6D9	mitotic arrest deficient 1 like 1		56	0.609	0.483	3.8155E-15	0.1	no reported evidence		4	5	2015	2018
Bipolar Disorder	C0005586	THOP1	7064	P52888	thimet oligopeptidase 1	hydrolase; protease	46	0.614	0.655	0.00014359	0.04	no reported evidence	1	4	0	2010	2016
Bipolar Disorder	C0005586	SERPINA1	5265	P01009	serpin family A member 1	enzyme modulator	284	0.453	0.793	4.2148E-08	0.53	no reported evidence	1	3	0	2006	2015
Bipolar Disorder	C0005586	SP4	6671	Q02446	Sp4 transcription factor	nucleic acid binding; transcription factor	22	0.707	0.276	0.99434	0.53	no reported evidence	1	3	3	2009	2016
Bipolar Disorder	C0005586	TACR1	6869	P25103	tachykinin receptor 1		105	0.559	0.724	0.00032772	0.52	no reported evidence	1	3	3	2009	2015
Bipolar Disorder	C0005586	BHLHE40	8553	O14503	basic helix-loop-helix family member e40	transcription factor	40	0.633	0.552	0.99513	0.51	no reported evidence	1	3	0	2008	2014
Bipolar Disorder	C0005586	POMC	5443	P01189	proopiomelanocortin		557	0.382	0.862	0.000093851	0.51	no reported evidence	1	3	0	1985	1998
Bipolar Disorder	C0005586	PDE10A	10846	Q9Y233	phosphodiesterase 10A		59	0.652	0.483	0.99998	0.43	no reported evidence	1	3	1	2012	2017
Bipolar Disorder	C0005586	ADCY2	108	Q08462	adenylate cyclase 2		14	0.762	0.207	0.99974	0.42	no reported evidence	1	3	11	2015	2018
Bipolar Disorder	C0005586	TSPAN8	7103	P19075	tetraspanin 8		36	0.652	0.414	0.0055439	0.42	no reported evidence	1	3	1	2008	2018
Bipolar Disorder	C0005586	PALB2	79728	Q86YC2	partner and localizer of BRCA2		122	0.569	0.552	7.2691E-20	0.41	no reported evidence	1	3	1	2007	2011
Bipolar Disorder	C0005586	LMAN2L	81562	Q9H0V9	lectin, mannose binding 2 like	membrane traffic protein	19	0.72	0.31	1.2087E-10	0.41	no reported evidence	1	3	2	2013	2017
Bipolar Disorder	C0005586	NEK4	6787	P51957	NIMA related kinase 4		11	0.785	0.138	9.1347E-27	0.41	no reported evidence	1	3	5	2011	2015
Bipolar Disorder	C0005586	CSMD1	64478	Q96PZ7	CUB and Sushi multiple domains 1		60	0.639	0.379	1	0.41	no reported evidence	1	3	2	2013	2015
Bipolar Disorder	C0005586	TLR4	7099	O00206	toll like receptor 4		674	0.359	0.931	5.5849E-09	0.33	no reported evidence	1	3	0	2014	2017
Bipolar Disorder	C0005586	HSP90B1	7184	P14625	heat shock protein 90 beta family member 1	chaperone	86	0.567	0.586	0.99554	0.33	no reported evidence	1	3	0	2007	2009
Bipolar Disorder	C0005586	NR4A2	4929	P43354	nuclear receptor subfamily 4 group A member 2	receptor; transcription factor	111	0.559	0.586	0.99964	0.33	no reported evidence	1	3	0	2000	2006
Bipolar Disorder	C0005586	SIRT1	23411	Q96EB6	sirtuin 1	hydrolase; nucleic acid binding	325	0.432	0.828	0.081958	0.33	no reported evidence	0.5	3	0	2011	2017
Bipolar Disorder	C0005586	CUX2	23316	O14529	cut like homeobox 2	nucleic acid binding; transcription factor	17	0.743	0.276	1	0.33	no reported evidence	1	3	1	2001	2007
Bipolar Disorder	C0005586	ALDH2	217	P05091	aldehyde dehydrogenase 2 family member	oxidoreductase	236	0.481	0.862	2.464E-09	0.33	no reported evidence	0.5	3	0	2011	2016
Bipolar Disorder	C0005586	TSNAX	7257	Q99598	translin associated factor X		13	0.785	0.138	0.40733	0.33	no reported evidence	1	3	0	2005	2012
Bipolar Disorder	C0005586	MLC1	23209	Q15049	megalencephalic leukoencephalopathy with subcortical cysts 1		49	0.648	0.448	4.347E-08	0.33	no reported evidence	0.5	3	2	2005	2007
Bipolar Disorder	C0005586	GNAL	2774	P38405	G protein subunit alpha L	enzyme modulator	41	0.659	0.31	0.99839	0.33	no reported evidence	1	3	0	2001	2005
Bipolar Disorder	C0005586	TLR2	7097	O60603	toll like receptor 2		416	0.407	0.897	5.5957E-07	0.33	no reported evidence	1	3	2	2014	2017
Bipolar Disorder	C0005586	HSPA4	3308	P34932	heat shock protein family A (Hsp70) member 4		292	0.441	0.793	0.9999	0.33	no reported evidence	1	3	0	2010	2016
Bipolar Disorder	C0005586	ANKK1	255239	Q8NFD2	ankyrin repeat and kinase domain containing 1		54	0.624	0.414	4.6494E-12	0.33	no reported evidence	1	3	0	2011	2012
Bipolar Disorder	C0005586	SLC6A2	6530	P23975	solute carrier family 6 member 2	transporter	130	0.534	0.724	0.065408	0.33	no reported evidence	0.6666667	3	0	1995	2007
Bipolar Disorder	C0005586	TAAR6	319100	Q96RI8	trace amine associated receptor 6		5	0.857	0.034	0.017249	0.33	no reported evidence	1	3	0	2008	2010
Bipolar Disorder	C0005586	SYNGR1	9145	O43759	synaptogyrin 1	membrane traffic protein	12	0.743	0.241	0.41375	0.33	no reported evidence	0.5	3	0	2006	2009
Bipolar Disorder	C0005586	IGF1	3479	P05019	insulin like growth factor 1		715	0.355	0.828	0.28843	0.33	no reported evidence	1	3	0	2011	2016
Bipolar Disorder	C0005586	AVPR1B	553	P47901	arginine vasopressin receptor 1B	receptor	17	0.735	0.31	0.0013736	0.33	no reported evidence	0.5	3	0	2012	2014
Bipolar Disorder	C0005586	MMP9	4318	P14780	matrix metallopeptidase 9	hydrolase; protease	790	0.339	0.862	7.0286E-18	0.33	no reported evidence	0.5	3	0	2009	2014
Bipolar Disorder	C0005586	NAPG	8774	Q99747	NSF attachment protein gamma	membrane traffic protein	5	0.857	0.138	0.057514	0.33	no reported evidence	1	3	0	2006	2009
Bipolar Disorder	C0005586	GRM7	2917	Q14831	glutamate metabotropic receptor 7	receptor	44	0.659	0.414	0.99873	0.33	no reported evidence	0.666666667	3	3	2007	2015
Bipolar Disorder	C0005586	ADARB1	104	P78563	adenosine deaminase, RNA specific B1	defense/immunity protein; enzyme modulator; hydrolase; nucleic acid binding	39	0.656	0.586	0.98436	0.33	no reported evidence	0.333333333	3	0	2004	2014
Bipolar Disorder	C0005586	PIP4K2A	5305	P48426	phosphatidylinositol-5-phosphate 4-kinase type 2 alpha	kinase; transferase	29	0.672	0.414	0.14496	0.33	no reported evidence	0.6666667	3	0	2005	2007
Bipolar Disorder	C0005586	SST	6750	P61278	somatostatin	signaling molecule	265	0.457	0.724	0.36037	0.33	no reported evidence	1	3	0	2007	2014
Bipolar Disorder	C0005586	HCG9	10255		HLA complex group 9		16	0.743	0.345		0.33	no reported evidence	1	3	0	2012	2016
Bipolar Disorder	C0005586	ITIH4	3700	Q14624	inter-alpha-trypsin inhibitor heavy chain family member 4	enzyme modulator	76	0.6	0.621	6.3033E-13	0.32	no reported evidence	1	3	1	2011	2015
Bipolar Disorder	C0005586	NRXN1	9378	P58400;Q9ULB1	neurexin 1		74	0.614	0.483	0.99997	0.32	no reported evidence	1	3	0	2012	2016
Bipolar Disorder	C0005586	IMPA1	3612	P29218	inositol monophosphatase 1	hydrolase; phosphatase	55	0.642	0.483	0.0021279	0.32	no reported evidence	1	3	0	1997	2010
Bipolar Disorder	C0005586	SLC12A6	9990	Q9UHW9	solute carrier family 12 member 6		99	0.63	0.345	0.01005	0.32	no reported evidence	1	3	0	2006	2009
Bipolar Disorder	C0005586	GRIK1	2897	P39086	glutamate ionotropic receptor kainate type subunit 1		45	0.642	0.345	4.2568E-09	0.32	no reported evidence	1	3	0	2007	2009
Bipolar Disorder	C0005586	GSTM1	2944	P09488	glutathione S-transferase mu 1		423	0.403	0.828	0.0020317	0.32	no reported evidence	1	3	0	2011	2017
Bipolar Disorder	C0005586	CRY1	1407	Q16526	cryptochrome circadian regulator 1	lyase; nucleic acid binding	55	0.619	0.586	1.8885E-09	0.32	no reported evidence	0.666666667	3	0	2005	2013
Bipolar Disorder	C0005586	PCNT	5116	O95613	pericentrin		163	0.577	0.69	6.2841E-57	0.32	no reported evidence	1	3	0	2008	2009
Bipolar Disorder	C0005586	GPRC5D	55507	Q9NZD1	G protein-coupled receptor class C group 5 member D	receptor	23	0.713	0.345	0.0012852	0.32	no reported evidence	1	3	0	2005	2010
Bipolar Disorder	C0005586	PRKCI	5584	P41743	protein kinase C iota	calcium-binding protein; kinase; transfer/carrier protein; transferase	45	0.63	0.414	0.23417	0.32	no reported evidence	1	3	0	2009	2016
Bipolar Disorder	C0005586	PON1	5444	P27169	paraoxonase 1		324	0.443	0.828	8.9806E-11	0.32	no reported evidence	0.6666667	3	1	2015	2015
Bipolar Disorder	C0005586	POLG	5428	P54098	DNA polymerase gamma, catalytic subunit	nucleic acid binding; transferase	348	0.477	0.724	1.2816E-09	0.32	no reported evidence	1	3	0	2011	2018
Bipolar Disorder	C0005586	CHRNB3	1142	Q05901	cholinergic receptor nicotinic beta 3 subunit	receptor; transporter	18	0.727	0.207	4.4687E-06	0.32	no reported evidence	1	3	0	2009	2015
Bipolar Disorder	C0005586	SLC18A2	6571	Q05940	solute carrier family 18 member A2		105	0.575	0.621	0.0726	0.32	no reported evidence	1	3	0	2007	2008
Bipolar Disorder	C0005586	CRH	1392	P06850	corticotropin releasing hormone		274	0.456	0.759	0.72442	0.32	no reported evidence	0.666666667	3	0	1998	2014
Bipolar Disorder	C0005586	MAOB	4129	P27338	monoamine oxidase B	nucleic acid binding; oxidoreductase; transferase	82	0.575	0.724	0.99856	0.31	no reported evidence	0.6666667	3	0	1995	2000
Bipolar Disorder	C0005586	NPAS3	64067	Q8IXF0	neuronal PAS domain protein 3	nucleic acid binding; transcription factor	21	0.735	0.241	0.99979	0.31	no reported evidence	1	3	0	2009	2014
Bipolar Disorder	C0005586	GRIA2	2891	P42262	glutamate ionotropic receptor AMPA type subunit 2		52	0.639	0.414	0.99906	0.31	no reported evidence	0.666666667	3	0	2007	2012
Bipolar Disorder	C0005586	IGFBP2	3485	P18065	insulin like growth factor binding protein 2	enzyme modulator	142	0.521	0.69	0.099052	0.31	no reported evidence	0.6666667	3	0	2005	2007
Bipolar Disorder	C0005586	FGFR1	2260	P11362	fibroblast growth factor receptor 1		623	0.388	0.759	0.99964	0.31	no reported evidence	1	3	0	2009	2013
Bipolar Disorder	C0005586	ADM	133	P35318	adrenomedullin	signaling molecule	246	0.471	0.724	0.034615	0.3	no reported evidence	1	3	0	2004	2014
Bipolar Disorder	C0005586	NEFL	4747	P07196	neurofilament light		104	0.577	0.483		0.3	no reported evidence	1	3	0	2004	2007
Bipolar Disorder	C0005586	EGR3	1960	Q06889	early growth response 3	nucleic acid binding; transcription factor	43	0.645	0.586	0.95492	0.3	no reported evidence	1	3	0	2009	2011
Bipolar Disorder	C0005586	KCNA3	3738	P22001	potassium voltage-gated channel subfamily A member 3		201	0.481	0.724	0.86034	0.03	no reported evidence	1	3	0	1998	2001
Bipolar Disorder	C0005586	IL1A	3552	P01583	interleukin 1 alpha		596	0.366	0.931	0.00014857	0.03	no reported evidence	1	3	0	2009	2015
Bipolar Disorder	C0005586	STAR	6770	P49675	steroidogenic acute regulatory protein		76	0.584	0.483	8.803E-11	0.03	no reported evidence	1	3	0	2014	2015
Bipolar Disorder	C0005586	NOS2	4843	P35228	nitric oxide synthase 2		531	0.385	0.931	1.4648E-14	0.03	no reported evidence	1	3	0	2009	2016
Bipolar Disorder	C0005586	HLA-C	3107	P04222;P10321;P30499;P30501;P30504;P30505;P30508;P30510;Q07000;Q29865;Q29960;Q29963;Q95604;Q9TNN7	major histocompatibility complex, class I, C		348	0.419	0.828	1.4774E-06	0.03	no reported evidence	1	3	0	2010	2015
Bipolar Disorder	C0005586	NTF3	4908	P20783	neurotrophin 3	signaling molecule	132	0.525	0.621	0.88635	0.02	no reported evidence	1	3	0	2004	2013
Bipolar Disorder	C0005586	SYN2	6854	Q92777	synapsin II	cytoskeletal protein; membrane traffic protein	45	0.681	0.276		0.02	no reported evidence	1	3	0	2009	2014
Bipolar Disorder	C0005586	AKR1C4	1109	P17516	aldo-keto reductase family 1 member C4	oxidoreductase	37	0.659	0.586	1.8377E-17	0.52	no reported evidence	1	2	0	2011	2013
Bipolar Disorder	C0005586	NTNG2	84628	Q96CW9	netrin G2	enzyme modulator; extracellular matrix protein; receptor	14	0.773	0.207	0.99835	0.52	no reported evidence	0.5	2	0	2008	2010
Bipolar Disorder	C0005586	ATP1A3	478	P13637	ATPase Na+/K+ transporting subunit alpha 3		122	0.58	0.379	1	0.51	no reported evidence	0.5	2	1	1998	2001
Bipolar Disorder	C0005586	TCF7L2	6934	Q9NQB0	transcription factor 7 like 2		145	0.538	0.621	0.99457	0.42	no reported evidence	1	2	2	2015	2016
Bipolar Disorder	C0005586	NLGN1	22871	Q8N2Q7	neuroligin 1		16	0.752	0.31	0.8823	0.41	no reported evidence	1	2	1	2012	2018
Bipolar Disorder	C0005586	CACNB2	783	Q08289	calcium voltage-gated channel auxiliary subunit beta 2	transporter	35	0.696	0.414	4.3008E-06	0.41	no reported evidence	1	2	2	2013	2014
Bipolar Disorder	C0005586	FADS2	9415	O95864	fatty acid desaturase 2		62	0.627	0.552	0.99657	0.41	no reported evidence	1	2	2	2011	2018
Bipolar Disorder	C0005586	NFIX	4784	Q14938	nuclear factor I X	nucleic acid binding; transcription factor	165	0.588	0.621	0.999	0.41	no reported evidence	1	2	1	2013	2018
Bipolar Disorder	C0005586	ITPR1	3708	Q14643	inositol 1,4,5-trisphosphate receptor type 1	receptor; transporter	97	0.577	0.69	1	0.32	no reported evidence	1	2	0	1994	2006
Bipolar Disorder	C0005586	GFAP	2670	P14136	glial fibrillary acidic protein		220	0.484	0.759	1.1684E-06	0.32	no reported evidence	0.5	2	0	2005	2010
Bipolar Disorder	C0005586	GDNF	2668	P39905	glial cell derived neurotrophic factor	signaling molecule	264	0.463	0.759	0.19663	0.32	no reported evidence	0.5	2	0	2008	2015
Bipolar Disorder	C0005586	KCNQ3	3786	O43525	potassium voltage-gated channel subfamily Q member 3		48	0.648	0.31	0.94609	0.32	no reported evidence	1	2	0	2011	2016
Bipolar Disorder	C0005586	NDST3	9348	O95803	N-deacetylase and N-sulfotransferase 3		4	0.857	0.138	0.000010059	0.32	no reported evidence	1	2	0	2014	2016
Bipolar Disorder	C0005586	GABRB1	2560	P18505	gamma-aminobutyric acid type A receptor beta1 subunit	receptor; transporter	34	0.696	0.345	0.9813	0.32	no reported evidence	1	2	0	2010	2011
Bipolar Disorder	C0005586	YWHAE	7531	P62258	tyrosine 3-monooxygenase/tryptophan 5-monooxygenase activation protein epsilon	chaperone	143	0.534	0.655	0.98654	0.32	no reported evidence	0.5	2	3	2011	2013
Bipolar Disorder	C0005586	KCNQ2	3785	O43526	potassium voltage-gated channel subfamily Q member 2		127	0.557	0.483	0.99997	0.32	no reported evidence	1	2	0	2007	2016
Bipolar Disorder	C0005586	MAGI1	9223	Q96QZ7	membrane associated guanylate kinase, WW and PDZ domain containing 1		27	0.69	0.448	0.60869	0.32	no reported evidence	1	2	0	2012	2014
Bipolar Disorder	C0005586	GABRB3	2562	P28472	gamma-aminobutyric acid type A receptor beta3 subunit	receptor; transporter	105	0.572	0.517	0.96266	0.32	no reported evidence	1	2	0	2001	2011
Bipolar Disorder	C0005586	DNAJB1	3337	P25685	DnaJ heat shock protein family (Hsp40) member B1		35	0.676	0.552	0.025176	0.32	no reported evidence	1	2	0	2004	2004
Bipolar Disorder	C0005586	GRN	2896	P28799	granulin precursor		251	0.476	0.724	0.053281	0.32	no reported evidence	1	2	0	2012	2015
Bipolar Disorder	C0005586	HCAR3	8843	P49019	hydroxycarboxylic acid receptor 3		34	0.659	0.552	1.0349E-07	0.32	no reported evidence	1	2	0	2008	2009
Bipolar Disorder	C0005586	GSTT1	2952	P30711	glutathione S-transferase theta 1		356	0.419	0.862	0.00012843	0.32	no reported evidence	1	2	0	2011	2017
Bipolar Disorder	C0005586	LBX1	10660	P52954	ladybird homeobox 1	nucleic acid binding; transcription factor	79	0.577	0.69	0.68549	0.32	no reported evidence	1	2	0	2003	2008
Bipolar Disorder	C0005586	MC2R	4158	Q01718	melanocortin 2 receptor	receptor	66	0.611	0.483	0.00031814	0.32	no reported evidence	1	2	0	1995	1998
Bipolar Disorder	C0005586	ASMT	438	P46597	acetylserotonin O-methyltransferase	transferase	19	0.72	0.276	9.826E-21	0.32	no reported evidence	1	2	1	2013	2014
Bipolar Disorder	C0005586	CXCL8	3576	P10145	C-X-C motif chemokine ligand 8	signaling molecule	758	0.342	0.862		0.32	no reported evidence	1	2	0	2015	2017
Bipolar Disorder	C0005586	HTR3B	9177	O95264	5-hydroxytryptamine receptor 3B	receptor; transporter	38	0.696	0.276	1.0853E-06	0.32	no reported evidence	1	2	2	2005	2013
Bipolar Disorder	C0005586	IL1RN	3557	P18510	interleukin 1 receptor antagonist		475	0.398	0.897	0.033509	0.32	no reported evidence	1	2	0	2005	2013
Bipolar Disorder	C0005586	HTR5A	3361	P47898	5-hydroxytryptamine receptor 5A	receptor	14	0.785	0.103	0.0071699	0.32	no reported evidence	1	2	0	2001	2010
Bipolar Disorder	C0005586	HIP1R	9026	O75146	huntingtin interacting protein 1 related	cytoskeletal protein	14	0.735	0.241	4.7384E-15	0.32	no reported evidence	1	2	0	2005	2007
Bipolar Disorder	C0005586	MCHR1	2847	Q99705	melanin concentrating hormone receptor 1	receptor	25	0.69	0.31	0.000034967	0.32	no reported evidence	1	2	0	2006	2009
Bipolar Disorder	C0005586	HTR3A	3359	P46098	5-hydroxytryptamine receptor 3A	receptor; transporter	47	0.639	0.31	1.093E-10	0.32	no reported evidence	1	2	1	2001	2013
Bipolar Disorder	C0005586	NTNG1	22854	Q9Y2I2	netrin G1	enzyme modulator; extracellular matrix protein; receptor	68	0.672	0.414	0.9233	0.32	no reported evidence	1	2	0	2008	2010
Bipolar Disorder	C0005586	CLEC10A	10462	Q8IUN9	C-type lectin domain containing 10A	cell adhesion molecule; defense/immunity protein; receptor	26	0.685	0.448	6.6612E-06	0.32	no reported evidence	1	2	0	2005	2012
Bipolar Disorder	C0005586	SOD2	6648	P04179	superoxide dismutase 2	oxidoreductase	488	0.396	0.897	0.15955	0.32	no reported evidence	1	2	0	2010	2012
Bipolar Disorder	C0005586	CTLA4	1493	P16410	cytotoxic T-lymphocyte associated protein 4		347	0.434	0.862	0.94317	0.32	no reported evidence	1	2	3	2004	2011
Bipolar Disorder	C0005586	SLC17A7	57030	Q9P2U7	solute carrier family 17 member 7	transporter	49	0.645	0.207	0.9999	0.32	no reported evidence	0.5	2	0	2010	2010
Bipolar Disorder	C0005586	PSEN2	5664	P49810	presenilin 2	hydrolase; protease; signaling molecule	108	0.567	0.517	0.002428	0.32	no reported evidence	1	2	0	2004	2010
Bipolar Disorder	C0005586	PTGDS	5730	P41222	prostaglandin D2 synthase	isomerase	117	0.536	0.724	0.0049276	0.32	no reported evidence	1	2	0	2012	2015
Bipolar Disorder	C0005586	PGP	283871	A6NDG6	phosphoglycolate phosphatase	hydrolase; phosphatase	34	0.672	0.379	0.49789	0.32	no reported evidence	1	2	0	1994	1995
Bipolar Disorder	C0005586	IMPACT	55364	Q9P2X3	impact RWD domain protein		13	0.762	0.31	4.3321E-08	0.32	no reported evidence	1	2	0	2001	2013
Bipolar Disorder	C0005586	SORCS2	57537	Q96PQ0	sortilin related VPS10 domain containing receptor 2	receptor; transporter	10	0.815	0.172	0.011485	0.32	no reported evidence	1	2	0	2011	2016
Bipolar Disorder	C0005586	RFX4	5992	Q33E94	regulatory factor X4	transcription factor	3	0.928	0.069	1	0.32	no reported evidence	1	2	0	2005	2008
Bipolar Disorder	C0005586	PROKR2	128674	Q8NFJ6	prokineticin receptor 2	receptor	108	0.567	0.621	2.8081E-06	0.32	no reported evidence	1	2	0	2009	2010
Bipolar Disorder	C0005586	MCHR2	84539	Q969V1	melanin concentrating hormone receptor 2	receptor	27	0.69	0.379	4.7684E-06	0.32	no reported evidence	1	2	0	2009	2010
Bipolar Disorder	C0005586	PHETA1	144717	Q8N4B1	PH domain containing endocytic trafficking adaptor 1		13	0.743	0.276		0.32	no reported evidence	1	2	1	2005	2007
Bipolar Disorder	C0005586	MAPK1	5594	P28482	mitogen-activated protein kinase 1	kinase; transferase	525	0.387	0.862	0.9973	0.32	no reported evidence	1	2	1	2002	2013
Bipolar Disorder	C0005586	CNR1	1268	P21554	cannabinoid receptor 1	receptor	257	0.47	0.69	0.51751	0.32	no reported evidence	0.5	2	1	2010	2015
Bipolar Disorder	C0005586	SLC25A4	291	P12235	solute carrier family 25 member 4		68	0.627	0.552	0.49115	0.32	no reported evidence	1	2	0	2003	2013
Bipolar Disorder	C0005586	TGM2	7052	P21980	transglutaminase 2	transferase	171	0.499	0.69	6.9566E-18	0.32	no reported evidence	1	2	0	2011	2012
Bipolar Disorder	C0005586	ADCY8	114	P40145	adenylate cyclase 8		19	0.735	0.345	1.9515E-06	0.32	no reported evidence	1	2	0	2008	2010
Bipolar Disorder	C0005586	FYN	2534	P06241	FYN proto-oncogene, Src family tyrosine kinase		73	0.594	0.621	0.99493	0.32	no reported evidence	1	2	0	2009	2009
Bipolar Disorder	C0005586	VIP	7432	P01282	vasoactive intestinal peptide	signaling molecule	152	0.526	0.759	0.00039321	0.32	no reported evidence	1	2	0	2010	2014
Bipolar Disorder	C0005586	VGF	7425	O15240	VGF nerve growth factor inducible		30	0.676	0.414	0.56058	0.32	no reported evidence	1	2	0	2010	2015
Bipolar Disorder	C0005586	NRGN	4900	Q92686	neurogranin		22	0.696	0.379	0.48206	0.32	no reported evidence	1	2	2	2011	2016
Bipolar Disorder	C0005586	NOS3	4846	P29474	nitric oxide synthase 3		467	0.401	0.862	8.8921E-07	0.32	no reported evidence	1	2	1	2006	2016
Bipolar Disorder	C0005586	SAT1	6303	P21673	spermidine/spermine N1-acetyltransferase 1		107	0.546	0.759	0.86703	0.32	no reported evidence	1	2	0	2014	2014
Bipolar Disorder	C0005586	WHRN	25861	Q9P202	whirlin		36	0.69	0.31		0.32	no reported evidence	1	2	0	2011	2016
Bipolar Disorder	C0005586	IL6	3569	P05231	interleukin 6		1330	0.287	0.966	0.33873	0.32	no reported evidence	1	2	0	2014	2015
Bipolar Disorder	C0005586	FABP7	2173	O15540	fatty acid binding protein 7		42	0.642	0.448	0.0008892	0.32	no reported evidence	1	2	0	2010	2010
Bipolar Disorder	C0005586	HPGDS	27306	O60760	hematopoietic prostaglandin D synthase		349	0.415	0.828	1.6919E-06	0.32	no reported evidence	1	2	0	2013	2017
Bipolar Disorder	C0005586	PCLO	27445	Q9Y6V0	piccolo presynaptic cytomatrix protein		72	0.656	0.448	1	0.32	no reported evidence	1	2	1	2011	2014
Bipolar Disorder	C0005586	C15orf53	400359	Q8NAA6	chromosome 15 open reading frame 53		3	0.886	0.069	0.018159	0.32	no reported evidence	0.5	2	0	2009	2013
Bipolar Disorder	C0005586	EGR2	1959	P11161	early growth response 2	nucleic acid binding; transcription factor	101	0.579	0.621	0.55219	0.32	no reported evidence	1	2	2	2012	2013
Bipolar Disorder	C0005586	AVP	551	P01185	arginine vasopressin	signaling molecule	238	0.486	0.759	0.075195	0.32	no reported evidence	1	2	0	2006	2014
Bipolar Disorder	C0005586	PRODH	5625	O43272	proline dehydrogenase 1		73	0.614	0.586	3.1139E-11	0.31	no reported evidence	0.5	2	0	2006	2007
Bipolar Disorder	C0005586	S100A10	6281	P60903	S100 calcium binding protein A10	calcium-binding protein; signaling molecule	67	0.598	0.552	0.16984	0.31	no reported evidence	1	2	0	2009	2012
Bipolar Disorder	C0005586	SCN8A	6334	Q9UQD0	sodium voltage-gated channel alpha subunit 8	transporter	168	0.557	0.552	1	0.31	no reported evidence	1	2	0	2009	2010
Bipolar Disorder	C0005586	SSTR5	6755	P35346	somatostatin receptor 5	receptor	55	0.604	0.414	0.00095303	0.31	no reported evidence	1	2	3	2003	2011
Bipolar Disorder	C0005586	NR2E1	7101	Q9Y466	nuclear receptor subfamily 2 group E member 1	nucleic acid binding; receptor; transcription factor	24	0.727	0.345	0.99886	0.31	no reported evidence	1	2	0	2008	2011
Bipolar Disorder	C0005586	NDUFV1	4723	P49821	NADH:ubiquinone oxidoreductase core subunit V1		87	0.616	0.414	3.6244E-11	0.31	no reported evidence	1	2	0	2008	2016
Bipolar Disorder	C0005586	TRPC3	7222	Q13507	transient receptor potential cation channel subfamily C member 3	transporter	42	0.633	0.379	1.1328E-07	0.31	no reported evidence	1	2	0	2012	2014
Bipolar Disorder	C0005586	VEGFA	7422	P15692	vascular endothelial growth factor A	signaling molecule	1174	0.298	0.897	0.00002651	0.31	no reported evidence	1	2	0	2013	2013
Bipolar Disorder	C0005586	PDYN	5173	P01213	prodynorphin	signaling molecule	172	0.528	0.414	0.00013252	0.31	no reported evidence	0.5	2	0	2001	2002
Bipolar Disorder	C0005586	CHRNA6	8973	Q15825	cholinergic receptor nicotinic alpha 6 subunit	receptor; transporter	17	0.743	0.241	4.5073E-08	0.31	no reported evidence	1	2	0	2009	2012
Bipolar Disorder	C0005586	PLA2G4A	5321	P47712	phospholipase A2 group IVA	hydrolase	118	0.538	0.655	0.000085131	0.31	no reported evidence	0.5	2	0	2004	2011
Bipolar Disorder	C0005586	PLA2G2A	5320	P14555	phospholipase A2 group IIA	hydrolase	148	0.509	0.69	0.10723	0.31	no reported evidence	0.5	2	0	2004	2011
Bipolar Disorder	C0005586	CHRNA2	1135	Q15822	cholinergic receptor nicotinic alpha 2 subunit	receptor; transporter	23	0.727	0.31	1.0389E-09	0.31	no reported evidence	1	2	0	2005	2009
Bipolar Disorder	C0005586	CDH17	1015	Q12864	cadherin 17		55	0.609	0.552	3.4085E-14	0.31	no reported evidence	1	2	0	2006	2008
Bipolar Disorder	C0005586	CACNA1D	776	Q01668	calcium voltage-gated channel subunit alpha1 D		82	0.594	0.483	1	0.31	no reported evidence	1	2	0	2016	2017
Bipolar Disorder	C0005586	AGT	183	P01019	angiotensinogen	enzyme modulator	451	0.406	0.862	3.8655E-08	0.31	no reported evidence	1	2	0	2000	2008
Bipolar Disorder	C0005586	TSNAX-DISC1	100303453		TSNAX-DISC1 readthrough (NMD candidate)		7	0.815	0.069		0.31	no reported evidence	1	2	4	2010	2013
Bipolar Disorder	C0005586	ATF4	468	P18848	activating transcription factor 4		90	0.57	0.621	0.014883	0.31	no reported evidence	1	2	0	2007	2008
Bipolar Disorder	C0005586	NRG3	10718	P56975	neuregulin 3	signaling molecule	31	0.69	0.517	0.094126	0.31	no reported evidence	0.5	2	1	2009	2013
Bipolar Disorder	C0005586	CPLX1	10815	O14810	complexin 1		137	0.6	0.517	0.81757	0.31	no reported evidence	1	2	0	2005	2014
Bipolar Disorder	C0005586	HTR1B	3351	P28222	5-hydroxytryptamine receptor 1B	receptor	107	0.565	0.483	0.21591	0.31	no reported evidence	0.5	2	1	2003	2004
Bipolar Disorder	C0005586	NCS1	23413	P62166	neuronal calcium sensor 1		12	0.773	0.207	0.56021	0.31	no reported evidence	1	2	0	2006	2014
Bipolar Disorder	C0005586	GAD2	2572	Q05329	glutamate decarboxylase 2		107	0.557	0.621	0.70612	0.31	no reported evidence	1	2	0	2005	2016
Bipolar Disorder	C0005586	CHMP1B	57132	Q7LBR1	charged multivesicular body protein 1B	membrane traffic protein	13	0.799	0.345	0.74959	0.3	no reported evidence	0.5	2	0	2005	2007
Bipolar Disorder	C0005586	ARNTL2	56938	Q8WYA1	aryl hydrocarbon receptor nuclear translocator like 2	transcription factor	16	0.72	0.414	6.461E-10	0.3	no reported evidence	1	2	0	2008	2010
Bipolar Disorder	C0005586	GABRR1	2569	P24046	gamma-aminobutyric acid type A receptor rho1 subunit	receptor; transporter	5	0.834	0.103	1.2729E-13	0.3	no reported evidence	1	2	0	2011	2011
Bipolar Disorder	C0005586	GRM4	2914	Q14833	glutamate metabotropic receptor 4	receptor	19	0.72	0.172	0.99262	0.3	no reported evidence	1	2	0	2006	2007
Bipolar Disorder	C0005586	CALM2	805	P0DP23;P0DP24;P0DP25	calmodulin 2		198	0.472	0.793	0.92487	0.3	no reported evidence	1	2	0	2006	2014
Bipolar Disorder	C0005586	DLG2	1740	Q15700	discs large MAGUK scaffold protein 2	transmembrane receptor regulatory/adaptor protein	18	0.743	0.31	0.98434	0.3	no reported evidence	1	2	0	2006	2007
Bipolar Disorder	C0005586	PPP2R2C	5522	Q9Y2T4	protein phosphatase 2 regulatory subunit Bgamma	hydrolase; phosphatase	15	0.762	0.172	0.90397	0.3	no reported evidence	1	2	0	2011	2014
Bipolar Disorder	C0005586	ABCG1	9619	P45844	ATP binding cassette subfamily G member 1	transporter	66	0.598	0.552	0.12924	0.11	no reported evidence	1	2	1	2002	2016
Bipolar Disorder	C0005586	EGFR	1956	P00533	epidermal growth factor receptor		892	0.325	0.862	0.49889	0.11	no reported evidence	1	2	3	2008	2014
Bipolar Disorder	C0005586	TRANK1	9881	O15050	tetratricopeptide repeat and ankyrin repeat containing 1		4	0.928	0.034	1.7898E-25	0.1	no reported evidence		2	15	2013	2015
Bipolar Disorder	C0005586	LAMP3	27074	Q9UQV4	lysosomal associated membrane protein 3	membrane traffic protein	46	0.63	0.655	0.00027312	0.1	no reported evidence		2	2	2011	2017
Bipolar Disorder	C0005586	C11orf80	79703	Q8N6T0	chromosome 11 open reading frame 80		1	1	0.034	6.3404E-09	0.1	no reported evidence		2	1	2011	2018
Bipolar Disorder	C0005586	ARHGAP8	23779	P85298	Rho GTPase activating protein 8		5	0.886	0.069	5.951E-27	0.1	no reported evidence		2	2	2014	2018
Bipolar Disorder	C0005586	PRR5-ARHGAP8	553158		PRR5-ARHGAP8 readthrough		8	0.815	0.138	1.168E-26	0.1	no reported evidence		2	2	2014	2018
Bipolar Disorder	C0005586	BP1	474256		Blood pressure QTL 1		14	0.762	0.207		0.02	no reported evidence	1	2	0	1996	2001
Bipolar Disorder	C0005586	PTPN5	84867	P54829	protein tyrosine phosphatase, non-receptor type 5		19	0.743	0.379	0.00098785	0.02	no reported evidence	1	2	0	2011	2016
Bipolar Disorder	C0005586	NRAS	4893	P01111	NRAS proto-oncogene, GTPase	enzyme modulator	477	0.42	0.69	0.52531	0.02	no reported evidence	0.5	2	0	1987	1990
Bipolar Disorder	C0005586	EIF4EBP1	1978	Q13541	eukaryotic translation initiation factor 4E binding protein 1	nucleic acid binding	119	0.529	0.793	0.21356	0.02	no reported evidence	1	2	0	1996	2001
Bipolar Disorder	C0005586	MIR29C	407026		microRNA 29c		87	0.558	0.655		0.02	no reported evidence	1	2	0	2013	2017
Bipolar Disorder	C0005586	MIR34A	407040		microRNA 34a		220	0.47	0.759		0.02	no reported evidence	1	2	0	2010	2016
Bipolar Disorder	C0005586	ABCA1	19	O95477	ATP binding cassette subfamily A member 1	transporter	236	0.484	0.793	3.5266E-12	0.02	no reported evidence	1	2	0	2006	2012
Bipolar Disorder	C0005586	CCK	885	P06307	cholecystokinin		164	0.513	0.655	0.000039318	0.02	no reported evidence	0.5	2	0	1998	2012
Bipolar Disorder	C0005586	ABCB1	5243	P08183	ATP binding cassette subfamily B member 1	hydrolase; protease	606	0.371	0.828	0.000013094	0.02	no reported evidence	1	2	0	2009	2014
Bipolar Disorder	C0005586	TLR1	7096	Q15399	toll like receptor 1		127	0.529	0.793	1.0571E-22	0.02	no reported evidence	1	2	0	2015	2017
Bipolar Disorder	C0005586	NR3C2	4306	P08235	nuclear receptor subfamily 3 group C member 2	nucleic acid binding; receptor; transcription factor	163	0.52	0.69	0.80843	0.02	no reported evidence	1	2	0	2009	2012
Bipolar Disorder	C0005586	LMO3	55885	Q8TAP4	LIM domain only 3		63	0.621	0.345	0.71406	0.02	no reported evidence	1	2	0	2007	2010
Bipolar Disorder	C0005586	NPL	80896	Q9BXD5	N-acetylneuraminate pyruvate lyase	lyase	23	0.681	0.345	1.7146E-07	0.02	no reported evidence	1	2	0	2004	2008
Bipolar Disorder	C0005586	SOD1	6647	P00441	superoxide dismutase 1	oxidoreductase	456	0.406	0.931	0.12829	0.02	no reported evidence	1	2	0	2012	2018
Bipolar Disorder	C0005586	GCH1	2643	P30793	GTP cyclohydrolase 1	hydrolase	193	0.534	0.724	0.91089	0.02	no reported evidence	1	2	0	2005	2013
Bipolar Disorder	C0005586	CRP	1401	P02741	C-reactive protein		470	0.399	0.862	0.0037357	0.02	no reported evidence	1	2	0	2008	2016
Bipolar Disorder	C0005586	TYR	7299	P14679	tyrosinase		186	0.505	0.724	4.3331E-32	0.02	no reported evidence	0.5	2	0	1991	1994
Bipolar Disorder	C0005586	RASSF7	8045	Q02833	Ras association domain family member 7		37	0.656	0.448	2.2681E-10	0.02	no reported evidence	0.5	2	0	1987	1990
Bipolar Disorder	C0005586	CALB1	793	P05937	calbindin 1		31	0.676	0.448	0.29126	0.02	no reported evidence	1	2	0	2009	2014
Bipolar Disorder	C0005586	TXNRD1	7296	Q16881	thioredoxin reductase 1	oxidoreductase	135	0.528	0.655	6.0014E-06	0.02	no reported evidence	1	2	0	2004	2007
Bipolar Disorder	C0005586	DLX4	1748	Q92988	distal-less homeobox 4	nucleic acid binding; transcription factor	64	0.656	0.448	0.012591	0.02	no reported evidence	1	2	0	1996	2001
Bipolar Disorder	C0005586	HRAS	3265	P01112	HRas proto-oncogene, GTPase	enzyme modulator	545	0.404	0.828	0.086506	0.02	no reported evidence	0.5	2	0	1987	1990
Bipolar Disorder	C0005586	TEMPS	105274375		Temple syndrome		9	0.834	0.069		0.02	no reported evidence	1	2	0	2008	2015
Bipolar Disorder	C0005586	FAAH	2166	O00519	fatty acid amide hydrolase		121	0.555	0.517	4.9183E-11	0.02	no reported evidence	1	2	1	2010	2011
Bipolar Disorder	C0005586	MZB1	51237	Q8WU39	marginal zone B and B1 cell specific protein		42	0.636	0.552	0.0017802	0.02	no reported evidence	0.5	2	0	2002	2010
Bipolar Disorder	C0005586	HSD17B6	8630	O14756	hydroxysteroid 17-beta dehydrogenase 6	oxidoreductase	109	0.551	0.655	0.20937	0.02	no reported evidence	1	2	0	2004	2007
Bipolar Disorder	C0005586	CALCA	796	P01258;P06881	calcitonin related polypeptide alpha	signaling molecule	274	0.456	0.828	0.013536	0.02	no reported evidence	1	2	0	1998	2001
Bipolar Disorder	C0005586	CAMKK2	10645	Q96RR4	calcium/calmodulin dependent protein kinase kinase 2		37	0.659	0.517	0.076307	0.02	no reported evidence	1	2	2	2016	2016
Bipolar Disorder	C0005586	PTPA	5524	Q15257	protein phosphatase 2 phosphatase activator	enzyme modulator	115	0.54	0.655		0.31	no reported evidence	1	1	0	2007	2007
Bipolar Disorder	C0005586	SPR	6697	P35270	sepiapterin reductase		79	0.667	0.379	0.046105	0.31	no reported evidence	1	1	0	2009	2009
Bipolar Disorder	C0005586	SRSF3	6428	P84103	serine and arginine rich splicing factor 3	nucleic acid binding	31	0.676	0.448	0.95897	0.31	no reported evidence	1	1	0	2008	2008
Bipolar Disorder	C0005586	SMS	6611	P52788	spermine synthase		90	0.621	0.69	0.97586	0.31	no reported evidence	1	1	0	2008	2008
Bipolar Disorder	C0005586	ST3GAL1	6482	Q11201	ST3 beta-galactoside alpha-2,3-sialyltransferase 1		24	0.701	0.414	0.57283	0.31	no reported evidence	1	1	0	2008	2008
Bipolar Disorder	C0005586	REN	5972	P00797	renin	hydrolase; protease	373	0.423	0.759	2.1242E-07	0.31	no reported evidence	1	1	0	2007	2007
Bipolar Disorder	C0005586	VAPA	9218	Q9P0L0	VAMP associated protein A	membrane traffic protein	7	0.799	0.31	0.34783	0.31	no reported evidence	1	1	0	2008	2008
Bipolar Disorder	C0005586	SLC1A6	6511	P48664	solute carrier family 1 member 6	transporter	8	0.785	0.103	0.78715	0.31	no reported evidence	1	1	0	2002	2002
Bipolar Disorder	C0005586	DCLK1	9201	O15075	doublecortin like kinase 1		70	0.607	0.379	0.99959	0.31	no reported evidence	1	1	0	2012	2012
Bipolar Disorder	C0005586	TMSB10	9168	P63313	thymosin beta 10		28	0.681	0.483	0.016709	0.31	no reported evidence	1	1	0	2012	2012
Bipolar Disorder	C0005586	MBL2	4153	P11226	mannose binding lectin 2	receptor	367	0.415	0.828	0.014648	0.31	no reported evidence	1	1	0	2014	2014
Bipolar Disorder	C0005586	SLC1A1	6505	P43005	solute carrier family 1 member 1	transporter	85	0.582	0.448	9.7698E-06	0.31	no reported evidence	1	1	0	2002	2002
Bipolar Disorder	C0005586	RASGRF1	5923	Q13972	Ras protein specific guanine nucleotide releasing factor 1	enzyme modulator	80	0.573	0.655	0.99999	0.31	no reported evidence	1	1	0	2011	2011
Bipolar Disorder	C0005586	PRKCZ	5590	Q05513	protein kinase C zeta	calcium-binding protein; kinase; transfer/carrier protein; transferase	64	0.619	0.483	0.57643	0.31	no reported evidence	1	1	3	2012	2012
Bipolar Disorder	C0005586	PDE4A	5141	P27815	phosphodiesterase 4A		59	0.607	0.621	0.99231	0.31	no reported evidence	1	1	0	2009	2009
Bipolar Disorder	C0005586	MTR	4548	Q99707	5-methyltetrahydrofolate-homocysteine methyltransferase		196	0.493	0.724	2.6452E-10	0.31	no reported evidence	1	1	0	2007	2007
Bipolar Disorder	C0005586	PLA2G6	8398	O60733	phospholipase A2 group VI	enzyme modulator	260	0.494	0.724	2.7949E-10	0.31	no reported evidence	1	1	0	2013	2013
Bipolar Disorder	C0005586	TPO	7173	P07202	thyroid peroxidase	oxidoreductase	161	0.514	0.793	1.8981E-20	0.31	no reported evidence	1	1	0	2007	2007
Bipolar Disorder	C0005586	OTX2	5015	P32243	orthodenticle homeobox 2	transcription factor	141	0.54	0.69	0.93911	0.31	no reported evidence	1	1	1	2008	2008
Bipolar Disorder	C0005586	ROR1	4919	Q01973	receptor tyrosine kinase like orphan receptor 1		57	0.616	0.552	0.99935	0.31	no reported evidence	1	1	0	2011	2011
Bipolar Disorder	C0005586	UCP2	7351	P55851	uncoupling protein 2		148	0.53	0.69	1.3475E-10	0.31	no reported evidence	1	1	0	2012	2012
Bipolar Disorder	C0005586	NEDD4	4734	P46934	neural precursor cell expressed, developmentally down-regulated 4, E3 ubiquitin protein ligase	ligase	58	0.609	0.69	8.2522E-13	0.31	no reported evidence	1	1	0	2002	2002
Bipolar Disorder	C0005586	VDR	7421	P11473	vitamin D receptor	nucleic acid binding; receptor; transcription factor	533	0.39	0.793	0.000063488	0.31	no reported evidence	1	1	0	2013	2013
Bipolar Disorder	C0005586	YWHAH	7533	Q04917	tyrosine 3-monooxygenase/tryptophan 5-monooxygenase activation protein eta	chaperone	18	0.743	0.207	0.7893	0.31	no reported evidence	1	1	1	2009	2009
Bipolar Disorder	C0005586	NNMT	4837	P40261	nicotinamide N-methyltransferase	transferase	54	0.604	0.552	6.0376E-08	0.31	no reported evidence	1	1	0	2013	2013
Bipolar Disorder	C0005586	TLL2	7093	Q9Y6L7	tolloid like 2	hydrolase; protease	1	1	0.034	2.4468E-31	0.31	no reported evidence	1	1	0	2014	2014
Bipolar Disorder	C0005586	ND1	4535	P03886	NADH dehydrogenase, subunit 1 (complex I)	oxidoreductase	148	0.557	0.655		0.31	no reported evidence	1	1	0	2013	2013
Bipolar Disorder	C0005586	PPARD	5467	Q03181	peroxisome proliferator activated receptor delta	nucleic acid binding; receptor; transcription factor	122	0.551	0.621	0.99399	0.31	no reported evidence	1	1	1	2008	2008
Bipolar Disorder	C0005586	POU3F2	5454	P20265	POU class 3 homeobox 2		17	0.735	0.345	0.92109	0.31	no reported evidence	1	1	0	2012	2012
Bipolar Disorder	C0005586	ME2	4200	P23368	malic enzyme 2	lyase; oxidoreductase; transferase	16	0.735	0.172	4.4404E-15	0.31	no reported evidence	1	1	0	2007	2007
Bipolar Disorder	C0005586	MFGE8	4240	Q08431	milk fat globule-EGF factor 8 protein	cell adhesion molecule; hydrolase; receptor; signaling molecule	53	0.616	0.655	0.000039361	0.31	no reported evidence	1	1	0	2006	2006
Bipolar Disorder	C0005586	MLLT3	4300	P42568	MLLT3, super elongation complex subunit	nucleic acid binding; transcription factor	17	0.72	0.241	0.99972	0.31	no reported evidence	1	1	0	2011	2011
Bipolar Disorder	C0005586	PLCG1	5335	P19174	phospholipase C gamma 1	calcium-binding protein; enzyme modulator; hydrolase; signaling molecule	62	0.611	0.517	0.00017898	0.31	no reported evidence	1	1	0	2001	2001
Bipolar Disorder	C0005586	MMP10	4319	P09238	matrix metallopeptidase 10	hydrolase; protease	84	0.58	0.759	5.5281E-15	0.31	no reported evidence	1	1	0	2014	2014
Bipolar Disorder	C0005586	SYN3	8224	O14994	synapsin III	cytoskeletal protein; membrane traffic protein	28	0.701	0.379	0.0018017	0.31	no reported evidence	1	1	0	2006	2006
Bipolar Disorder	C0005586	PIK3C3	5289	Q8NEB9	phosphatidylinositol 3-kinase catalytic subunit type 3	kinase; transferase	11	0.773	0.207	8.5181E-11	0.31	no reported evidence	1	1	0	2004	2004
Bipolar Disorder	C0005586	TGFB1	7040	P01137	transforming growth factor beta 1	signaling molecule	847	0.336	0.931	0.17182	0.31	no reported evidence	1	1	0	2001	2001
Bipolar Disorder	C0005586	MTHFD1	4522	P11586	methylenetetrahydrofolate dehydrogenase, cyclohydrolase and formyltetrahydrofolate synthetase 1	ligase	57	0.602	0.621	0.031118	0.31	no reported evidence	1	1	0	2007	2007
Bipolar Disorder	C0005586	PGAM1	5223	P18669	phosphoglycerate mutase 1		35	0.663	0.379	3.0486E-07	0.31	no reported evidence	1	1	0	2013	2013
Bipolar Disorder	C0005586	VIPR2	7434	P41587	vasoactive intestinal peptide receptor 2		31	0.667	0.448	3.8424E-11	0.31	no reported evidence	1	1	0	2010	2010
Bipolar Disorder	C0005586	GAL	51083	P22466	galanin and GMAP prepropeptide		137	0.529	0.759	4.7907E-06	0.31	no reported evidence	1	1	0	2012	2012
Bipolar Disorder	C0005586	CRHR2	1395	Q13324	corticotropin releasing hormone receptor 2		67	0.596	0.655	3.7644E-16	0.31	no reported evidence	1	1	0	2007	2007
Bipolar Disorder	C0005586	NOD2	64127	Q9HC29	nucleotide binding oligomerization domain containing 2	hydrolase; nucleic acid binding; protease; transcription factor	265	0.458	0.862	1.6369E-30	0.31	no reported evidence	1	1	0	2015	2015
Bipolar Disorder	C0005586	CNR2	1269	P34972	cannabinoid receptor 2	receptor	110	0.554	0.621	6.9778E-06	0.31	no reported evidence	1	1	1	2011	2011
Bipolar Disorder	C0005586	USP46	64854	P62068	ubiquitin specific peptidase 46	hydrolase; protease	9	0.799	0.103	0.94802	0.31	no reported evidence	1	1	0	2010	2010
Bipolar Disorder	C0005586	CHRM2	1129	P08172	cholinergic receptor muscarinic 2	receptor	73	0.596	0.586	0.54325	0.31	no reported evidence	1	1	1	2011	2011
Bipolar Disorder	C0005586	MPPE1	65258	Q53F39	metallophosphoesterase 1	hydrolase	3	0.886	0.103	1.1079E-09	0.31	no reported evidence	1	1	0	2010	2010
Bipolar Disorder	C0005586	CDH7	1005	Q9ULB5	cadherin 7		10	0.815	0.103	0.61688	0.31	no reported evidence	1	1	0	2014	2014
Bipolar Disorder	C0005586	CCKAR	886	P32238	cholecystokinin A receptor	receptor	39	0.642	0.31	0.00396	0.31	no reported evidence	1	1	0	2012	2012
Bipolar Disorder	C0005586	PIP4K2C	79837	Q8TBX8	phosphatidylinositol-5-phosphate 4-kinase type 2 gamma	kinase; transferase	4	0.857	0.138	0.0016728	0.31	no reported evidence	1	1	0	2005	2005
Bipolar Disorder	C0005586	CBS	875	P0DN79;P35520	cystathionine-beta-synthase	hydrolase; isomerase; lyase	197	0.503	0.793	0.000028287	0.31	no reported evidence	1	1	0	2014	2014
Bipolar Disorder	C0005586	DCTN5	84516	Q9BTE1	dynactin subunit 5		8	0.834	0.207	0.0067044	0.31	no reported evidence	1	1	0	2011	2011
Bipolar Disorder	C0005586	CSRP1	1465	P21291	cysteine and glycine rich protein 1	cytoskeletal protein	21	0.696	0.379	0.0003401	0.31	no reported evidence	1	1	0	2013	2013
Bipolar Disorder	C0005586	SRRT	51593	Q9BXP5	serrate, RNA effector molecule		6	0.834	0.138	0.35639	0.31	no reported evidence	1	1	0	2012	2012
Bipolar Disorder	C0005586	TUBA8	51807	Q9NY65	tubulin alpha 8	cytoskeletal protein	32	0.685	0.414	0.000029839	0.31	no reported evidence	1	1	0	2006	2006
Bipolar Disorder	C0005586	GNB1L	54584	Q9BYB4	G protein subunit beta 1 like	receptor	14	0.762	0.31	0.000048908	0.31	no reported evidence	1	1	0	2011	2011
Bipolar Disorder	C0005586	S1PR1	1901	P21453	sphingosine-1-phosphate receptor 1	receptor	45	0.639	0.483	0.73859	0.31	no reported evidence	1	1	0	2014	2014
Bipolar Disorder	C0005586	ULK4	54986	Q96C45	unc-51 like kinase 4		16	0.785	0.276	1.1484E-37	0.31	no reported evidence	1	1	0	2014	2014
Bipolar Disorder	C0005586	DSCAM	1826	O60469	DS cell adhesion molecule	transmembrane receptor regulatory/adaptor protein	32	0.707	0.276	1	0.31	no reported evidence	1	1	0	2008	2008
Bipolar Disorder	C0005586	DLX1	1745	P56177	distal-less homeobox 1	nucleic acid binding; transcription factor	16	0.752	0.31	0.96387	0.31	no reported evidence	1	1	0	2003	2003
Bipolar Disorder	C0005586	SEPT11	55752	Q9NVA2	septin 11	cytoskeletal protein; enzyme modulator	13	0.752	0.241	0.93233	0.31	no reported evidence	1	1	0	2011	2011
Bipolar Disorder	C0005586	DIO2	1734	Q92813	iodothyronine deiodinase 2		41	0.642	0.448	0.86835	0.31	no reported evidence	1	1	0	2010	2010
Bipolar Disorder	C0005586	MBD5	55777	Q9P267	methyl-CpG binding domain protein 5		146	0.58	0.552	1	0.31	no reported evidence	1	1	0	2014	2014
Bipolar Disorder	C0005586	DOK5	55816	Q9P104	docking protein 5		3	0.886	0.138	0.00023234	0.31	no reported evidence	1	1	0	2010	2010
Bipolar Disorder	C0005586	SLC17A6	57084	Q9P2U8	solute carrier family 17 member 6	transporter	22	0.707	0.276	0.16761	0.31	no reported evidence	1	1	0	2010	2010
Bipolar Disorder	C0005586	TRPC7	57113	Q9HCX4	transient receptor potential cation channel subfamily C member 7	transporter	6	0.815	0.103	0.00017797	0.31	no reported evidence	1	1	0	2001	2001
Bipolar Disorder	C0005586	CASP8	841	Q14790	caspase 8	enzyme modulator; hydrolase; protease	283	0.443	0.793	2.8213E-06	0.31	no reported evidence	1	1	0	2001	2001
Bipolar Disorder	C0005586	CAMK2A	815	Q9UQM7	calcium/calmodulin dependent protein kinase II alpha		37	0.672	0.31	0.998	0.31	no reported evidence	1	1	0	2011	2011
Bipolar Disorder	C0005586	ALOX12	239	P18054	arachidonate 12-lipoxygenase, 12S type	oxidoreductase	76	0.596	0.621	6.6067E-16	0.31	no reported evidence	1	1	0	2003	2003
Bipolar Disorder	C0005586	AKT2	208	P31751	AKT serine/threonine kinase 2	calcium-binding protein; kinase; transfer/carrier protein; transferase	163	0.512	0.655	0.60593	0.31	no reported evidence	1	1	0	2010	2010
Bipolar Disorder	C0005586	ADRB2	154	P07550	adrenoceptor beta 2	receptor	254	0.479	0.793	0.58042	0.31	no reported evidence	1	1	0	2013	2013
Bipolar Disorder	C0005586	ADRA2C	152	P18825	adrenoceptor alpha 2C	receptor	26	0.707	0.207	0.51513	0.31	no reported evidence	1	1	0	1995	1995
Bipolar Disorder	C0005586	ADRA1A	148	P35348	adrenoceptor alpha 1A	receptor	111	0.548	0.69	2.6009E-07	0.31	no reported evidence	1	1	0	2006	2006
Bipolar Disorder	C0005586	MIR206	406989		microRNA 206		91	0.557	0.621		0.31	no reported evidence	1	1	0	2014	2014
Bipolar Disorder	C0005586	MIR212	406994		microRNA 212		57	0.611	0.552		0.31	no reported evidence	1	1	0	2013	2013
Bipolar Disorder	C0005586	PPIEL	728448		peptidylprolyl isomerase E like pseudogene		5	0.928	0.034		0.31	no reported evidence	1	1	0	2008	2008
Bipolar Disorder	C0005586	ADCY3	109	O60266	adenylate cyclase 3		28	0.701	0.31	1.1743E-10	0.31	no reported evidence	1	1	0	2012	2012
Bipolar Disorder	C0005586	ACTB	60	P60709	actin beta	cytoskeletal protein	348	0.453	0.862	0.98512	0.31	no reported evidence	1	1	0	2012	2012
Bipolar Disorder	C0005586	MIR2682	100616452		microRNA 2682		2	0.928	0.034		0.31	no reported evidence	1	1	0	2015	2015
Bipolar Disorder	C0005586	PLCXD3	345557	Q63HM9	phosphatidylinositol specific phospholipase C X domain containing 3		2	0.928	0.069	0.0078237	0.31	no reported evidence	1	1	0	2015	2015
Bipolar Disorder	C0005586	APOD	347	P05090	apolipoprotein D		67	0.598	0.483	0.00055804	0.31	no reported evidence	1	1	0	2004	2004
Bipolar Disorder	C0005586	MDGA1	266727	Q8NFP4	MAM domain containing glycosylphosphatidylinositol anchor 1		6	0.815	0.138	0.96588	0.31	no reported evidence	1	1	3	2011	2011
Bipolar Disorder	C0005586	CACNA1B	774	Q00975	calcium voltage-gated channel subunit alpha1 B		21	0.834	0.069	0.99996	0.31	no reported evidence	1	1	0	2011	2011
Bipolar Disorder	C0005586	GRIN3A	116443	Q8TCU5	glutamate ionotropic receptor NMDA type subunit 3A		12	0.762	0.276	0.5214	0.31	no reported evidence	1	1	0	2005	2005
Bipolar Disorder	C0005586	TSPO	706	B1AH88;P30536	translocator protein	receptor; transporter	132	0.525	0.655	0.00023479	0.31	no reported evidence	1	1	1	2014	2014
Bipolar Disorder	C0005586	BRCA2	675	P51587	BRCA2, DNA repair associated	nucleic acid binding	358	0.426	0.793	5.4597E-24	0.31	no reported evidence	1	1	1	2011	2011
Bipolar Disorder	C0005586	BID	637	P55957	BH3 interacting domain death agonist		46	0.642	0.621	1.3009E-11	0.31	no reported evidence	1	1	0	2012	2012
Bipolar Disorder	C0005586	CNTN4	152330	Q8IWV2	contactin 4		37	0.685	0.483	2.3647E-06	0.31	no reported evidence	1	1	0	2012	2012
Bipolar Disorder	C0005586	BCL9	607	O00512	B cell CLL/lymphoma 9		36	0.656	0.448	0.43512	0.31	no reported evidence	1	1	0	2011	2011
Bipolar Disorder	C0005586	BCHE	590	P06276	butyrylcholinesterase		219	0.503	0.793	1.0635E-12	0.31	no reported evidence	1	1	0	1985	1985
Bipolar Disorder	C0005586	ABCA13	154664	Q86UQ4	ATP binding cassette subfamily A member 13	transporter	12	0.773	0.207	4.7827E-112	0.31	no reported evidence	1	1	0	2010	2010
Bipolar Disorder	C0005586	ATP1A2	477	P50993	ATPase Na+/K+ transporting subunit alpha 2	hydrolase; transporter	72	0.624	0.31	0.00024559	0.31	no reported evidence	1	1	2	2009	2009
Bipolar Disorder	C0005586	SP8	221833	Q8IXZ3	Sp8 transcription factor	nucleic acid binding; transcription factor	3	0.928	0.034	0.96592	0.31	no reported evidence	1	1	0	2014	2014
Bipolar Disorder	C0005586	AFG1L	246269	Q8WV93	AFG1 like ATPase		1	1	0.034		0.31	no reported evidence	1	1	0	2011	2011
Bipolar Disorder	C0005586	ACADS	35	P16219	acyl-CoA dehydrogenase short chain	oxidoreductase; transferase	45	0.762	0.276	1.9957E-06	0.31	no reported evidence	1	1	0	2015	2015
Bipolar Disorder	C0005586	ITGA9	3680	Q13797	integrin subunit alpha 9		34	0.663	0.448	0.008621	0.31	no reported evidence	1	1	1	2013	2013
Bipolar Disorder	C0005586	IFT27	11020	Q9BW83	intraflagellar transport 27		28	0.713	0.379	2.6686E-06	0.31	no reported evidence	1	1	0	2013	2013
Bipolar Disorder	C0005586	KLK8	11202	O60259	kallikrein related peptidase 8	hydrolase; protease	35	0.663	0.31	0.000085793	0.31	no reported evidence	1	1	0	2009	2009
Bipolar Disorder	C0005586	AKAP10	11216	O43572	A-kinase anchoring protein 10		17	0.762	0.241	0.11726	0.31	no reported evidence	1	1	0	2012	2012
Bipolar Disorder	C0005586	ATF5	22809	Q9Y2D1	activating transcription factor 5		24	0.713	0.31	0.28806	0.31	no reported evidence	1	1	0	2007	2007
Bipolar Disorder	C0005586	GRM5	2915	P41594	glutamate metabotropic receptor 5	receptor	104	0.559	0.483	0.99847	0.31	no reported evidence	1	1	0	2013	2013
Bipolar Disorder	C0005586	STAB1	23166	Q9NY15	stabilin 1		20	0.762	0.276	6.8525E-47	0.31	no reported evidence	1	1	0	2015	2015
Bipolar Disorder	C0005586	GNB3	2784	P16520	G protein subunit beta 3	enzyme modulator; hydrolase	139	0.533	0.724	2.9246E-11	0.31	no reported evidence	1	1	1	2011	2011
Bipolar Disorder	C0005586	GLO1	2739	Q04760	glyoxalase I		71	0.592	0.621	8.6034E-07	0.31	no reported evidence	1	1	0	2008	2008
Bipolar Disorder	C0005586	GSTZ1	2954	O43708	glutathione S-transferase zeta 1		14	0.773	0.207	3.7247E-11	0.31	no reported evidence	1	1	0	2013	2013
Bipolar Disorder	C0005586	RNF41	10193	Q9H4P4	ring finger protein 41		26	0.701	0.414	0.95942	0.31	no reported evidence	1	1	0	2009	2009
Bipolar Disorder	C0005586	IL2RB	3560	P14784	interleukin 2 receptor subunit beta	receptor	114	0.545	0.724	0.21334	0.31	no reported evidence	1	1	0	2006	2006
Bipolar Disorder	C0005586	IFNG	3458	P01579	interferon gamma		901	0.323	0.897	0.47138	0.31	no reported evidence	1	1	0	2012	2012
Bipolar Disorder	C0005586	SEC24C	9632	P53992	SEC24 homolog C, COPII coat complex component	membrane traffic protein	75	0.63	0.517	1	0.31	no reported evidence	1	1	0	2012	2012
Bipolar Disorder	C0005586	IFNA1	3439	P01562	interferon alpha 1		405	0.403	0.828		0.31	no reported evidence	1	1	0	2015	2015
Bipolar Disorder	C0005586	HTR4	3360	Q13639	5-hydroxytryptamine receptor 4	receptor	45	0.645	0.552	0.025586	0.31	no reported evidence	1	1	0	2003	2003
Bipolar Disorder	C0005586	RAPGEF5	9771	Q92565	Rap guanine nucleotide exchange factor 5	enzyme modulator	52	0.614	0.552	0.99255	0.31	no reported evidence	1	1	0	2011	2011
Bipolar Disorder	C0005586	MAGI2	9863	Q86UL8	membrane associated guanylate kinase, WW and PDZ domain containing 2		52	0.624	0.586	0.99982	0.31	no reported evidence	1	1	0	2012	2012
Bipolar Disorder	C0005586	HSPA5	3309	P11021	heat shock protein family A (Hsp70) member 5		190	0.482	0.793	0.77858	0.31	no reported evidence	1	1	0	2005	2005
Bipolar Disorder	C0005586	RASGRP1	10125	O95267	RAS guanyl releasing protein 1	enzyme modulator	30	0.667	0.448	0.99178	0.31	no reported evidence	1	1	0	2012	2012
Bipolar Disorder	C0005586	HLA-G	3135	P17693	major histocompatibility complex, class I, G		159	0.511	0.759	1.6709E-11	0.31	no reported evidence	1	1	0	2013	2013
Bipolar Disorder	C0005586	GIF	2694	P27352	gastric intrinsic factor		97	0.565	0.69	0.00031652	0.31	no reported evidence	1	1	0	2015	2015
Bipolar Disorder	C0005586	FGFR2	2263	P21802	fibroblast growth factor receptor 2		665	0.398	0.759	0.99747	0.31	no reported evidence	1	1	0	2013	2013
Bipolar Disorder	C0005586	DBNL	28988	Q9UJU6	drebrin like	cytoskeletal protein	12	0.785	0.276	0.072171	0.31	no reported evidence	1	1	0	2013	2013
Bipolar Disorder	C0005586	CNTNAP2	26047	Q9UHC6	contactin associated protein like 2		97	0.582	0.552	3.5753E-09	0.31	no reported evidence	1	1	1	2011	2011
Bipolar Disorder	C0005586	LHX5	64211	Q9H2C1	LIM homeobox 5	nucleic acid binding	1	1	0.034	0.94293	0.31	no reported evidence	1	1	0	2004	2004
Bipolar Disorder	C0005586	ITGAM	3684	P11215	integrin subunit alpha M		186	0.491	0.69	1.1817E-10	0.31	no reported evidence	1	1	0	2010	2010
Bipolar Disorder	C0005586	CACNG5	27091	Q9UF02	calcium voltage-gated channel auxiliary subunit gamma 5	transporter	2	0.928	0.034	0.028958	0.31	no reported evidence	1	1	0	2011	2011
Bipolar Disorder	C0005586	ERBB3	2065	P21860	erb-b2 receptor tyrosine kinase 3		222	0.473	0.69	6.7319E-15	0.31	no reported evidence	1	1	0	2013	2013
Bipolar Disorder	C0005586	GPR78	27201	Q96P69	G protein-coupled receptor 78	receptor	13	0.743	0.138	2.8563E-06	0.31	no reported evidence	1	1	0	2006	2006
Bipolar Disorder	C0005586	CNTN6	27255	Q9UQ52	contactin 6		20	0.743	0.241	5.6548E-31	0.31	no reported evidence	1	1	0	2012	2012
Bipolar Disorder	C0005586	SLC39A3	29985	Q9BRY0	solute carrier family 39 member 3	transmembrane receptor regulatory/adaptor protein; transporter	10	0.799	0.172	0.12845	0.31	no reported evidence	1	1	0	2012	2012
Bipolar Disorder	C0005586	ERVW-1	30816	Q9UQF0	endogenous retrovirus group W member 1, envelope		171	0.502	0.724		0.31	no reported evidence	1	1	0	2013	2013
Bipolar Disorder	C0005586	SEZ6L	23544	Q9BYH1	seizure related 6 homolog like		10	0.799	0.103	0.44645	0.31	no reported evidence	1	1	1	2013	2013
Bipolar Disorder	C0005586	DOCK9	23348	Q9BZ29	dedicator of cytokinesis 9	enzyme modulator	7	0.799	0.241	1	0.31	no reported evidence	1	1	0	2007	2007
Bipolar Disorder	C0005586	GABRA1	2554	P14867	gamma-aminobutyric acid type A receptor alpha1 subunit	receptor; transporter	85	0.596	0.414	0.98608	0.31	no reported evidence	1	1	0	2004	2004
Bipolar Disorder	C0005586	LARS2	23395	Q15031	leucyl-tRNA synthetase 2, mitochondrial	ligase	46	0.72	0.448	5.0357E-16	0.31	no reported evidence	1	1	0	2005	2005
Bipolar Disorder	C0005586	GABRG1	2565	Q8N1C3	gamma-aminobutyric acid type A receptor gamma1 subunit	receptor; transporter	9	0.785	0.172	0.00010105	0.31	no reported evidence	1	1	0	2010	2010
Bipolar Disorder	C0005586	GABRB2	2561	P47870	gamma-aminobutyric acid type A receptor beta2 subunit	receptor; transporter	16	0.743	0.276	0.86156	0.31	no reported evidence	1	1	2	2010	2010
Bipolar Disorder	C0005586	PLCB1	23236	Q9NQ66	phospholipase C beta 1	calcium-binding protein; enzyme modulator; hydrolase; signaling molecule	69	0.652	0.448	0.97459	0.31	no reported evidence	1	1	0	2011	2011
Bipolar Disorder	C0005586	TSHB	7252	P01222	thyroid stimulating hormone beta	signaling molecule	53	0.672	0.483	0.0092946	0.3	no reported evidence		1	0	1981	1981
Bipolar Disorder	C0005586	DAZAP1	26528	Q96EP5	DAZ associated protein 1		7	0.799	0.207	0.99987	0.3	no reported evidence	1	1	0	2013	2013
Bipolar Disorder	C0005586	C14orf28	122525	Q4W4Y0	chromosome 14 open reading frame 28		1	1	0.034	2.2514E-10	0.3	no reported evidence	1	1	0	2011	2011
Bipolar Disorder	C0005586	SLC1A3	6507	P43003	solute carrier family 1 member 3	transporter	63	0.619	0.552	0.98545	0.3	no reported evidence	1	1	0	2002	2002
Bipolar Disorder	C0005586	BHLHE41	79365	Q9C0J9	basic helix-loop-helix family member e41	transcription factor	36	0.663	0.414	0.99131	0.3	no reported evidence	1	1	0	2010	2010
Bipolar Disorder	C0005586	SLC6A13	6540	Q9NSD5	solute carrier family 6 member 13	transporter	8	0.857	0.034	8.356E-12	0.3	no reported evidence	1	1	0	2011	2011
Bipolar Disorder	C0005586	ASTN2	23245	O75129	astrotactin 2		32	0.69	0.379	0.9996	0.3	no reported evidence	1	1	0	2011	2011
Bipolar Disorder	C0005586	TAC1	6863	P20366	tachykinin precursor 1		252	0.473	0.793	0.75489	0.3	no reported evidence		1	0	2005	2005
Bipolar Disorder	C0005586	DKK4	27121	Q9UBT3	dickkopf WNT signaling pathway inhibitor 4		27	0.69	0.31	0.00058495	0.3	no reported evidence	1	1	0	2009	2009
Bipolar Disorder	C0005586	FBXL3	26224	Q9UKT7	F-box and leucine rich repeat protein 3		7	0.815	0.207	0.98223	0.3	no reported evidence	1	1	0	2012	2012
Bipolar Disorder	C0005586	FGF20	26281	Q9NP95	fibroblast growth factor 20	signaling molecule	31	0.727	0.345	0.81541	0.3	no reported evidence	1	1	0	2009	2009
Bipolar Disorder	C0005586	SLC5A3	6526	P53794	solute carrier family 5 member 3	transporter	17	0.735	0.276	0.96585	0.3	no reported evidence		1	0	2007	2007
Bipolar Disorder	C0005586	FOXP3	50943	Q9BZS1	forkhead box P3		380	0.408	0.759	0.9936	0.3	no reported evidence	1	1	0	2011	2011
Bipolar Disorder	C0005586	CPLX2	10814	Q6PUV4	complexin 2		21	0.713	0.172	0.5427	0.3	no reported evidence		1	0	2005	2005
Bipolar Disorder	C0005586	DIXDC1	85458	Q155Q3	DIX domain containing 1	enzyme modulator; signaling molecule	27	0.681	0.207	2.8168E-10	0.3	no reported evidence		1	0	2016	2016
Bipolar Disorder	C0005586	FGF17	8822	O60258	fibroblast growth factor 17	signaling molecule	62	0.627	0.483	0.95756	0.3	no reported evidence	1	1	0	2009	2009
Bipolar Disorder	C0005586	RACK1	10399	P63244	receptor for activated C kinase 1		56	0.611	0.552		0.3	no reported evidence	1	1	0	2011	2011
Bipolar Disorder	C0005586	KCTD12	115207	Q96CX2	potassium channel tetramerization domain containing 12	enzyme modulator	5	0.928	0.034	0.25938	0.3	no reported evidence	1	1	0	2015	2015
Bipolar Disorder	C0005586	GLYAT	10249	Q6IB77	glycine-N-acyltransferase		23	0.685	0.483	3.4828E-08	0.3	no reported evidence	1	1	0	2013	2013
Bipolar Disorder	C0005586	FZD4	8322	Q9ULV1	frizzled class receptor 4	enzyme modulator; receptor; signaling molecule	81	0.598	0.552	0.99444	0.3	no reported evidence	1	1	0	2005	2005
Bipolar Disorder	C0005586	TOM1	10043	O60784	target of myb1 membrane trafficking protein		11	0.785	0.276	9.63E-11	0.3	no reported evidence	1	1	0	2008	2008
Bipolar Disorder	C0005586	HMGXB4	10042	Q9UGU5	HMG-box containing 4		6	0.886	0.103	0.41608	0.3	no reported evidence	1	1	0	2008	2008
Bipolar Disorder	C0005586	ARHGEF10	9639	O15013	Rho guanine nucleotide exchange factor 10	hydrolase	11	0.799	0.172	1.0817E-29	0.3	no reported evidence	1	1	0	2009	2009
Bipolar Disorder	C0005586	SFRP1	6422	Q8N474	secreted frizzled related protein 1	enzyme modulator; receptor; signaling molecule	156	0.5	0.759	0.96807	0.3	no reported evidence	1	1	0	2009	2009
Bipolar Disorder	C0005586	PDE9A	5152	O76083	phosphodiesterase 9A		9	0.815	0.138	0.0026441	0.3	no reported evidence	1	1	0	2001	2001
Bipolar Disorder	C0005586	HLA-DRB4	3126	P13762	major histocompatibility complex, class II, DR beta 4	defense/immunity protein	64	0.586	0.724		0.3	no reported evidence	1	1	0	2002	2002
Bipolar Disorder	C0005586	PFKFB3	5209	Q16875	6-phosphofructo-2-kinase/fructose-2,6-biphosphatase 3	hydrolase; phosphatase	39	0.639	0.517	0.22729	0.3	no reported evidence	1	1	0	2013	2013
Bipolar Disorder	C0005586	NEFM	4741	P07197	neurofilament medium		31	0.667	0.483	0.026844	0.3	no reported evidence	1	1	0	2009	2009
Bipolar Disorder	C0005586	DBN1	1627	Q16643	drebrin 1	cytoskeletal protein	25	0.69	0.414	0.99492	0.3	no reported evidence	1	1	0	2013	2013
Bipolar Disorder	C0005586	APP	351	P05067	amyloid beta precursor protein	enzyme modulator	371	0.43	0.862	0.062254	0.3	no reported evidence	1	1	0	2002	2002
Bipolar Disorder	C0005586	CACNA1A	773	O00555	calcium voltage-gated channel subunit alpha1 A		177	0.534	0.552	1	0.3	no reported evidence	1	1	0	2010	2010
Bipolar Disorder	C0005586	PMCH	5367	P20382	pro-melanin concentrating hormone		35	0.652	0.448	0.11527	0.3	no reported evidence	1	1	0	1995	1995
Bipolar Disorder	C0005586	NDUFV3	4731	P56181	NADH:ubiquinone oxidoreductase subunit V3		2	1	0.034	3.7979E-17	0.3	no reported evidence	1	1	0	2001	2001
Bipolar Disorder	C0005586	GABRR2	2570	P28476	gamma-aminobutyric acid type A receptor rho2 subunit	receptor; transporter	9	0.815	0.103	0.000012861	0.3	no reported evidence	1	1	0	2011	2011
Bipolar Disorder	C0005586	GAP43	2596	P17677	growth associated protein 43		46	0.624	0.517	0.021611	0.3	no reported evidence	1	1	0	2001	2001
Bipolar Disorder	C0005586	GSK3A	2931	P49840	glycogen synthase kinase 3 alpha	kinase; transferase	30	0.667	0.345	0.99917	0.3	no reported evidence		1	0	2010	2010
Bipolar Disorder	C0005586	HIF1A	3091	Q16665	hypoxia inducible factor 1 subunit alpha	nucleic acid binding; transcription factor	586	0.367	0.793	0.97467	0.3	no reported evidence	1	1	0	2013	2013
Bipolar Disorder	C0005586	GRIK5	2901	Q16478	glutamate ionotropic receptor kainate type subunit 5		5	0.834	0.138	0.99898	0.3	no reported evidence	1	1	0	2009	2009
Bipolar Disorder	C0005586	NTRK1	4914	P04629	neurotrophic receptor tyrosine kinase 1		306	0.443	0.759	6.7624E-06	0.3	no reported evidence		1	0	2005	2005
Bipolar Disorder	C0005586	GRID1	2894	Q9ULK0	glutamate ionotropic receptor delta type subunit 1		14	0.762	0.276	0.99982	0.3	no reported evidence	1	1	0	2012	2012
Bipolar Disorder	C0005586	CALR	811	P27797	calreticulin	calcium-binding protein	196	0.492	0.793	0.89633	0.3	no reported evidence	1	1	0	2009	2009
Bipolar Disorder	C0005586	HINT1	3094	P49773	histidine triad nucleotide binding protein 1	hydrolase; phosphatase	51	0.667	0.345	0.0020356	0.3	no reported evidence	1	1	0	2009	2009
Bipolar Disorder	C0005586	HLA-DRB1	3123	P01911;P01912;P04229;P13760;P13761;P20039;Q29974;Q30134;Q30167;Q5Y7A7;Q95IE3;Q9GIY3;Q9TQE0	major histocompatibility complex, class II, DR beta 1	defense/immunity protein	719	0.347	0.897	0.0010183	0.3	no reported evidence	1	1	0	2014	2014
Bipolar Disorder	C0005586	PPID	5481	Q08752	peptidylprolyl isomerase D		26	0.69	0.414	1.9972E-09	0.3	no reported evidence	1	1	0	2011	2011
Bipolar Disorder	C0005586	HLA-E	3133	P13747	major histocompatibility complex, class I, E		60	0.602	0.586	0.037623	0.3	no reported evidence	1	1	0	2011	2011
Bipolar Disorder	C0005586	LDHA	3939	P00338	lactate dehydrogenase A	oxidoreductase	106	0.562	0.655	0.057981	0.3	no reported evidence	1	1	0	2013	2013
Bipolar Disorder	C0005586	EHHADH	1962	Q08426	enoyl-CoA hydratase and 3-hydroxyacyl CoA dehydrogenase	isomerase; lyase; oxidoreductase	41	0.685	0.414	5.2764E-10	0.3	no reported evidence	1	1	0	2006	2006
Bipolar Disorder	C0005586	ARRB2	409	P32121	arrestin beta 2	enzyme modulator	62	0.604	0.621	0.43396	0.3	no reported evidence	1	1	0	2008	2008
Bipolar Disorder	C0005586	BDKRB2	624	P30411	bradykinin receptor B2	receptor	79	0.619	0.621	0.13329	0.3	no reported evidence	1	1	0	2009	2009
Bipolar Disorder	C0005586	DGKB	1607	Q9Y6T7	diacylglycerol kinase beta	kinase; transferase	9	0.785	0.207	0.82107	0.3	no reported evidence	1	1	0	2011	2011
Bipolar Disorder	C0005586	ATP1A1	476	P05023	ATPase Na+/K+ transporting subunit alpha 1	hydrolase; transporter	34	0.667	0.552	1	0.3	no reported evidence	1	1	1	1999	1999
Bipolar Disorder	C0005586	MAP2	4133	P11137	microtubule associated protein 2		66	0.598	0.483	1	0.3	no reported evidence	1	1	0	2004	2004
Bipolar Disorder	C0005586	PPP3CC	5533	P48454	protein phosphatase 3 catalytic subunit gamma		9	0.815	0.103	0.17485	0.3	no reported evidence	1	1	0	2009	2009
Bipolar Disorder	C0005586	SOX2-OT	347689		SOX2 overlapping transcript		28	0.685	0.276		0.11	no reported evidence	1	1	2	2016	2016
Bipolar Disorder	C0005586	TBX1	6899	O43435	T-box 1	nucleic acid binding; transcription factor	287	0.479	0.724	0.83092	0.11	no reported evidence	1	1	0	2007	2007
Bipolar Disorder	C0005586	IPO8	10526	O15397	importin 8	enzyme modulator; transporter	9	0.785	0.172	0.21288	0.1	no reported evidence		1	1	2018	2018
Bipolar Disorder	C0005586	GPC6	10082	Q9Y625	glypican 6		80	0.648	0.517	0.14873	0.1	no reported evidence		1	1	2012	2012
Bipolar Disorder	C0005586	MKLN1	4289	Q9UL63	muskelin 1		4	0.928	0.103	0.99997	0.1	no reported evidence		1	1	2017	2017
Bipolar Disorder	C0005586	CSMD2	114784	Q7Z408	CUB and Sushi multiple domains 2		9	0.785	0.138		0.1	no reported evidence		1	1	2016	2016
Bipolar Disorder	C0005586	SPTLC1	10558	O15269	serine palmitoyltransferase long chain base subunit 1	transferase	55	0.672	0.345	3.4541E-11	0.1	no reported evidence		1	1	2013	2013
Bipolar Disorder	C0005586	CABLES1	91768	Q8TDN4	Cdk5 and Abl enzyme substrate 1		39	0.696	0.276	0.0038279	0.1	no reported evidence		1	1	2018	2018
Bipolar Disorder	C0005586	CADM2	253559	Q8N3J6	cell adhesion molecule 2		21	0.785	0.276	0.88358	0.1	no reported evidence		1	25	2013	2013
Bipolar Disorder	C0005586	TTLL6	284076	Q8N841	tubulin tyrosine ligase like 6	cytoskeletal protein; ligase	2	0.928	0.034	1.8882E-18	0.1	no reported evidence		1	1	2015	2015
Bipolar Disorder	C0005586	ADAMTS16	170690	Q8TE57	ADAM metallopeptidase with thrombospondin type 1 motif 16	enzyme modulator; extracellular matrix protein; hydrolase; protease	16	0.743	0.276	0.00041581	0.1	no reported evidence		1	1	2014	2014
Bipolar Disorder	C0005586	MACROD2	140733	A1Z1Q3	MACRO domain containing 2		31	0.727	0.241	0.38449	0.1	no reported evidence		1	1	2013	2013
Bipolar Disorder	C0005586	NEK7	140609	Q8TDX7	NIMA related kinase 7	kinase; transferase	8	0.815	0.207	0.89029	0.1	no reported evidence		1	1	2011	2011
Bipolar Disorder	C0005586	MTERF4	130916	Q7Z6M4	mitochondrial transcription termination factor 4		3	0.886	0.034		0.1	no reported evidence		1	1	2016	2016
Bipolar Disorder	C0005586	HDAC9	9734	Q9UKV0	histone deacetylase 9		162	0.501	0.759	0.99996	0.1	no reported evidence		1	1	2016	2016
Bipolar Disorder	C0005586	RASAL2	9462	Q9UJF2	RAS protein activator like 2	enzyme modulator	17	0.752	0.207	0.83605	0.1	no reported evidence		1	1	2018	2018
Bipolar Disorder	C0005586	PCDH12	51294	Q9NPG4	protocadherin 12		9	0.785	0.207	3.3032E-13	0.1	no reported evidence		1	1	2018	2018
Bipolar Disorder	C0005586	SLC25A26	115286	Q70HW3	solute carrier family 25 member 26		29	0.762	0.207	1.4923E-06	0.1	no reported evidence		1	1	2018	2018
Bipolar Disorder	C0005586	CPNE8	144402	Q86YQ8	copine 8		3	1	0.034	0.18048	0.1	no reported evidence		1	1	2018	2018
Bipolar Disorder	C0005586	PRSS35	167681	Q8N3Z0	serine protease 35	hydrolase; protease	4	0.886	0.207	4.3233E-10	0.1	no reported evidence		1	1	2013	2013
Bipolar Disorder	C0005586	LMO7	4008	Q8WWI1	LIM domain 7		12	0.762	0.379	0.00017719	0.1	no reported evidence		1	1	2018	2018
Bipolar Disorder	C0005586	RERE	473	Q9P2R6	arginine-glutamic acid dipeptide repeats		140	0.582	0.655	1	0.1	no reported evidence		1	1	2013	2013
Bipolar Disorder	C0005586	GSS	2937	P48637	glutathione synthetase	ligase	60	0.648	0.586	1.3956E-06	0.1	no reported evidence		1	1	2014	2014
Bipolar Disorder	C0005586	SESTD1	91404	Q86VW0	SEC14 and spectrin domain containing 1		3	1	0.034	0.99947	0.1	no reported evidence		1	1	2017	2017
Bipolar Disorder	C0005586	GIGYF1	64599	O75420	GRB10 interacting GYF protein 1		9	0.799	0.138	1.0725E-06	0.1	no reported evidence		1	1	2018	2018
Bipolar Disorder	C0005586	DEPTOR	64798	Q8TB45	DEP domain containing MTOR interacting protein	enzyme modulator	14	0.752	0.31	4.2954E-12	0.1	no reported evidence		1	1	2016	2016
Bipolar Disorder	C0005586	RBMS3	27303	Q6XE24	RNA binding motif single stranded interacting protein 3		148	0.511	0.759	0.24262	0.1	no reported evidence		1	1	2010	2010
Bipolar Disorder	C0005586	STX2	2054	P32856	syntaxin 2	membrane traffic protein	36	0.676	0.31	2.1945E-07	0.1	no reported evidence		1	1	2018	2018
Bipolar Disorder	C0005586	ERBB2	2064	P04626	erb-b2 receptor tyrosine kinase 2		650	0.352	0.862	0.0018012	0.1	no reported evidence		1	1	2016	2016
Bipolar Disorder	C0005586	GLT8D1	55830	Q68CQ7	glycosyltransferase 8 domain containing 1		7	0.834	0.069	8.4927E-08	0.1	no reported evidence		1	3	2013	2013
Bipolar Disorder	C0005586	GNL3	26354	Q9BVP2	G protein nucleolar 3		57	0.619	0.379	5.49E-20	0.1	no reported evidence		1	4	2013	2013
Bipolar Disorder	C0005586	SPCS1	28972	Q9Y6A9	signal peptidase complex subunit 1	signaling molecule	3	0.928	0.034	0.015934	0.1	no reported evidence		1	2	2013	2013
Bipolar Disorder	C0005586	C11orf21	29125	Q9P2W6	chromosome 11 open reading frame 21		10	0.857	0.138	0.015369	0.1	no reported evidence		1	1	2018	2018
Bipolar Disorder	C0005586	ARHGEF10L	55160	Q9HCE6	Rho guanine nucleotide exchange factor 10 like	hydrolase	4	0.857	0.103	0.00034732	0.1	no reported evidence		1	1	2018	2018
Bipolar Disorder	C0005586	RASIP1	54922	Q5U651	Ras interacting protein 1		9	0.834	0.207	0.99805	0.1	no reported evidence		1	1	2014	2014
Bipolar Disorder	C0005586	CNNM2	54805	Q9H8M5	cyclin and CBS domain divalent metal cation transport mediator 2		82	0.619	0.345	0.99454	0.1	no reported evidence		1	1	2013	2013
Bipolar Disorder	C0005586	SLC4A10	57282	Q6U841	solute carrier family 4 member 10	transporter	24	0.69	0.172	0.13804	0.1	no reported evidence		1	1	2018	2018
Bipolar Disorder	C0005586	AS3MT	57412	Q9HBK9	arsenite methyltransferase	transferase	37	0.672	0.31	8.1645E-11	0.1	no reported evidence		1	1	2013	2013
Bipolar Disorder	C0005586	GRAMD1B	57476	Q3KR37	GRAM domain containing 1B		7	0.815	0.241	0.99987	0.1	no reported evidence		1	1	2018	2018
Bipolar Disorder	C0005586	PHF7	51533	Q9BWX1	PHD finger protein 7	nucleic acid binding	2	0.928	0.103	0.0011091	0.1	no reported evidence		1	1	2013	2013
Bipolar Disorder	C0005586	FAM178B	51252	Q8IXR5	family with sequence similarity 178 member B		2	0.928	0.034	1.741E-12	0.1	no reported evidence		1	1	2018	2018
Bipolar Disorder	C0005586	FBLN1	2192	P23142	fibulin 1		56	0.619	0.552	0.98513	0.1	no reported evidence		1	1	2012	2012
Bipolar Disorder	C0005586	TRPC4AP	26133	Q8TEL6	transient receptor potential cation channel subfamily C member 4 associated protein		8	0.834	0.172	0.6663	0.1	no reported evidence		1	1	2014	2014
Bipolar Disorder	C0005586	TMPRSS5	80975	Q9H3S3	transmembrane serine protease 5	hydrolase; protease	3	0.886	0.034	7.4792E-08	0.1	no reported evidence		1	1	2018	2018
Bipolar Disorder	C0005586	ASCC2	84164	Q9H1I8	activating signal cointegrator 1 complex subunit 2		13	0.752	0.31	0.11632	0.1	no reported evidence		1	1	2018	2018
Bipolar Disorder	C0005586	NT5C2	22978	P49902	5'-nucleotidase, cytosolic II	hydrolase; phosphatase	110	0.572	0.724	1.6933E-06	0.1	no reported evidence		1	1	2013	2013
Bipolar Disorder	C0005586	LINC01748	105378763		long intergenic non-protein coding RNA 1748		2	1	0.034		0.1	no reported evidence		1	5	2013	2013
Bipolar Disorder	C0005586	ARHGEF15	22899	O94989	Rho guanine nucleotide exchange factor 15		5	0.834	0.069	1.2711E-06	0.1	no reported evidence		1	1	2018	2018
Bipolar Disorder	C0005586	MGAT4A	11320	Q9UM21	mannosyl (alpha-1,3-)-glycoprotein beta-1,4-N-acetylglucosaminyltransferase, isozyme A		9	0.799	0.31	0.00012606	0.1	no reported evidence		1	1	2011	2011
Bipolar Disorder	C0005586	ACTL7A	10881	Q9Y615	actin like 7A	cytoskeletal protein	3	0.886	0.034	3.5092E-07	0.1	no reported evidence		1	1	2018	2018
Bipolar Disorder	C0005586	SDCCAG8	10806	Q86SQ7	serologically defined colon cancer antigen 8		103	0.602	0.621	1.2574E-11	0.1	no reported evidence		1	1	2015	2015
Bipolar Disorder	C0005586	MAU2	23383	Q9Y6X3	MAU2 sister chromatid cohesion factor		21	0.701	0.31	1	0.1	no reported evidence		1	1	2015	2015
Bipolar Disorder	C0005586	UXS1	80146	Q8NBZ7	UDP-glucuronate decarboxylase 1	isomerase; lyase; oxidoreductase	6	0.834	0.138	0.0029936	0.1	no reported evidence		1	1	2018	2018
Bipolar Disorder	C0005586	LTN1	26046	O94822	listerin E3 ubiquitin protein ligase 1	ligase	3	0.886	0.034	0.018557	0.1	no reported evidence		1	1	2018	2018
Bipolar Disorder	C0005586	SNED1	25992	Q8TER0	sushi, nidogen and EGF like domains 1		18	0.727	0.31	0.67204	0.1	no reported evidence		1	1	2016	2016
Bipolar Disorder	C0005586	INTS7	25896	Q9NVH2	integrator complex subunit 7		5	1	0.034	0.000040194	0.1	no reported evidence		1	1	2012	2012
Bipolar Disorder	C0005586	ABI3BP	25890	Q7Z7G0	ABI family member 3 binding protein		18	0.727	0.276	1.2715E-07	0.1	no reported evidence		1	27	2011	2011
Bipolar Disorder	C0005586	MCTP1	79772	Q6DN14	multiple C2 and transmembrane domain containing 1		2	1	0.034	0.000084359	0.1	no reported evidence		1	1	2009	2009
Bipolar Disorder	C0005586	LRRTM4	80059	Q86VH4	leucine rich repeat transmembrane neuronal 4	extracellular matrix protein; receptor	2	1	0.034	0.29766	0.1	no reported evidence		1	2	2012	2012
Bipolar Disorder	C0005586	RNLS	55328	Q5VYX0	renalase, FAD dependent amine oxidase		21	0.701	0.379	4.4412E-06	0.1	no reported evidence		1	1	2016	2016
Bipolar Disorder	C0005586	LINC00461	645323		long intergenic non-protein coding RNA 461		7	0.886	0.103		0.1	no reported evidence		1	1	2018	2018
Bipolar Disorder	C0005586	LINC00243	401247		long intergenic non-protein coding RNA 243		13	0.743	0.276		0.1	no reported evidence		1	1	2013	2013
Bipolar Disorder	C0005586	LINC01121	400952		long intergenic non-protein coding RNA 1121		2	0.928	0.103		0.1	no reported evidence		1	1	2016	2016
Bipolar Disorder	C0005586	MIR137HG	400765		MIR137 host gene		6	0.834	0.034		0.1	no reported evidence		1	1	2013	2013
Bipolar Disorder	C0005586	NFYC	4802	Q13952	nuclear transcription factor Y subunit gamma	nucleic acid binding; transcription factor	7	0.799	0.241	0.43083	0.1	no reported evidence		1	1	2016	2016
Bipolar Disorder	C0005586	NFIA	4774	Q12857	nuclear factor I A	nucleic acid binding; transcription factor	67	0.633	0.621	0.99918	0.1	no reported evidence		1	8	2013	2013
Bipolar Disorder	C0005586	TRIM26	7726	Q12899	tripartite motif containing 26		12	0.752	0.276	0.19022	0.1	no reported evidence		1	1	2013	2013
Bipolar Disorder	C0005586	PTPRG	5793	P23470	protein tyrosine phosphatase, receptor type G	hydrolase; phosphatase; receptor	43	0.639	0.69	0.000021982	0.1	no reported evidence		1	1	2018	2018
Bipolar Disorder	C0005586	KMT2D	8085	O14686	lysine methyltransferase 2D		203	0.52	0.724	1	0.1	no reported evidence		1	1	2018	2018
Bipolar Disorder	C0005586	RARRES2	5919	Q99969	retinoic acid receptor responder 2		44	0.639	0.414	0.00018924	0.1	no reported evidence		1	1	2015	2015
Bipolar Disorder	C0005586	CEP85L	387119	Q5SZL2	centrosomal protein 85 like		18	0.752	0.241	4.9145E-09	0.1	no reported evidence		1	2	2018	2018
Bipolar Disorder	C0005586	CACNA1C-AS4	100874234		CACNA1C antisense RNA 4		1	1	0.034		0.1	no reported evidence		1	2	2011	2011
Bipolar Disorder	C0005586	LHFPL3	375612	Q86UP9	LHFPL tetraspan subfamily member 3		7	0.815	0.241	0.90496	0.1	no reported evidence		1	1	2016	2016
Bipolar Disorder	C0005586	BORCS7-ASMT	100528007		BORCS7-ASMT readthrough (NMD candidate)		17	0.799	0.103		0.1	no reported evidence		1	1	2013	2013
Bipolar Disorder	C0005586	LINC01592	100505718		long intergenic non-protein coding RNA 1592		4	0.857	0.138		0.1	no reported evidence		1	1	2016	2016
Bipolar Disorder	C0005586	TRAF3IP2-AS1	643749		TRAF3IP2 antisense RNA 1		10	0.785	0.138		0.1	no reported evidence		1	1	2016	2016
Bipolar Disorder	C0005586	CCDC102B	79839	Q68D86	coiled-coil domain containing 102B		4	0.886	0.034	3.6801E-15	0.1	no reported evidence		1	1	2018	2018
Bipolar Disorder	C0005586	PLCB4	5332	Q15147	phospholipase C beta 4	enzyme modulator; signaling molecule	57	0.69	0.448	3.2216E-06	0.1	no reported evidence		1	1	2018	2018
Bipolar Disorder	C0005586	HSD52	729467		uncharacterized LOC729467		1	1	0.034		0.1	no reported evidence		1	1	2017	2017
Bipolar Disorder	C0005586	TCF3	6929	P15923	transcription factor 3	nucleic acid binding; transcription factor	81	0.58	0.621	0.11117	0.1	no reported evidence		1	1	2017	2017
Bipolar Disorder	C0005586	PIK3C2A	5286	O00443	phosphatidylinositol-4-phosphate 3-kinase catalytic subunit type 2 alpha	kinase; transferase	12	0.762	0.276	0.0038293	0.1	no reported evidence		1	1	2015	2015
Bipolar Disorder	C0005586	SLC8A1-AS1	100128590		SLC8A1 antisense RNA 1		5	0.834	0.138		0.1	no reported evidence		1	1	2018	2018
Bipolar Disorder	C0005586	ADCY1	107	Q08828	adenylate cyclase 1		18	0.762	0.31	0.99722	0.1	no reported evidence		1	1	2018	2018
Bipolar Disorder	C0005586	TRIM42	287015	Q8IWZ5	tripartite motif containing 42		5	0.886	0.138	4.7053E-19	0.1	no reported evidence		1	1	2015	2015
Bipolar Disorder	C0005586	ADD3	120	Q9UEY8	adducin 3	cytoskeletal protein	38	0.659	0.483	0.99815	0.1	no reported evidence		1	1	2017	2017
Bipolar Disorder	C0005586	SLIT1	6585	O75093	slit guidance ligand 1		6	0.928	0.069	1	0.1	no reported evidence		1	1	2018	2018
Bipolar Disorder	C0005586	MYO5B	4645	Q9ULV0	myosin VB	cell junction protein; cytoskeletal protein; enzyme modulator	67	0.642	0.552	1.8617E-21	0.1	no reported evidence		1	1	2008	2008
Bipolar Disorder	C0005586	CUBN	8029	O60494	cubilin		64	0.63	0.586	2.5015E-40	0.1	no reported evidence		1	1	2018	2018
Bipolar Disorder	C0005586	RXRG	6258	P48443	retinoid X receptor gamma	nucleic acid binding; receptor; transcription factor	19	0.752	0.31	0.31091	0.1	no reported evidence		1	1	2018	2018
Bipolar Disorder	C0005586	SLC4A4	8671	Q9Y6R1	solute carrier family 4 member 4	transporter	45	0.681	0.448	0.99703	0.1	no reported evidence		1	1	2011	2011
Bipolar Disorder	C0005586	RFESD	317671	Q8TAC1	Rieske Fe-S domain containing	oxidoreductase	3	0.886	0.034	6.6367E-06	0.1	no reported evidence		1	1	2016	2016
Bipolar Disorder	C0005586	LINC02033	105377031		long intergenic non-protein coding RNA 2033		2	0.928	0.034		0.1	no reported evidence		1	4	2015	2015
Bipolar Disorder	C0005586	KSR2	283455	Q6VAB6	kinase suppressor of ras 2		15	0.752	0.241	1	0.1	no reported evidence		1	1	2018	2018
Bipolar Disorder	C0005586	PROM1	8842	O43490	prominin 1	membrane traffic protein	306	0.45	0.793	2.4492E-18	0.1	no reported evidence		1	1	2015	2015
Bipolar Disorder	C0005586	FAM177A1	283635	Q8N128	family with sequence similarity 177 member A1	transferase	6	0.886	0.138	0.0010643	0.1	no reported evidence		1	1	2018	2018
Bipolar Disorder	C0005586	MYO1H	283446	Q8N1T3	myosin IH	cell junction protein; cytoskeletal protein; enzyme modulator	6	0.886	0.138	3.8898E-25	0.1	no reported evidence		1	1	2018	2018
Bipolar Disorder	C0005586	NUMB	8650	P49757	NUMB, endocytic adaptor protein	signaling molecule	27	0.69	0.276	0.0035484	0.1	no reported evidence		1	1	2013	2013
Bipolar Disorder	C0005586	RPN2	6185	P04844	ribophorin II	transferase	18	0.713	0.345	0.14011	0.1	no reported evidence		1	1	2018	2018
Bipolar Disorder	C0005586	ALOX12P2	245		arachidonate 12-lipoxygenase pseudogene 2		3	1	0.034		0.1	no reported evidence		1	1	2015	2015
Bipolar Disorder	C0005586	CACNA1C-IT3	100874370		CACNA1C intronic transcript 3		1	1	0.034		0.1	no reported evidence		1	2	2011	2011
Bipolar Disorder	C0005586	CRHBP	1393	P24387	corticotropin releasing hormone binding protein	signaling molecule	29	0.701	0.345	0.22524	0.01	no reported evidence	1	1	0	2007	2007
Bipolar Disorder	C0005586	CSNK1D	1453	P48730	casein kinase 1 delta	kinase; transferase	26	0.696	0.276	0.99589	0.01	no reported evidence	1	1	0	2013	2013
Bipolar Disorder	C0005586	ETNPPL	64850	Q8TBG4	ethanolamine-phosphate phospho-lyase		7	0.799	0.172	0.000054322	0.01	no reported evidence	1	1	0	2012	2012
Bipolar Disorder	C0005586	SCZD13	100329170		schizophrenia 13		2	0.928	0.034		0.01	no reported evidence	1	1	0	2012	2012
Bipolar Disorder	C0005586	CTNND2	1501	Q9UQB3	catenin delta 2	cytoskeletal protein	100	0.596	0.483	1	0.01	no reported evidence	0	1	0	2014	2014
Bipolar Disorder	C0005586	CDSN	1041	Q15517	corneodesmosin		68	0.611	0.621	0.47007	0.01	no reported evidence	1	1	0	1997	1997
Bipolar Disorder	C0005586	CHRM3	1131	P20309	cholinergic receptor muscarinic 3	receptor	122	0.546	0.724	0.98948	0.01	no reported evidence	0	1	0	2014	2014
Bipolar Disorder	C0005586	FTO	79068	Q9C0B1	FTO, alpha-ketoglutarate dependent dioxygenase		192	0.519	0.828	1.077E-07	0.01	no reported evidence	1	1	0	2016	2016
Bipolar Disorder	C0005586	MIR708	100126333		microRNA 708		36	0.642	0.345		0.01	no reported evidence	1	1	1	2018	2018
Bipolar Disorder	C0005586	ERVK-11	100862688	Q9UQG0	endogenous retrovirus group K member 11		84	0.575	0.655		0.01	no reported evidence	1	1	0	2018	2018
Bipolar Disorder	C0005586	ASIC2	40	Q16515	acid sensing ion channel subunit 2	transporter	19	0.743	0.276	0.99873	0.01	no reported evidence	1	1	0	2012	2012
Bipolar Disorder	C0005586	ACKR3	57007	P25106	atypical chemokine receptor 3		181	0.494	0.759	0.37575	0.01	no reported evidence	1	1	0	2006	2006
Bipolar Disorder	C0005586	DPP10	57628	Q8N608	dipeptidyl peptidase like 10	enzyme modulator; hydrolase; protease	17	0.752	0.345	0.99999	0.01	no reported evidence	1	1	0	2015	2015
Bipolar Disorder	C0005586	DAG1	1605	Q14118	dystroglycan 1	receptor	180	0.522	0.655	0.96884	0.01	no reported evidence	1	1	0	2009	2009
Bipolar Disorder	C0005586	RTN4	57142	Q9NQC3	reticulon 4		35	0.667	0.448	0.79399	0.01	no reported evidence	1	1	0	2005	2005
Bipolar Disorder	C0005586	PROK2	60675	Q9HC23	prokineticin 2	signaling molecule	91	0.592	0.552	0.012385	0.01	no reported evidence	1	1	0	2010	2010
Bipolar Disorder	C0005586	SCZD10	63944		schizophrenia disorder 10 (periodic catatonia)		3	0.886	0.034		0.01	no reported evidence	1	1	0	2013	2013
Bipolar Disorder	C0005586	PCDHA1	56147	Q9Y5I3	protocadherin alpha 1		6	0.886	0.103	4.2918E-08	0.01	no reported evidence		1	0	2008	2008
Bipolar Disorder	C0005586	CREM	1390	Q03060	cAMP responsive element modulator		62	0.594	0.586	0.5404	0.01	no reported evidence	1	1	0	2013	2013
Bipolar Disorder	C0005586	GPRC5C	55890	Q9NQ84	G protein-coupled receptor class C group 5 member C	receptor	22	0.713	0.345	0.00043641	0.01	no reported evidence	1	1	0	2006	2006
Bipolar Disorder	C0005586	CREBBP	1387	Q92793	CREB binding protein	nucleic acid binding; transcription factor; transferase	390	0.451	0.862	1	0.01	no reported evidence	1	1	0	2013	2013
Bipolar Disorder	C0005586	MIR1908	100302263		microRNA 1908		6	0.815	0.172		0.01	no reported evidence	1	1	0	2018	2018
Bipolar Disorder	C0005586	KLF6	1316	Q99612	Kruppel like factor 6	nucleic acid binding; transcription factor	125	0.534	0.69	0.98192	0.01	no reported evidence	1	1	0	2010	2010
Bipolar Disorder	C0005586	DAXX	1616	Q9UER7	death domain associated protein		62	0.602	0.552	0.093333	0.01	no reported evidence	1	1	0	2015	2015
Bipolar Disorder	C0005586	LINC00271	100131814	P0C7V0	long intergenic non-protein coding RNA 271		4	0.886	0.103		0.01	no reported evidence	1	1	0	2010	2010
Bipolar Disorder	C0005586	ERVK-19	100862685	O71037;P61572;P63120;Q9WJR5;Q9YNA8	endogenous retrovirus group K member 19, envelope		82	0.573	0.724		0.01	no reported evidence	1	1	0	2018	2018
Bipolar Disorder	C0005586	ADCY9	115	O60503	adenylate cyclase 9		25	0.707	0.414	0.97298	0.01	no reported evidence		1	0	2002	2002
Bipolar Disorder	C0005586	APOB	338	P04114	apolipoprotein B		232	0.477	0.724	1.6447E-16	0.01	no reported evidence	0	1	0	2014	2014
Bipolar Disorder	C0005586	NANOS3	342977	P60323	nanos C2HC-type zinc finger 3	nucleic acid binding	34	0.663	0.414	0.041301	0.01	no reported evidence	1	1	0	2006	2006
Bipolar Disorder	C0005586	BRS3	680	P32247	bombesin receptor subtype 3		94	0.569	0.69	0.90963	0.01	no reported evidence	1	1	0	2006	2006
Bipolar Disorder	C0005586	UHMK1	127933	Q8TAS1	U2AF homology motif kinase 1		16	0.735	0.207	0.82754	0.01	no reported evidence	1	1	1	2010	2010
Bipolar Disorder	C0005586	CA2	760	P00918	carbonic anhydrase 2		137	0.557	0.69	1.4139E-06	0.01	no reported evidence	1	1	0	2013	2013
Bipolar Disorder	C0005586	CA5A	763	P35218	carbonic anhydrase 5A		25	0.773	0.241	0.000089773	0.01	no reported evidence	1	1	0	2014	2014
Bipolar Disorder	C0005586	EXOSC6	118460	Q5RKV6	exosome component 6	hydrolase; nucleic acid binding; transferase	16	0.752	0.379	0.50825	0.01	no reported evidence	1	1	0	2012	2012
Bipolar Disorder	C0005586	OR10A4	283297	Q9H209	olfactory receptor family 10 subfamily A member 4		69	0.582	0.586	0.000020817	0.01	no reported evidence	1	1	0	2007	2007
Bipolar Disorder	C0005586	ADRA2B	151	P18089	adrenoceptor alpha 2B	receptor	132	0.545	0.69	2.2049E-06	0.01	no reported evidence	1	1	0	2006	2006
Bipolar Disorder	C0005586	CACNB3	784	P54284	calcium voltage-gated channel auxiliary subunit beta 3	transporter	5	0.857	0.207	0.00012701	0.01	no reported evidence	1	1	0	2016	2016
Bipolar Disorder	C0005586	SLC25A20	788	O43772	solute carrier family 25 member 20		84	0.619	0.586	1.1438E-07	0.01	no reported evidence	1	1	0	2013	2013
Bipolar Disorder	C0005586	BPI	671	P17213	bactericidal permeability increasing protein		51	0.639	0.552	1.9491E-14	0.01	no reported evidence	1	1	0	1996	1996
Bipolar Disorder	C0005586	PRIMA1	145270	Q86XR5	proline rich membrane anchor 1		40	0.63	0.517	0.62516	0.01	no reported evidence	1	1	0	2014	2014
Bipolar Disorder	C0005586	GADL1	339896	Q6ZQY3	glutamate decarboxylase like 1	lyase	27	0.696	0.552	7.5744E-21	0.01	no reported evidence	1	1	0	2017	2017
Bipolar Disorder	C0005586	ASTN1	460	O14525	astrotactin 1		10	0.815	0.138	0.99998	0.01	no reported evidence	1	1	0	2012	2012
Bipolar Disorder	C0005586	SLC25A6	293	P12236	solute carrier family 25 member 6		12	0.799	0.172	0.14112	0.01	no reported evidence	0	1	0	2013	2013
Bipolar Disorder	C0005586	ENDOV	284131	Q8N8Q3	endonuclease V		7	0.834	0.31	5.9384E-09	0.01	no reported evidence	1	1	0	2016	2016
Bipolar Disorder	C0005586	OPN5	221391	Q6U736	opsin 5	receptor	9	0.815	0.172	0.82497	0.01	no reported evidence	1	1	0	2009	2009
Bipolar Disorder	C0005586	C9orf72	203228	Q96LT7	chromosome 9 open reading frame 72		169	0.536	0.552	0.000031948	0.01	no reported evidence	1	1	0	2013	2013
Bipolar Disorder	C0005586	GABRR3	200959	A8MPY1	gamma-aminobutyric acid type A receptor rho3 subunit (gene/pseudogene)	receptor; transporter	3	0.886	0.069		0.01	no reported evidence	1	1	0	2011	2011
Bipolar Disorder	C0005586	P2RY1	5028	P47900	purinergic receptor P2Y1		49	0.642	0.586	0.54087	0.01	no reported evidence	1	1	0	2009	2009
Bipolar Disorder	C0005586	AMD1	262	P17707	adenosylmethionine decarboxylase 1	lyase	32	0.663	0.414	0.98311	0.01	no reported evidence		1	0	2007	2007
Bipolar Disorder	C0005586	AVPR1A	552	P37288	arginine vasopressin receptor 1A	receptor	33	0.681	0.414	5.4627E-06	0.01	no reported evidence	1	1	0	2006	2006
Bipolar Disorder	C0005586	HCAR2	338442	Q8TDS4	hydroxycarboxylic acid receptor 2		30	0.676	0.483	0.00019459	0.01	no reported evidence	1	1	0	2008	2008
Bipolar Disorder	C0005586	MIR504	574507		microRNA 504		16	0.752	0.207		0.01	no reported evidence	1	1	0	2016	2016
Bipolar Disorder	C0005586	PHOBS	404684		Phobia, specific		8	0.799	0.034		0.01	no reported evidence	1	1	0	2012	2012
Bipolar Disorder	C0005586	TMPRSS13	84000	Q9BYE2	transmembrane serine protease 13	hydrolase; protease	79	0.572	0.69	5.0076E-08	0.01	no reported evidence	1	1	0	2011	2011
Bipolar Disorder	C0005586	MIR346	442911		microRNA 346		22	0.713	0.414		0.01	no reported evidence	1	1	0	2010	2010
Bipolar Disorder	C0005586	CAV2	858	P51636	caveolin 2	enzyme modulator; membrane traffic protein; structural protein; transmembrane receptor regulatory/adaptor protein	53	0.627	0.621	0.026627	0.01	no reported evidence	1	1	0	2014	2014
Bipolar Disorder	C0005586	BDNF-AS	497258		BDNF antisense RNA		28	0.713	0.31		0.01	no reported evidence	1	1	6	2016	2016
Bipolar Disorder	C0005586	ZNF34	80778	Q8IZ26	zinc finger protein 34		3	0.928	0.034	0.00068499	0.01	no reported evidence	1	1	0	2016	2016
Bipolar Disorder	C0005586	MIR497	574456		microRNA 497		68	0.58	0.586		0.01	no reported evidence	1	1	0	2013	2013
Bipolar Disorder	C0005586	MIR499A	574501		microRNA 499a		81	0.562	0.69		0.01	no reported evidence	1	1	0	2018	2018
Bipolar Disorder	C0005586	CD36	948	P16671	CD36 molecule	receptor	180	0.505	0.828	6.5675E-61	0.01	no reported evidence	1	1	0	2006	2006
Bipolar Disorder	C0005586	SCZD12	619488		schizophrenia 12		8	0.834	0.207		0.01	no reported evidence	0	1	0	2013	2013
Bipolar Disorder	C0005586	MCPH1	79648	Q8NEM0	microcephalin 1	nucleic acid binding	86	0.584	0.621	1.6699E-29	0.01	no reported evidence	1	1	0	2015	2015
Bipolar Disorder	C0005586	CAV1	857	Q03135	caveolin 1	enzyme modulator; membrane traffic protein; structural protein; transmembrane receptor regulatory/adaptor protein	421	0.416	0.828	0.0072029	0.01	no reported evidence	1	1	0	2014	2014
Bipolar Disorder	C0005586	CAT	847	P04040	catalase	oxidoreductase	446	0.397	0.828	1.8782E-10	0.01	no reported evidence	1	1	0	2013	2013
Bipolar Disorder	C0005586	MDD1	431708		Major depressive disorder		6	0.886	0.034		0.01	no reported evidence	1	1	0	2013	2013
Bipolar Disorder	C0005586	LMLN	89782	Q96KR4	leishmanolysin like peptidase	cell adhesion molecule; hydrolase; protease	90	0.557	0.655	6.4988E-14	0.01	no reported evidence	1	1	0	2011	2011
Bipolar Disorder	C0005586	MIR144	406936		microRNA 144		72	0.573	0.69		0.01	no reported evidence	1	1	0	2010	2010
Bipolar Disorder	C0005586	MIR146A	406938		microRNA 146a		248	0.452	0.759		0.01	no reported evidence	1	1	0	2013	2013
Bipolar Disorder	C0005586	SLC22A16	85413	Q86VW1	solute carrier family 22 member 16		22	0.707	0.276	7.9155E-27	0.01	no reported evidence	1	1	0	2006	2006
Bipolar Disorder	C0005586	SHANK3	85358	Q9BYB0	SH3 and multiple ankyrin repeat domains 3		144	0.594	0.448	1	0.01	no reported evidence	1	1	0	2016	2016
Bipolar Disorder	C0005586	MIR149	406941		microRNA 149		54	0.604	0.552		0.01	no reported evidence	1	1	0	2017	2017
Bipolar Disorder	C0005586	MIR195	406971		microRNA 195		93	0.547	0.552		0.01	no reported evidence	1	1	0	2010	2010
Bipolar Disorder	C0005586	PPP1R9B	84687	Q96SB3	protein phosphatase 1 regulatory subunit 9B		24	0.713	0.241	0.99969	0.01	no reported evidence	1	1	0	2004	2004
Bipolar Disorder	C0005586	SLITRK2	84631	Q9H156	SLIT and NTRK like family member 2		3	0.928	0.138	0.044985	0.01	no reported evidence	1	1	0	2009	2009
Bipolar Disorder	C0005586	ADCYAP1R1	117	P41586	ADCYAP receptor type I		50	0.633	0.483	2.4985E-08	0.01	no reported evidence	1	1	0	2010	2010
Bipolar Disorder	C0005586	KDELC1	79070	Q6UW63	KDEL motif containing 1		1	1	0.034	4.4252E-09	0.01	no reported evidence	1	1	0	2005	2005
Bipolar Disorder	C0005586	ITGA2B	3674	P08514	integrin subunit alpha 2b		108	0.548	0.517	1.3452E-15	0.01	no reported evidence	1	1	0	2006	2006
Bipolar Disorder	C0005586	MSMB	4477	P08118	microseminoprotein beta	signaling molecule	101	0.548	0.724	0.015636	0.01	no reported evidence	1	1	0	2011	2011
Bipolar Disorder	C0005586	MST1	4485	P26927	macrophage stimulating 1	hydrolase; protease	150	0.525	0.724	6.1885E-17	0.01	no reported evidence	1	1	0	2011	2011
Bipolar Disorder	C0005586	ND4	4538	P03905	NADH dehydrogenase, subunit 4 (complex I)	oxidoreductase	119	0.592	0.621		0.01	no reported evidence	1	1	0	2013	2013
Bipolar Disorder	C0005586	SRSF9	8683	Q13242	serine and arginine rich splicing factor 9	nucleic acid binding	9	0.799	0.276	0.6521	0.01	no reported evidence	0	1	0	2008	2008
Bipolar Disorder	C0005586	AKR1C3	8644	P42330	aldo-keto reductase family 1 member C3	oxidoreductase	89	0.561	0.621	2.8449E-24	0.01	no reported evidence	0	1	0	2015	2015
Bipolar Disorder	C0005586	PSMG1	8624	O95456	proteasome assembly chaperone 1		36	0.667	0.483	0.0013915	0.01	no reported evidence	1	1	0	2010	2010
Bipolar Disorder	C0005586	KMO	8564	O15229	kynurenine 3-monooxygenase		12	0.752	0.276	0.00021951	0.01	no reported evidence	1	1	0	2014	2014
Bipolar Disorder	C0005586	MTRR	4552	Q9UBK8	5-methyltetrahydrofolate-homocysteine methyltransferase reductase		167	0.51	0.655	1.7688E-14	0.01	no reported evidence		1	0	2007	2007
Bipolar Disorder	C0005586	PLA2G10	8399	O15496	phospholipase A2 group X	hydrolase	61	0.596	0.621	0.072624	0.01	no reported evidence	1	1	0	2011	2011
Bipolar Disorder	C0005586	NDUFA6	4700	P56556	NADH:ubiquinone oxidoreductase subunit A6	oxidoreductase	4	0.928	0.069	0.0001604	0.01	no reported evidence	1	1	0	2016	2016
Bipolar Disorder	C0005586	BRAP	8315	Q7Z569	BRCA1 associated protein		37	0.685	0.517	0.00010874	0.01	no reported evidence	1	1	0	1997	1997
Bipolar Disorder	C0005586	NDUFS1	4719	P28331	NADH:ubiquinone oxidoreductase core subunit S1		84	0.624	0.517	5.5312E-11	0.01	no reported evidence	1	1	0	2016	2016
Bipolar Disorder	C0005586	NR4A3	8013	Q92570	nuclear receptor subfamily 4 group A member 3	receptor; transcription factor	108	0.545	0.759	0.89536	0.01	no reported evidence	1	1	2	2011	2011
Bipolar Disorder	C0005586	VTN	7448	P04004	vitronectin		116	0.534	0.724	1.582E-10	0.01	no reported evidence	1	1	0	1997	1997
Bipolar Disorder	C0005586	SNU13	4809	P55769	small nuclear ribonucleoprotein 13	nucleic acid binding	4	0.857	0.172		0.01	no reported evidence	1	1	0	2014	2014
Bipolar Disorder	C0005586	NPTX1	4884	Q15818	neuronal pentraxin 1		9	0.773	0.241	0.63316	0.01	no reported evidence	1	1	0	2016	2016
Bipolar Disorder	C0005586	MMP3	4314	P08254	matrix metallopeptidase 3	hydrolase; protease	309	0.439	0.793	4.9293E-15	0.01	no reported evidence	1	1	0	2009	2009
Bipolar Disorder	C0005586	SYNJ1	8867	O43426	synaptojanin 1	hydrolase; phosphatase	83	0.627	0.345	0.89147	0.01	no reported evidence	1	1	0	2001	2001
Bipolar Disorder	C0005586	SET	6418	Q01105	SET nuclear proto-oncogene	chaperone; enzyme modulator	75	0.582	0.621	0.99606	0.01	no reported evidence	1	1	0	2014	2014
Bipolar Disorder	C0005586	ITPR3	3710	Q14573	inositol 1,4,5-trisphosphate receptor type 3	receptor; transporter	45	0.636	0.586	1.2176E-22	0.01	no reported evidence	1	1	0	1994	1994
Bipolar Disorder	C0005586	LAMC2	3918	Q13753	laminin subunit gamma 2	enzyme modulator; extracellular matrix protein; receptor	400	0.419	0.931	3.5822E-12	0.01	no reported evidence	1	1	0	2000	2000
Bipolar Disorder	C0005586	LEP	3952	P41159	leptin		498	0.4	0.793	0.38947	0.01	no reported evidence	1	1	0	2011	2011
Bipolar Disorder	C0005586	LMX1A	4009	Q8TE12	LIM homeobox transcription factor 1 alpha	nucleic acid binding	19	0.72	0.276	0.98929	0.01	no reported evidence	1	1	0	2016	2016
Bipolar Disorder	C0005586	LPAR2	9170	Q9HBW0	lysophosphatidic acid receptor 2	receptor	120	0.537	0.69	0.04354	0.01	no reported evidence	1	1	0	2006	2006
Bipolar Disorder	C0005586	MARCKS	4082	P29966	myristoylated alanine rich protein kinase C substrate		57	0.6	0.655	0.31629	0.01	no reported evidence	1	1	0	2016	2016
Bipolar Disorder	C0005586	MXD1	4084	Q05195	MAX dimerization protein 1	transcription factor	56	0.614	0.483	0.16342	0.01	no reported evidence	1	1	0	2011	2011
Bipolar Disorder	C0005586	P2RX6	9127	O15547	purinergic receptor P2X 6	receptor; transporter	27	0.713	0.345	2.9862E-09	0.01	no reported evidence	1	1	0	2009	2009
Bipolar Disorder	C0005586	MAPT	4137	P10636	microtubule associated protein tau		265	0.492	0.724	0.0073024	0.01	no reported evidence	1	1	0	2002	2002
Bipolar Disorder	C0005586	SELENBP1	8991	Q13228	selenium binding protein 1	defense/immunity protein	68	0.596	0.586	7.6412E-17	0.01	no reported evidence	1	1	0	2008	2008
Bipolar Disorder	C0005586	MC5R	4161	P33032	melanocortin 5 receptor	receptor	7	0.799	0.241	0.000066316	0.01	no reported evidence	1	1	0	2006	2006
Bipolar Disorder	C0005586	WASF1	8936	Q92558	WAS protein family member 1	cytoskeletal protein	41	0.639	0.655	0.99683	0.01	no reported evidence	1	1	0	2009	2009
Bipolar Disorder	C0005586	ENDOU	8909	P21128	endonuclease, poly(U) specific		14	0.762	0.345	2.5194E-14	0.01	no reported evidence	1	1	0	2012	2012
Bipolar Disorder	C0005586	EIF2S2	8894	P20042	eukaryotic translation initiation factor 2 subunit beta	nucleic acid binding	38	0.681	0.517	0.9554	0.01	no reported evidence	1	1	0	2007	2007
Bipolar Disorder	C0005586	EIF2B2	8892	P49770	eukaryotic translation initiation factor 2B subunit beta		52	0.701	0.345	1.631E-10	0.01	no reported evidence	1	1	0	2007	2007
Bipolar Disorder	C0005586	EIF2B4	8890	Q9UI10	eukaryotic translation initiation factor 2B subunit delta		52	0.701	0.414	0.96074	0.01	no reported evidence	1	1	0	2007	2007
Bipolar Disorder	C0005586	NRTN	4902	Q99748	neurturin	signaling molecule	24	0.743	0.31	0.028481	0.01	no reported evidence	1	1	0	2008	2008
Bipolar Disorder	C0005586	UBC	7316	P0CG48	ubiquitin C	nucleic acid binding	27	0.707	0.517	0.18274	0.01	no reported evidence	1	1	0	1998	1998
Bipolar Disorder	C0005586	NTF4	4909	P34130	neurotrophin 4	signaling molecule	27	0.69	0.483	0.012352	0.01	no reported evidence	1	1	0	2008	2008
Bipolar Disorder	C0005586	SP1	6667	P08047	Sp1 transcription factor	nucleic acid binding; transcription factor	159	0.508	0.724	0.99998	0.01	no reported evidence	1	1	0	2014	2014
Bipolar Disorder	C0005586	SOS1	6654	Q07889	SOS Ras/Rac guanine nucleotide exchange factor 1	enzyme modulator	183	0.536	0.655	1	0.01	no reported evidence	1	1	0	2011	2011
Bipolar Disorder	C0005586	SORL1	6653	Q92673	sortilin related receptor 1	receptor; transporter	69	0.619	0.483	1.132E-09	0.01	no reported evidence	1	1	0	2016	2016
Bipolar Disorder	C0005586	PREP	5550	P48147	prolyl endopeptidase	hydrolase; protease	44	0.627	0.552	0.30366	0.01	no reported evidence	1	1	0	2007	2007
Bipolar Disorder	C0005586	SNRNP70	6625	P08621	small nuclear ribonucleoprotein U1 subunit 70	nucleic acid binding	40	0.636	0.552	0.9988	0.01	no reported evidence	1	1	0	2005	2005
Bipolar Disorder	C0005586	PRKAR1A	5573	P10644	protein kinase cAMP-dependent type I regulatory subunit alpha		349	0.466	0.69	0.9999	0.01	no reported evidence	1	1	0	2016	2016
Bipolar Disorder	C0005586	MAPK3	5595	P27361	mitogen-activated protein kinase 3	kinase; transferase	345	0.429	0.828	0.099644	0.01	no reported evidence	1	1	0	2009	2009
Bipolar Disorder	C0005586	PRNP	5621	F7VJQ1;P04156	prion protein		310	0.474	0.897	0.00071528	0.01	no reported evidence		1	0	2008	2008
Bipolar Disorder	C0005586	PSPN	5623	O60542	persephin	signaling molecule	12	0.743	0.379	0.000092552	0.01	no reported evidence	1	1	0	2008	2008
Bipolar Disorder	C0005586	PSD	5662	A5PKW4	pleckstrin and Sec7 domain containing		18	0.743	0.207	0.91001	0.01	no reported evidence	1	1	0	2008	2008
Bipolar Disorder	C0005586	RAC1	5879	P63000	Rac family small GTPase 1	enzyme modulator	226	0.47	0.931	0.70654	0.01	no reported evidence	0	1	0	2016	2016
Bipolar Disorder	C0005586	RAP1A	5906	P62834	RAP1A, member of RAS oncogene family	enzyme modulator	130	0.546	0.724	0.61329	0.01	no reported evidence	1	1	0	2011	2011
Bipolar Disorder	C0005586	RORB	6096	Q92753	RAR related orphan receptor B		7	0.857	0.103	0.99993	0.01	no reported evidence	1	1	1	2016	2016
Bipolar Disorder	C0005586	SLC1A4	6509	P43007	solute carrier family 1 member 4	transporter	33	0.72	0.276	0.064162	0.01	no reported evidence	1	1	0	2007	2007
Bipolar Disorder	C0005586	S100A11	6282	P31949	S100 calcium binding protein A11	calcium-binding protein; signaling molecule	59	0.611	0.483	0.0083381	0.01	no reported evidence	1	1	0	2015	2015
Bipolar Disorder	C0005586	CCL2	6347	P13500	C-C motif chemokine ligand 2	signaling molecule	691	0.353	0.897	0.61778	0.01	no reported evidence	1	1	0	2008	2008
Bipolar Disorder	C0005586	PPP3CB	5532	P16298	protein phosphatase 3 catalytic subunit beta		7	0.815	0.207	0.99998	0.01	no reported evidence	1	1	0	2016	2016
Bipolar Disorder	C0005586	SSTR4	6754	P31391	somatostatin receptor 4	receptor	103	0.558	0.69	2.7722E-13	0.01	no reported evidence	1	1	0	2006	2006
Bipolar Disorder	C0005586	POU3F1	5453	Q03052	POU class 3 homeobox 1		13	0.752	0.241	0.57046	0.01	no reported evidence	1	1	0	2006	2006
Bipolar Disorder	C0005586	NUP98	4928	P52948	nucleoporin 98	hydrolase; protease; transporter	68	0.586	0.414	1	0.01	no reported evidence	1	1	0	2014	2014
Bipolar Disorder	C0005586	P2RX1	5023	P51575	purinergic receptor P2X 1	receptor; transporter	33	0.696	0.414	8.8049E-11	0.01	no reported evidence	1	1	0	2009	2009
Bipolar Disorder	C0005586	P2RX3	5024	P56373	purinergic receptor P2X 3	receptor; transporter	49	0.672	0.448	1.0347E-06	0.01	no reported evidence	1	1	0	2009	2009
Bipolar Disorder	C0005586	P2RX4	5025	Q99571	purinergic receptor P2X 4	receptor; transporter	49	0.645	0.414	5.6415E-12	0.01	no reported evidence	1	1	0	2009	2009
Bipolar Disorder	C0005586	TNR	7143	Q92752	tenascin R	signaling molecule	15	0.773	0.138	0.51513	0.01	no reported evidence	0	1	0	1998	1998
Bipolar Disorder	C0005586	P2RX5	5026	Q93086	purinergic receptor P2X 5	receptor; transporter	52	0.633	0.448	3.4624E-13	0.01	no reported evidence	1	1	0	2009	2009
Bipolar Disorder	C0005586	P2RY2	5029	P41231	purinergic receptor P2Y2		61	0.609	0.586	0.089984	0.01	no reported evidence	1	1	0	2009	2009
Bipolar Disorder	C0005586	TLR5	7100	O60602	toll like receptor 5		81	0.573	0.69	2.6225E-12	0.01	no reported evidence	1	1	0	2017	2017
Bipolar Disorder	C0005586	PAH	5053	P00439	phenylalanine hydroxylase		122	0.575	0.552	7.8903E-23	0.01	no reported evidence	1	1	0	2004	2004
Bipolar Disorder	C0005586	PAWR	5074	Q96IZ0	pro-apoptotic WT1 regulator		91	0.562	0.759	0.089642	0.01	no reported evidence	1	1	0	2008	2008
Bipolar Disorder	C0005586	PGC	5225	P20142	progastricsin	hydrolase; protease	43	0.636	0.448	3.8839E-09	0.01	no reported evidence	1	1	0	2016	2016
Bipolar Disorder	C0005586	PIK3CA	5290	P42336	phosphatidylinositol-4,5-bisphosphate 3-kinase catalytic subunit alpha	kinase; transferase	835	0.341	0.897	1	0.01	no reported evidence	1	1	0	2009	2009
Bipolar Disorder	C0005586	PIP	5304	P12273	prolactin induced protein		42	0.645	0.655	0.00075044	0.01	no reported evidence	1	1	0	2018	2018
Bipolar Disorder	C0005586	TAP2	6891	Q03519	transporter 2, ATP binding cassette subfamily B member	hydrolase; protease	87	0.555	0.759	9.8729E-11	0.01	no reported evidence	1	1	0	2014	2014
Bipolar Disorder	C0005586	SYP	6855	P08247	synaptophysin	membrane traffic protein	101	0.55	0.69	0.89923	0.01	no reported evidence	1	1	0	2010	2010
Bipolar Disorder	C0005586	SULT2A1	6822	Q06520	sulfotransferase family 2A member 1		53	0.611	0.655	1.5084E-15	0.01	no reported evidence	1	1	0	2013	2013
Bipolar Disorder	C0005586	SHOX2	6474	O60902	short stature homeobox 2		27	0.681	0.448	0.062133	0.01	no reported evidence	1	1	0	2003	2003
Bipolar Disorder	C0005586	HOMER1	9456	Q86YM7	homer scaffold protein 1	signaling molecule	53	0.69	0.241	0.99937	0.01	no reported evidence	1	1	0	2018	2018
Bipolar Disorder	C0005586	ST6GALNAC1	55808	Q9NSC7	ST6 N-acetylgalactosaminide alpha-2,6-sialyltransferase 1		16	0.743	0.241	1.567E-11	0.01	no reported evidence	1	1	0	2014	2014
Bipolar Disorder	C0005586	ELAVL2	1993	Q12926	ELAV like RNA binding protein 2		59	0.6	0.621	0.99245	0.01	no reported evidence	1	1	0	2013	2013
Bipolar Disorder	C0005586	EMX2	2018	Q04743	empty spiracles homeobox 2	nucleic acid binding; transcription factor	32	0.672	0.31	0.95511	0.01	no reported evidence	0	1	0	2008	2008
Bipolar Disorder	C0005586	RABGEF1	27342	Q9UJ41	RAB guanine nucleotide exchange factor 1	enzyme modulator; membrane traffic protein	69	0.59	0.724	0.0024753	0.01	no reported evidence	1	1	0	2011	2011
Bipolar Disorder	C0005586	EPHB2	2048	P29323	EPH receptor B2		331	0.425	0.759	0.99999	0.01	no reported evidence	1	1	0	2002	2002
Bipolar Disorder	C0005586	IL17C	27189	Q9P0M4	interleukin 17C		108	0.537	0.759	0.00013235	0.01	no reported evidence	1	1	0	2000	2000
Bipolar Disorder	C0005586	EVC	2121	P57679	EvC ciliary complex subunit 1		100	0.611	0.517	3.9527E-25	0.01	no reported evidence	1	1	0	2016	2016
Bipolar Disorder	C0005586	CYTH4	27128	Q9UIA0	cytohesin 4		2	0.928	0.034	0.00087501	0.01	no reported evidence	1	1	0	2015	2015
Bipolar Disorder	C0005586	FABP5	2171	Q01469	fatty acid binding protein 5		44	0.633	0.552	0.04679	0.01	no reported evidence	1	1	0	2010	2010
Bipolar Disorder	C0005586	NBEA	26960	Q8NFP9	neurobeachin		9	0.799	0.379	1	0.01	no reported evidence	1	1	0	2016	2016
Bipolar Disorder	C0005586	ACSL4	2182	O60488	acyl-CoA synthetase long chain family member 4	ligase	79	0.609	0.552	0.98618	0.01	no reported evidence	1	1	0	2011	2011
Bipolar Disorder	C0005586	PTK2B	2185	Q14289	protein tyrosine kinase 2 beta		157	0.502	0.69	0.94209	0.01	no reported evidence	1	1	0	2009	2009
Bipolar Disorder	C0005586	FAT1	2195	Q14517	FAT atypical cadherin 1	hydrolase; protease	82	0.573	0.655	1.4756E-10	0.01	no reported evidence	1	1	0	2006	2006
Bipolar Disorder	C0005586	FKBP1A	2280	P62942	FK506 binding protein 1A	calcium-binding protein; chaperone; isomerase	22	0.707	0.414	0.82026	0.01	no reported evidence	0	1	0	2001	2001
Bipolar Disorder	C0005586	FKBP1AP1	2282		FK506 binding protein 1A pseudogene 1		9	0.799	0.241		0.01	no reported evidence	0	1	0	2001	2001
Bipolar Disorder	C0005586	PRPF6	24148	O94906	pre-mRNA processing factor 6	nucleic acid binding	72	0.616	0.517	0.0047866	0.01	no reported evidence	1	1	0	2003	2003
Bipolar Disorder	C0005586	FKBP1AP2	2283		FK506 binding protein 1A pseudogene 2		9	0.799	0.241		0.01	no reported evidence	0	1	0	2001	2001
Bipolar Disorder	C0005586	ZDHHC8	29801	Q9ULC8	zinc finger DHHC-type containing 8		7	0.799	0.276	0.81885	0.01	no reported evidence	0	1	0	2006	2006
Bipolar Disorder	C0005586	EIF2B1	1967	Q14232	eukaryotic translation initiation factor 2B subunit alpha		51	0.701	0.414	0.0013264	0.01	no reported evidence	1	1	0	2007	2007
Bipolar Disorder	C0005586	DHH	50846	O43323	desert hedgehog		75	0.611	0.414	0.25328	0.01	no reported evidence	1	1	1	2016	2016
Bipolar Disorder	C0005586	DEFB1	1672	P60022	defensin beta 1		96	0.555	0.655	0.36822	0.01	no reported evidence	1	1	0	2016	2016
Bipolar Disorder	C0005586	PPP1R9A	55607	Q9ULJ8	protein phosphatase 1 regulatory subunit 9A		6	0.815	0.241	0.000011029	0.01	no reported evidence	1	1	0	2016	2016
Bipolar Disorder	C0005586	KAT5	10524	Q92993	lysine acetyltransferase 5	nucleic acid binding; transcription factor; transferase	83	0.573	0.621	0.31958	0.01	no reported evidence	1	1	0	2011	2011
Bipolar Disorder	C0005586	TRPV6	55503	Q9H1D0	transient receptor potential cation channel subfamily V member 6	transporter	37	0.656	0.483	4.0641E-07	0.01	no reported evidence		1	0	2004	2004
Bipolar Disorder	C0005586	PI4K2B	55300	Q8TCG2	phosphatidylinositol 4-kinase type 2 beta	kinase; transferase	5	0.857	0.103	1.1027E-06	0.01	no reported evidence	1	1	0	2010	2010
Bipolar Disorder	C0005586	DRP2	1821	Q13474	dystrophin related protein 2		8	0.815	0.103	3.8624E-06	0.01	no reported evidence	0	1	0	2007	2007
Bipolar Disorder	C0005586	DUSP2	1844	Q05923	dual specificity phosphatase 2		52	0.624	0.586	0.051689	0.01	no reported evidence	1	1	0	2010	2010
Bipolar Disorder	C0005586	BIVM	54841	Q86UB2	basic, immunoglobulin-like variable motif containing		1	1	0.034	0.00019947	0.01	no reported evidence	1	1	0	2005	2005
Bipolar Disorder	C0005586	AHI1	54806	Q8N157	Abelson helper integration site 1		139	0.565	0.793	1.0037E-24	0.01	no reported evidence	1	1	0	2010	2010
Bipolar Disorder	C0005586	MINDY2	54629	Q8NBR6	MINDY lysine 48 deubiquitinase 2		2	1	0.034		0.01	no reported evidence	1	1	0	2016	2016
Bipolar Disorder	C0005586	EDNRA	1909	P25101	endothelin receptor type A		259	0.469	0.828	0.99154	0.01	no reported evidence	1	1	0	2006	2006
Bipolar Disorder	C0005586	TERF2IP	54386	Q9NYB0	TERF2 interacting protein		73	0.588	0.69	0.00003159	0.01	no reported evidence	1	1	0	2011	2011
Bipolar Disorder	C0005586	EGR1	1958	P18146	early growth response 1	nucleic acid binding; transcription factor	254	0.459	0.793	0.3269	0.01	no reported evidence	1	1	0	2016	2016
Bipolar Disorder	C0005586	LARS	51520	Q9P2J5	leucyl-tRNA synthetase		45	0.707	0.483	8.8683E-09	0.01	no reported evidence	1	1	0	2007	2007
Bipolar Disorder	C0005586	NRN1	51299	Q9NPD7	neuritin 1		14	0.762	0.172	0.86439	0.01	no reported evidence	1	1	0	2016	2016
Bipolar Disorder	C0005586	HSPA14	51182	Q0VDF9	heat shock protein family A (Hsp70) member 14		81	0.565	0.759	0.57597	0.01	no reported evidence	1	1	0	2016	2016
Bipolar Disorder	C0005586	FKBP1AP3	2284		FK506 binding protein 1A pseudogene 3		9	0.799	0.241		0.01	no reported evidence	0	1	0	2001	2001
Bipolar Disorder	C0005586	FKBP1AP4	2285		FK506 binding protein 1A pseudogene 4		9	0.799	0.241		0.01	no reported evidence	0	1	0	2001	2001
Bipolar Disorder	C0005586	FOXO3	2309	O43524	forkhead box O3		190	0.489	0.759	0.99735	0.01	no reported evidence	1	1	3	2011	2011
Bipolar Disorder	C0005586	ARFGEF2	10564	Q9Y6D5	ADP ribosylation factor guanine nucleotide exchange factor 2		40	0.685	0.345	0.99996	0.01	no reported evidence	1	1	0	2012	2012
Bipolar Disorder	C0005586	TLR6	10333	Q9Y2C9	toll like receptor 6		58	0.611	0.621	0.000024029	0.01	no reported evidence	1	1	0	2017	2017
Bipolar Disorder	C0005586	SIGMAR1	10280	Q99720	sigma non-opioid intracellular receptor 1		115	0.565	0.517	0.18029	0.01	no reported evidence	1	1	0	2017	2017
Bipolar Disorder	C0005586	TSHZ1	10194	Q6ZSZ6	teashirt zinc finger homeobox 1	transcription factor	51	0.621	0.552	0.9977	0.01	no reported evidence	0	1	0	2005	2005
Bipolar Disorder	C0005586	HPN	3249	P05981	hepsin	hydrolase; protease	33	0.681	0.448	0.99884	0.01	no reported evidence	1	1	0	2018	2018
Bipolar Disorder	C0005586	HSD3B2	3284	P26439	hydroxy-delta-5-steroid dehydrogenase, 3 beta- and steroid delta-isomerase 2	isomerase; lyase; oxidoreductase	98	0.588	0.448	1.0875E-07	0.01	no reported evidence	1	1	0	2013	2013
Bipolar Disorder	C0005586	HSPD1	3329	P10809	heat shock protein family D (Hsp60) member 1		226	0.481	0.793	0.99184	0.01	no reported evidence	1	1	0	2016	2016
Bipolar Disorder	C0005586	HTC2	3342		hypertrichosis 2 (generalized, congenital)		251	0.447	0.724		0.01	no reported evidence	1	1	0	2013	2013
Bipolar Disorder	C0005586	HTR1E	3354	P28566	5-hydroxytryptamine receptor 1E	receptor	4	0.857	0.103	0.30997	0.01	no reported evidence	1	1	0	2016	2016
Bipolar Disorder	C0005586	NOS1AP	9722	O75052	nitric oxide synthase 1 adaptor protein	signaling molecule	41	0.652	0.345	0.6235	0.01	no reported evidence		1	0	2005	2005
Bipolar Disorder	C0005586	GPRIN2	9721	O60269	G protein regulated inducer of neurite outgrowth 2		1	1	0.034	0.00002648	0.01	no reported evidence	1	1	0	2014	2014
Bipolar Disorder	C0005586	HTR7	3363	P34969	5-hydroxytryptamine receptor 7	receptor	74	0.607	0.379	0.047815	0.01	no reported evidence	1	1	0	1997	1997
Bipolar Disorder	C0005586	FEZ1	9638	Q99689	fasciculation and elongation protein zeta 1		23	0.707	0.345	0.73313	0.01	no reported evidence	1	1	0	2005	2005
Bipolar Disorder	C0005586	IFNA13	3447	P01562	interferon alpha 13		406	0.403	0.828		0.01	no reported evidence	1	1	0	2015	2015
Bipolar Disorder	C0005586	NCOR2	9612	Q9Y618	nuclear receptor corepressor 2	nucleic acid binding; transcription factor	51	0.63	0.552	1	0.01	no reported evidence	1	1	0	2005	2005
Bipolar Disorder	C0005586	CARTPT	9607	Q16568	CART prepropeptide		60	0.633	0.448	0.10586	0.01	no reported evidence	0	1	0	2004	2004
Bipolar Disorder	C0005586	CXCR6	10663	O00574	C-X-C motif chemokine receptor 6		133	0.525	0.793	0.000053305	0.01	no reported evidence	1	1	0	2006	2006
Bipolar Disorder	C0005586	CHL1	10752	O00533	cell adhesion molecule L1 like		81	0.573	0.759	2.8972E-10	0.01	no reported evidence	1	1	0	2001	2001
Bipolar Disorder	C0005586	GRIN2C	2905	Q14957	glutamate ionotropic receptor NMDA type subunit 2C		7	0.815	0.172	1.2626E-07	0.01	no reported evidence	1	1	0	2017	2017
Bipolar Disorder	C0005586	FMR1	2332	Q06787	fragile X mental retardation 1	nucleic acid binding	288	0.492	0.69	0.69217	0.01	no reported evidence	1	1	0	2013	2013
Bipolar Disorder	C0005586	GABRA4	2557	P48169	gamma-aminobutyric acid type A receptor alpha4 subunit	receptor; transporter	17	0.773	0.207	0.93097	0.01	no reported evidence	1	1	0	2011	2011
Bipolar Disorder	C0005586	RPGRIP1L	23322	Q68CZ1	RPGRIP1 like	enzyme modulator	154	0.569	0.655	6.4665E-31	0.01	no reported evidence	1	1	0	2011	2011
Bipolar Disorder	C0005586	GNAZ	2781	P19086	G protein subunit alpha z	enzyme modulator	3	0.886	0.138	0.96278	0.01	no reported evidence	1	1	0	2007	2007
Bipolar Disorder	C0005586	GOT2	2806	P00505	glutamic-oxaloacetic transaminase 2		50	0.624	0.586	0.013764	0.01	no reported evidence	1	1	0	2010	2010
Bipolar Disorder	C0005586	MAPK8IP3	23162	Q9UPT6	mitogen-activated protein kinase 8 interacting protein 3	enzyme modulator	10	0.815	0.172	1	0.01	no reported evidence	1	1	0	2002	2002
Bipolar Disorder	C0005586	VWA8	23078	A3KMH1	von Willebrand factor A domain containing 8		8	0.815	0.069	1.1005E-68	0.01	no reported evidence	1	1	0	2011	2011
Bipolar Disorder	C0005586	P2RX2	22953	Q9UBL9	purinergic receptor P2X 2	receptor; transporter	48	0.667	0.483	4.989E-13	0.01	no reported evidence	1	1	1	2009	2009
Bipolar Disorder	C0005586	GPR42	2866	O15529	G protein-coupled receptor 42 (gene/pseudogene)		87	0.577	0.69	0.047652	0.01	no reported evidence	1	1	0	2006	2006
Bipolar Disorder	C0005586	FNDC3A	22862	Q9Y2H6	fibronectin type III domain containing 3A		22	0.696	0.379	0.99998	0.01	no reported evidence	1	1	0	2005	2005
Bipolar Disorder	C0005586	GPX3	2878	P22352	glutathione peroxidase 3	oxidoreductase	84	0.575	0.586	0.042528	0.01	no reported evidence	1	1	0	2010	2010
Bipolar Disorder	C0005586	GRIA4	2893	P48058	glutamate ionotropic receptor AMPA type subunit 4		26	0.713	0.448	0.0044736	0.01	no reported evidence	1	1	0	2012	2012
Bipolar Disorder	C0005586	CSF2	1437	P04141	colony stimulating factor 2	signaling molecule	670	0.356	0.966	0.84256	0.01	no reported evidence	1	1	0	2000	2000
Bipolar Disorder	C0005586	CIT	11113	O14578	citron rho-interacting serine/threonine kinase	kinase; transferase	66	0.642	0.483	0.99934	0.01	no reported evidence		1	0	2005	2005
Bipolar Disorder	C0005586	GRIK3	2899	Q13003	glutamate ionotropic receptor kainate type subunit 3		17	0.727	0.379	0.99997	0.01	no reported evidence	1	1	0	2007	2007
Bipolar Disorder	C0005586	HPSE	10855	Q9Y251	heparanase	hydrolase	230	0.464	0.759	2.1942E-14	0.01	no reported evidence	1	1	0	2009	2009
Bipolar Disorder	C0005586	ISL1	3670	P61371	ISL LIM homeobox 1	nucleic acid binding; transcription factor	54	0.621	0.586	0.8963	0.01	no reported evidence	1	1	0	2008	2008
Bipolar Disorder	C0005586	DPY19L3	147991	Q6ZPD9	dpy-19 like C-mannosyltransferase 3		1	1	0.034	1.5634E-06	0.1	no reported evidence		0	1
Schizophrenia	C0036341	COMT	1312	P21964	catechol-O-methyltransferase	transferase	427	0.426	0.897	0.000012669	0.4	no reported evidence	0.923076923	268	13	1984	2018
Schizophrenia	C0036341	NRG1	3084	Q02297	neuregulin 1	signaling molecule	173	0.506	0.759	0.99553	0.5	no reported evidence	0.9641026	210	8	2002	2018
Schizophrenia	C0036341	DISC1	27185	Q9NRI5	DISC1 scaffold protein		83	0.592	0.552	1.7228E-06	0.4	no reported evidence	0.9698492	202	13	2001	2018
Schizophrenia	C0036341	BDNF	627	P23560	brain derived neurotrophic factor	signaling molecule	591	0.382	0.828	0.69969	0.4	no reported evidence	0.941935484	165	6	1999	2018
Schizophrenia	C0036341	DRD2	1813	P14416	dopamine receptor D2	receptor	325	0.454	0.724	0.78648	0.4	no reported evidence	0.916666667	153	8	1991	2018
Schizophrenia	C0036341	DTNBP1	84062	Q96EV8	dystrobrevin binding protein 1		60	0.619	0.379	4.9676E-06	0.4	no reported evidence	0.9206349	129	6	2002	2018
Schizophrenia	C0036341	DRD3	1814	P35462	dopamine receptor D3	receptor	153	0.527	0.552	0.002019	0.4	no reported evidence	0.908163265	103	4	1993	2016
Schizophrenia	C0036341	HTR2A	3356	P28223	5-hydroxytryptamine receptor 2A	receptor	211	0.488	0.759	0.47959	0.4	no reported evidence	0.9259259	87	3	1992	2016
Schizophrenia	C0036341	ZNF804A	91752	Q7Z570	zinc finger protein 804A		47	0.639	0.379	0.034807	0.5	no reported evidence	0.9473684	81	12	2009	2018
Schizophrenia	C0036341	MTHFR	4524	P42898	methylenetetrahydrofolate reductase		699	0.354	0.828	1.2191E-09	0.5	no reported evidence	0.8679245	56	7	1997	2018
Schizophrenia	C0036341	RELN	5649	P78509	reelin		118	0.547	0.655	1	0.5	no reported evidence	0.9411765	55	2	1999	2017
Schizophrenia	C0036341	GAD1	2571	Q99259	glutamate decarboxylase 1	lyase	133	0.542	0.724	0.06635	0.4	no reported evidence	0.962962963	55	2	2000	2016
Schizophrenia	C0036341	DAOA	267012	P59103	D-amino acid oxidase activator		31	0.681	0.172	0.0001572	0.4	no reported evidence	0.8780488	53	6	2002	2018
Schizophrenia	C0036341	DRD4	1815	P21917	dopamine receptor D4	receptor	134	0.536	0.414	7.1237E-09	0.4	no reported evidence	0.729166667	52	0	1994	2015
Schizophrenia	C0036341	CACNA1C	775	Q13936	calcium voltage-gated channel subunit alpha1 C		115	0.575	0.517	1	0.5	no reported evidence	1	47	10	2009	2018
Schizophrenia	C0036341	ERBB4	2066	Q15303	erb-b2 receptor tyrosine kinase 4		185	0.494	0.69	0.99892	0.4	no reported evidence	1	47	1	2002	2017
Schizophrenia	C0036341	RGS4	5999	P49798	regulator of G protein signaling 4	enzyme modulator	27	0.685	0.345	5.3895E-08	0.1	no reported evidence	0.8863636	45	1	2001	2017
Schizophrenia	C0036341	NOTCH4	4855	Q99466	notch 4		85	0.564	0.655	1.7929E-22	0.5	no reported evidence	0.75	44	7	2000	2018
Schizophrenia	C0036341	SLC6A4	6532	P31645	solute carrier family 6 member 4	transporter	329	0.446	0.724	0.25902	0.4	no reported evidence	0.9	44	4	1998	2016
Schizophrenia	C0036341	AKT1	207	P31749	AKT serine/threonine kinase 1	calcium-binding protein; kinase; transfer/carrier protein; transferase	760	0.355	0.862	0.97917	0.4	no reported evidence	0.953488372	43	2	2004	2017
Schizophrenia	C0036341	GRM3	2913	Q14832	glutamate metabotropic receptor 3	receptor	49	0.627	0.414	0.80545	0.5	no reported evidence	0.945945946	42	7	2002	2018
Schizophrenia	C0036341	CHRNA7	1139	P36544;Q494W8	cholinergic receptor nicotinic alpha 7 subunit	receptor; transporter	126	0.55	0.552	0.0015135	0.4	no reported evidence	0.75	41	2	1998	2016
Schizophrenia	C0036341	SLC6A3	6531	Q01959	solute carrier family 6 member 3	transporter	237	0.484	0.69	0.99854	0.4	no reported evidence	0.9459459	41	5	1993	2018
Schizophrenia	C0036341	TCF4	6925	P15884	transcription factor 4	nucleic acid binding; transcription factor	283	0.494	0.655	0.99987	0.5	no reported evidence	1	39	8	1999	2018
Schizophrenia	C0036341	DAO	1610	P14920	D-amino acid oxidase		47	0.667	0.414	9.6872E-22	0.4	no reported evidence	0.947368421	39	6	2002	2018
Schizophrenia	C0036341	NRXN1	9378	P58400;Q9ULB1	neurexin 1		74	0.614	0.483	0.99997	0.4	no reported evidence	0.9459459	38	4	2008	2016
Schizophrenia	C0036341	CD40	958	P25942	CD40 molecule		323	0.433	0.862	0.85939	0.1	no reported evidence	1	37	0	1992	2016
Schizophrenia	C0036341	NFKB1	4790	P19838	nuclear factor kappa B subunit 1		611	0.365	0.931	1	0.1	no reported evidence	1	37	0	1992	2016
Schizophrenia	C0036341	ARHGEF7	8874	Q14155	Rho guanine nucleotide exchange factor 7		116	0.533	0.724	0.99995	0.1	no reported evidence	1	37	0	1992	2016
Schizophrenia	C0036341	ASCC1	51008	Q8N9N2	activating signal cointegrator 1 complex subunit 1		107	0.54	0.724	4.646E-15	0.1	no reported evidence	1	37	0	1992	2016
Schizophrenia	C0036341	APOE	348	P02649	apolipoprotein E		770	0.352	0.931	0.0017371	0.4	no reported evidence	0.787878788	36	0	1996	2018
Schizophrenia	C0036341	CYP2D6	1565	P10635	cytochrome P450 family 2 subfamily D member 6		312	0.461	0.724	2.1514E-23	0.4	no reported evidence	0.4	35	1	1995	2015
Schizophrenia	C0036341	MIR137	406928		microRNA 137		97	0.561	0.621		0.4	no reported evidence	0.9714286	35	1	2011	2018
Schizophrenia	C0036341	TNF	7124	P01375	tumor necrosis factor	signaling molecule	1640	0.263	0.966	0.8046	0.4	no reported evidence	0.9375	34	0	1997	2014
Schizophrenia	C0036341	CNR1	1268	P21554	cannabinoid receptor 1	receptor	257	0.47	0.69	0.51751	0.4	no reported evidence	0.966666667	30	3	2001	2018
Schizophrenia	C0036341	HTR2C	3358	P28335	5-hydroxytryptamine receptor 2C	receptor	93	0.579	0.414	0.18821	0.4	no reported evidence	1	29	1	1996	2016
Schizophrenia	C0036341	DRD1	1812	P21728	dopamine receptor D1		114	0.555	0.517	0.94149	0.4	no reported evidence	0.96	26	3	1995	2016
Schizophrenia	C0036341	GRIN2B	2904	Q13224	glutamate ionotropic receptor NMDA type subunit 2B		132	0.561	0.483	1	0.4	no reported evidence	0.916666667	25	12	2000	2016
Schizophrenia	C0036341	HTR1A	3350	P08908	5-hydroxytryptamine receptor 1A	receptor	170	0.529	0.621	0.22675	0.4	no reported evidence	1	25	4	1991	2016
Schizophrenia	C0036341	GRIN2A	2903	Q12879	glutamate ionotropic receptor NMDA type subunit 2A		100	0.577	0.414	0.99998	0.5	no reported evidence	0.6	23	2	2003	2018
Schizophrenia	C0036341	IL1B	3553	P01584	interleukin 1 beta		1035	0.312	0.931	0.12568	0.4	no reported evidence	0.8571429	23	1	1997	2017
Schizophrenia	C0036341	MAOA	4128	P21397	monoamine oxidase A	nucleic acid binding; oxidoreductase; transferase	196	0.497	0.655	0.99944	0.4	no reported evidence	1	23	0	1996	2015
Schizophrenia	C0036341	NRGN	4900	Q92686	neurogranin		22	0.696	0.379	0.48206	0.5	no reported evidence	0.9444444	22	3	2008	2018
Schizophrenia	C0036341	PVALB	5816	P20472	parvalbumin	calcium-binding protein	80	0.588	0.448	0.085565	0.4	no reported evidence	1	22	0	2003	2017
Schizophrenia	C0036341	ANK3	288	Q12955	ankyrin 3		72	0.602	0.379	1	0.5	no reported evidence	1	21	8	2009	2016
Schizophrenia	C0036341	NOS1	4842	P29475	nitric oxide synthase 1		305	0.445	0.793	1	0.5	no reported evidence	0.9375	21	6	1995	2017
Schizophrenia	C0036341	GRIN1	2902	Q05586	glutamate ionotropic receptor NMDA type subunit 1		73	0.63	0.448	0.98871	0.1	no reported evidence	0.85	21	0	1995	2016
Schizophrenia	C0036341	ABCB1	5243	P08183	ATP binding cassette subfamily B member 1	hydrolase; protease	606	0.371	0.828	0.000013094	0.5	no reported evidence	0.75	19	3	2006	2016
Schizophrenia	C0036341	GABRB2	2561	P47870	gamma-aminobutyric acid type A receptor beta2 subunit	receptor; transporter	16	0.743	0.276	0.86156	0.4	no reported evidence	1	19	5	2005	2017
Schizophrenia	C0036341	PDE4B	5142	Q07343	phosphodiesterase 4B		56	0.609	0.517	0.40163	0.4	no reported evidence	0.9473684	19	8	2005	2017
Schizophrenia	C0036341	PRODH	5625	O43272	proline dehydrogenase 1		73	0.614	0.586	3.1139E-11	0.4	no reported evidence	0.9444444	19	3	2004	2018
Schizophrenia	C0036341	NOS1AP	9722	O75052	nitric oxide synthase 1 adaptor protein	signaling molecule	41	0.652	0.345	0.6235	0.5	no reported evidence	1	18	4	2005	2016
Schizophrenia	C0036341	GSK3B	2932	P49841	glycogen synthase kinase 3 beta	kinase; transferase	185	0.488	0.793	0.96265	0.4	no reported evidence	1	18	4	2003	2017
Schizophrenia	C0036341	CYP1A2	1544	P05177	cytochrome P450 family 1 subfamily A member 2	oxidoreductase	155	0.509	0.828	2.2462E-10	0.4	no reported evidence	1	17	1	2000	2014
Schizophrenia	C0036341	DLG4	1742	P78352	discs large MAGUK scaffold protein 4	transmembrane receptor regulatory/adaptor protein	44	0.648	0.448	0.99981	0.4	no reported evidence	0.333333333	17	1	2001	2017
Schizophrenia	C0036341	KCNN3	3782	Q9UGI6	potassium calcium-activated channel subfamily N member 3	transporter	36	0.659	0.379	0.97435	0.4	no reported evidence	0.6666667	17	0	1999	2011
Schizophrenia	C0036341	CHRFAM7A	89832	P36544;Q494W8	CHRNA7 (exons 5-10) and FAM7A (exons A-E) fusion	receptor; transporter	28	0.672	0.207	0.0012795	0.4	no reported evidence	1	17	0	1998	2016
Schizophrenia	C0036341	CSMD1	64478	Q96PZ7	CUB and Sushi multiple domains 1		60	0.639	0.379	1	0.47	no reported evidence	1	16	6	2011	2017
Schizophrenia	C0036341	PLA2G4A	5321	P47712	phospholipase A2 group IVA	hydrolase	118	0.538	0.655	0.000085131	0.4	no reported evidence	0.8	16	1	1997	2010
Schizophrenia	C0036341	KCNA3	3738	P22001	potassium voltage-gated channel subfamily A member 3		201	0.481	0.724	0.86034	0.1	no reported evidence	1	16	0	1998	2017
Schizophrenia	C0036341	ACE	1636	P12821	angiotensin I converting enzyme	hydrolase; protease	624	0.367	0.897	1.5509E-37	0.4	no reported evidence	1	15	1	2001	2018
Schizophrenia	C0036341	MAOB	4129	P27338	monoamine oxidase B	nucleic acid binding; oxidoreductase; transferase	82	0.575	0.724	0.99856	0.4	no reported evidence	0.9333333	15	0	1996	2015
Schizophrenia	C0036341	TPH1	7166	P17752	tryptophan hydroxylase 1		62	0.611	0.586	3.2453E-07	0.4	no reported evidence	0.75	15	0	2000	2012
Schizophrenia	C0036341	DAOA-AS1	282706		DAOA antisense RNA 1		21	0.713	0.138		0.4	no reported evidence	1	15	7	2004	2014
Schizophrenia	C0036341	HLA-DRB1	3123	P01911;P01912;P04229;P13760;P13761;P20039;Q29974;Q30134;Q30167;Q5Y7A7;Q95IE3;Q9GIY3;Q9TQE0	major histocompatibility complex, class II, DR beta 1	defense/immunity protein	719	0.347	0.897	0.0010183	0.5	no reported evidence	1	14	6	1984	2018
Schizophrenia	C0036341	TBX1	6899	O43435	T-box 1	nucleic acid binding; transcription factor	287	0.479	0.724	0.83092	0.5	no reported evidence	1	14	1	1997	2016
Schizophrenia	C0036341	GRM2	2912	Q14416	glutamate metabotropic receptor 2	receptor	47	0.645	0.414	0.1063	0.4	no reported evidence	1	14	0	1995	2016
Schizophrenia	C0036341	IL10	3586	P22301	interleukin 10		961	0.32	0.931	0.0065063	0.4	no reported evidence	1	14	1	2002	2016
Schizophrenia	C0036341	PPP1R1B	84152	Q9UD71	protein phosphatase 1 regulatory inhibitor subunit 1B	enzyme modulator; signaling molecule	61	0.624	0.379	0.25069	0.4	no reported evidence	1	14	3	2007	2017
Schizophrenia	C0036341	DBH	1621	P09172	dopamine beta-hydroxylase		105	0.557	0.621	3.9275E-10	0.1	no reported evidence	0.928571429	14	2	1980	2018
Schizophrenia	C0036341	SNAP25	6616	P60880	synaptosome associated protein 25	membrane traffic protein	146	0.536	0.655	0.98712	0.1	no reported evidence	1	14	2	1999	2017
Schizophrenia	C0036341	SRR	63826	Q9GZT4	serine racemase	hydrolase; isomerase; lyase	27	0.681	0.483	0.0063893	0.49	no reported evidence	0.75	13	1	2005	2018
Schizophrenia	C0036341	CNP	1267	P09543	2',3'-cyclic nucleotide 3' phosphodiesterase	hydrolase	36	0.652	0.483	0.97395	0.4	no reported evidence	0.4	13	1	2006	2015
Schizophrenia	C0036341	NR3C1	2908	P04150	nuclear receptor subfamily 3 group C member 1	nucleic acid binding; receptor; transcription factor	349	0.427	0.793	0.97882	0.4	no reported evidence	0.909090909	13	0	2000	2015
Schizophrenia	C0036341	NPY	4852	P01303	neuropeptide Y	signaling molecule	243	0.469	0.69	0.15508	0.4	no reported evidence	1	13	1	2003	2014
Schizophrenia	C0036341	NTF3	4908	P20783	neurotrophin 3	signaling molecule	132	0.525	0.621	0.88635	0.4	no reported evidence	0.8333333	13	0	1994	2008
Schizophrenia	C0036341	SLC1A2	6506	P43004	solute carrier family 1 member 2	transporter	92	0.572	0.517	0.61687	0.4	no reported evidence	1	13	1	1999	2016
Schizophrenia	C0036341	TH	7054	P07101	tyrosine hydroxylase		203	0.498	0.759	2.4899E-06	0.1	no reported evidence	0.8333333	13	0	1994	2014
Schizophrenia	C0036341	GRM5	2915	P41594	glutamate metabotropic receptor 5	receptor	104	0.559	0.483	0.99847	0.4	no reported evidence	1	12	0	2001	2016
Schizophrenia	C0036341	GRM7	2917	Q14831	glutamate metabotropic receptor 7	receptor	44	0.659	0.414	0.99873	0.4	no reported evidence	1	12	4	2001	2017
Schizophrenia	C0036341	HTR6	3362	P50406	5-hydroxytryptamine receptor 6	receptor	27	0.69	0.207	0.00071583	0.4	no reported evidence	0.8181818	12	1	1999	2012
Schizophrenia	C0036341	IL6	3569	P05231	interleukin 6		1330	0.287	0.966	0.33873	0.4	no reported evidence	0.7272727	12	1	1994	2016
Schizophrenia	C0036341	NCAM1	4684	P13591	neural cell adhesion molecule 1		287	0.445	0.759	0.99999	0.4	no reported evidence	1	12	1	1992	2016
Schizophrenia	C0036341	PIP4K2A	5305	P48426	phosphatidylinositol-5-phosphate 4-kinase type 2 alpha	kinase; transferase	29	0.672	0.414	0.14496	0.4	no reported evidence	0.75	12	6	2005	2016
Schizophrenia	C0036341	SOD2	6648	P04179	superoxide dismutase 2	oxidoreductase	488	0.396	0.897	0.15955	0.4	no reported evidence	0.25	12	0	2004	2015
Schizophrenia	C0036341	NR4A2	4929	P43354	nuclear receptor subfamily 4 group A member 2	receptor; transcription factor	111	0.559	0.586	0.99964	0.39	no reported evidence	0.8	12	0	1999	2015
Schizophrenia	C0036341	ADCYAP1	116	P18509	adenylate cyclase activating polypeptide 1	signaling molecule	78	0.598	0.586	0.52237	0.38	no reported evidence	0.75	12	0	2002	2017
Schizophrenia	C0036341	IL1A	3552	P01583	interleukin 1 alpha		596	0.366	0.931	0.00014857	0.1	no reported evidence	0.8333333	12	2	1999	2016
Schizophrenia	C0036341	DISC2	27184		disrupted in schizophrenia 2		9	0.834	0.138		0.5	no reported evidence	1	11	1	2001	2011
Schizophrenia	C0036341	GRIA1	2890	P42261	glutamate ionotropic receptor AMPA type subunit 1		63	0.636	0.414	0.99621	0.49	no reported evidence	1	11	1	1995	2016
Schizophrenia	C0036341	FEZ1	9638	Q99689	fasciculation and elongation protein zeta 1		23	0.707	0.345	0.73313	0.49	no reported evidence	0.6666667	11	2	2005	2014
Schizophrenia	C0036341	DNMT1	1786	P26358	DNA methyltransferase 1		299	0.438	0.759	1	0.4	no reported evidence	1	11	2	2004	2016
Schizophrenia	C0036341	MAG	4099	P20916	myelin associated glycoprotein	cell adhesion molecule; defense/immunity protein; receptor; signaling molecule; structural protein	54	0.621	0.552	0.52259	0.4	no reported evidence	0.4	11	3	2004	2011
Schizophrenia	C0036341	PLA2G1B	5319	P04054	phospholipase A2 group IB	hydrolase	157	0.502	0.793	1.0899E-10	0.4	no reported evidence	1	11	0	1997	2018
Schizophrenia	C0036341	PPP3CC	5533	P48454	protein phosphatase 3 catalytic subunit gamma		9	0.815	0.103	0.17485	0.4	no reported evidence	1	11	7	2003	2015
Schizophrenia	C0036341	S100B	6285	P04271	S100 calcium binding protein B	calcium-binding protein; signaling molecule	301	0.443	0.862	0.046548	0.4	no reported evidence	1	11	2	2005	2012
Schizophrenia	C0036341	SLC1A1	6505	P43005	solute carrier family 1 member 1	transporter	85	0.582	0.448	9.7698E-06	0.4	no reported evidence	0.8181818	11	1	2001	2014
Schizophrenia	C0036341	ZDHHC8	29801	Q9ULC8	zinc finger DHHC-type containing 8		7	0.799	0.276	0.81885	0.4	no reported evidence	0.2	11	1	2005	2013
Schizophrenia	C0036341	RTN4	57142	Q9NQC3	reticulon 4		35	0.667	0.448	0.79399	0.4	no reported evidence	0.875	11	2	2003	2012
Schizophrenia	C0036341	MAD1L1	8379	Q9Y6D9	mitotic arrest deficient 1 like 1		56	0.609	0.483	3.8155E-15	0.42	no reported evidence	1	10	8	2011	2018
Schizophrenia	C0036341	CCK	885	P06307	cholecystokinin		164	0.513	0.655	0.000039318	0.4	no reported evidence	1	10	0	1995	2011
Schizophrenia	C0036341	EGR3	1960	Q06889	early growth response 3	nucleic acid binding; transcription factor	43	0.645	0.586	0.95492	0.4	no reported evidence	0.5	10	2	2007	2017
Schizophrenia	C0036341	FMR1	2332	Q06787	fragile X mental retardation 1	nucleic acid binding	288	0.492	0.69	0.69217	0.4	no reported evidence	1	10	0	1996	2018
Schizophrenia	C0036341	SST	6750	P61278	somatostatin	signaling molecule	265	0.457	0.724	0.36037	0.4	no reported evidence	1	10	0	2008	2016
Schizophrenia	C0036341	FZD3	7976	Q9NPG1	frizzled class receptor 3	enzyme modulator; receptor; signaling molecule	18	0.743	0.31	0.00023545	0.4	no reported evidence	0.4	10	0	2004	2012
Schizophrenia	C0036341	SYN3	8224	O14994	synapsin III	cytoskeletal protein; membrane traffic protein	28	0.701	0.379	0.0018017	0.4	no reported evidence	0.5	10	2	2000	2010
Schizophrenia	C0036341	ERVW-1	30816	Q9UQF0	endogenous retrovirus group W member 1, envelope		171	0.502	0.724		0.4	no reported evidence	1	10	0	2001	2016
Schizophrenia	C0036341	AHI1	54806	Q8N157	Abelson helper integration site 1		139	0.565	0.793	1.0037E-24	0.4	no reported evidence	1	10	1	2006	2015
Schizophrenia	C0036341	NPAS3	64067	Q8IXF0	neuronal PAS domain protein 3	nucleic acid binding; transcription factor	21	0.735	0.241	0.99979	0.4	no reported evidence	1	10	3	2003	2016
Schizophrenia	C0036341	NDEL1	81565	Q9GZM8	nudE neurodevelopment protein 1 like 1		16	0.752	0.276	0.97987	0.4	no reported evidence	0.75	10	1	2007	2016
Schizophrenia	C0036341	SLC17A7	57030	Q9P2U7	solute carrier family 17 member 7	transporter	49	0.645	0.207	0.9999	0.39	no reported evidence	0.25	10	0	2004	2013
Schizophrenia	C0036341	CHRNA4	1137	P43681	cholinergic receptor nicotinic alpha 4 subunit	receptor; transporter	153	0.521	0.586	0.00011281	0.38	no reported evidence	1	10	0	2001	2016
Schizophrenia	C0036341	CALM1	801	P0DP23;P0DP24;P0DP25	calmodulin 1		203	0.469	0.793	0.94658	0.1	no reported evidence	0.888888889	10	0	1997	2013
Schizophrenia	C0036341	TAAR6	319100	Q96RI8	trace amine associated receptor 6		5	0.857	0.034	0.017249	0.1	no reported evidence	0.9	10	0	2004	2010
Schizophrenia	C0036341	HLA-DQB1	3119	P01920	major histocompatibility complex, class II, DQ beta 1	defense/immunity protein	272	0.446	0.862	0.006779	0.48	no reported evidence	0.5	9	4	1993	2018
Schizophrenia	C0036341	ADRA1A	148	P35348	adrenoceptor alpha 1A	receptor	111	0.548	0.69	2.6009E-07	0.39	no reported evidence	1	9	0	2000	2018
Schizophrenia	C0036341	CNTF	1270	P26441	ciliary neurotrophic factor		66	0.621	0.414	0.000022265	0.39	no reported evidence	0.25	9	1	1997	2008
Schizophrenia	C0036341	HTR3A	3359	P46098	5-hydroxytryptamine receptor 3A	receptor; transporter	47	0.639	0.31	1.093E-10	0.39	no reported evidence	0.5	9	1	2001	2013
Schizophrenia	C0036341	MMP9	4318	P14780	matrix metallopeptidase 9	hydrolase; protease	790	0.339	0.862	7.0286E-18	0.39	no reported evidence	1	9	0	2009	2018
Schizophrenia	C0036341	PRL	5617	P01236	prolactin	signaling molecule	276	0.454	0.793	1.4767E-06	0.39	no reported evidence	1	9	0	2004	2018
Schizophrenia	C0036341	MED12	9968	Q93074	mediator complex subunit 12	nucleic acid binding; transcription factor	266	0.528	0.655	1	0.39	no reported evidence	0.8	9	0	2000	2010
Schizophrenia	C0036341	NRG3	10718	P56975	neuregulin 3	signaling molecule	31	0.69	0.517	0.094126	0.39	no reported evidence	0.7777778	9	5	2009	2014
Schizophrenia	C0036341	MLC1	23209	Q15049	megalencephalic leukoencephalopathy with subcortical cysts 1		49	0.648	0.448	4.347E-08	0.39	no reported evidence	0.5	9	3	2002	2016
Schizophrenia	C0036341	CNTNAP2	26047	Q9UHC6	contactin associated protein like 2		97	0.582	0.552	3.5753E-09	0.39	no reported evidence	1	9	1	2008	2016
Schizophrenia	C0036341	FOXP2	93986	O15409	forkhead box P2		81	0.598	0.517	1	0.39	no reported evidence	0.8	9	1	2005	2018
Schizophrenia	C0036341	GSTM1	2944	P09488	glutathione S-transferase mu 1		423	0.403	0.828	0.0020317	0.38	no reported evidence	0.75	9	0	2001	2016
Schizophrenia	C0036341	GSTT1	2952	P30711	glutathione S-transferase theta 1		356	0.419	0.862	0.00012843	0.38	no reported evidence	1	9	0	2008	2016
Schizophrenia	C0036341	SLC18A2	6571	Q05940	solute carrier family 18 member A2		105	0.575	0.621	0.0726	0.38	no reported evidence	1	9	2	1996	2014
Schizophrenia	C0036341	TP53	7157	P04637	tumor protein p53	transcription factor	1773	0.251	0.897	0.16862	0.38	no reported evidence	1	9	1	2002	2013
Schizophrenia	C0036341	CPLX2	10814	Q6PUV4	complexin 2		21	0.713	0.172	0.5427	0.38	no reported evidence	1	9	0	1998	2015
Schizophrenia	C0036341	TPH2	121278	Q8IWU9	tryptophan hydroxylase 2		103	0.562	0.552	3.3007E-06	0.38	no reported evidence	0.5	9	3	2005	2015
Schizophrenia	C0036341	NTS	4922	P30990	neurotensin		108	0.557	0.621	0.000038373	0.36	no reported evidence	1	9	0	1999	2015
Schizophrenia	C0036341	MIR137HG	400765		MIR137 host gene		6	0.834	0.034		0.44	no reported evidence	0.5	8	4	2011	2018
Schizophrenia	C0036341	CCKAR	886	P32238	cholecystokinin A receptor	receptor	39	0.642	0.31	0.00396	0.38	no reported evidence	0.8	8	1	2000	2013
Schizophrenia	C0036341	CHI3L1	1116	P36222	chitinase 3 like 1		167	0.502	0.793	8.5062E-06	0.38	no reported evidence	0.875	8	2	2003	2012
Schizophrenia	C0036341	CHRM1	1128	P11229	cholinergic receptor muscarinic 1	receptor	51	0.639	0.448	0.99114	0.38	no reported evidence	0.5	8	1	2003	2016
Schizophrenia	C0036341	CRP	1401	P02741	C-reactive protein		470	0.399	0.862	0.0037357	0.38	no reported evidence	0.666666667	8	0	2007	2017
Schizophrenia	C0036341	ERBB3	2065	P21860	erb-b2 receptor tyrosine kinase 3		222	0.473	0.69	6.7319E-15	0.38	no reported evidence	0.333333333	8	0	2004	2010
Schizophrenia	C0036341	ESR1	2099	P03372	estrogen receptor 1	nucleic acid binding; receptor; transcription factor	686	0.355	0.897	0.9994	0.38	no reported evidence	1	8	4	2002	2013
Schizophrenia	C0036341	GNAO1	2775	P09471	G protein subunit alpha o1	enzyme modulator	71	0.611	0.586	0.99035	0.38	no reported evidence	0.5	8	0	1993	2012
Schizophrenia	C0036341	HLA-C	3107	P04222;P10321;P30499;P30501;P30504;P30505;P30508;P30510;Q07000;Q29865;Q29960;Q29963;Q95604;Q9TNN7	major histocompatibility complex, class I, C		348	0.419	0.828	1.4774E-06	0.38	no reported evidence	1	8	1	1994	2016
Schizophrenia	C0036341	NDUFV2	4729	P19404	NADH:ubiquinone oxidoreductase core subunit V2		82	0.633	0.414	0.0051653	0.38	no reported evidence	0.8333333	8	0	2006	2016
Schizophrenia	C0036341	SOX10	6663	P56693	SRY-box 10		188	0.537	0.621	0.99136	0.38	no reported evidence	1	8	0	2006	2015
Schizophrenia	C0036341	OLIG2	10215	Q13516	oligodendrocyte transcription factor 2	nucleic acid binding; transcription factor	51	0.621	0.379	0.099047	0.38	no reported evidence	0.6	8	3	2006	2016
Schizophrenia	C0036341	SHANK3	85358	Q9BYB0	SH3 and multiple ankyrin repeat domains 3		144	0.594	0.448	1	0.38	no reported evidence	1	8	0	2010	2018
Schizophrenia	C0036341	ANKK1	255239	Q8NFD2	ankyrin repeat and kinase domain containing 1		54	0.624	0.414	4.6494E-12	0.38	no reported evidence	1	8	1	2007	2016
Schizophrenia	C0036341	DLG1	1739	Q12959	discs large MAGUK scaffold protein 1	transmembrane receptor regulatory/adaptor protein	22	0.696	0.552	0.99089	0.37	no reported evidence	1	8	0	2002	2018
Schizophrenia	C0036341	GLUL	2752	P15104	glutamate-ammonia ligase	ligase	123	0.557	0.586	0.99566	0.37	no reported evidence	0.5	8	0	2003	2015
Schizophrenia	C0036341	IL2	3558	P60568	interleukin 2		564	0.373	0.931	0.49379	0.37	no reported evidence	1	8	0	1996	2014
Schizophrenia	C0036341	NTRK2	4915	Q16620	neurotrophic receptor tyrosine kinase 2		165	0.514	0.586	1	0.37	no reported evidence	0.5	8	0	2003	2015
Schizophrenia	C0036341	OXT	5020	P01178	oxytocin/neurophysin I prepropeptide	signaling molecule	183	0.528	0.621	0.71566	0.37	no reported evidence	1	8	1	2010	2016
Schizophrenia	C0036341	ST8SIA2	8128	Q92186	ST8 alpha-N-acetyl-neuraminide alpha-2,8-sialyltransferase 2		23	0.72	0.379	0.066778	0.37	no reported evidence	0.8	8	4	2006	2016
Schizophrenia	C0036341	HPGDS	27306	O60760	hematopoietic prostaglandin D synthase		349	0.415	0.828	1.6919E-06	0.37	no reported evidence	1	8	0	2003	2016
Schizophrenia	C0036341	GAD2	2572	Q05329	glutamate decarboxylase 2		107	0.557	0.621	0.70612	0.36	no reported evidence	1	8	0	2004	2016
Schizophrenia	C0036341	HOMER1	9456	Q86YM7	homer scaffold protein 1	signaling molecule	53	0.69	0.241	0.99937	0.36	no reported evidence	1	8	0	2004	2016
Schizophrenia	C0036341	CALM2	805	P0DP23;P0DP24;P0DP25	calmodulin 2		198	0.472	0.793	0.92487	0.08	no reported evidence	0.875	8	0	1997	2013
Schizophrenia	C0036341	CALM3	808	P0DP23;P0DP24;P0DP25	calmodulin 3		182	0.479	0.793	0.922	0.08	no reported evidence	0.875	8	0	1997	2013
Schizophrenia	C0036341	EGF	1950	P01133	epidermal growth factor		494	0.386	0.897	1.0171E-16	0.08	no reported evidence	1	8	0	2004	2014
Schizophrenia	C0036341	YWHAZ	7534	P63104	tyrosine 3-monooxygenase/tryptophan 5-monooxygenase activation protein zeta	chaperone	139	0.52	0.759	0.9479	0.08	no reported evidence	1	8	0	1998	2009
Schizophrenia	C0036341	RTN4R	65078	Q9BZR6	reticulon 4 receptor		29	0.696	0.31	0.95915	0.57	no reported evidence	1	7	7	2005	2018
Schizophrenia	C0036341	BRD1	23774	O95696	bromodomain containing 1	nucleic acid binding; transcription factor	23	0.696	0.345	0.99952	0.45	no reported evidence	0.8	7	1	2007	2017
Schizophrenia	C0036341	ITIH3	3699	Q06033	inter-alpha-trypsin inhibitor heavy chain 3	enzyme modulator	16	0.785	0.138	5.4768E-13	0.44	no reported evidence	1	7	3	2011	2018
Schizophrenia	C0036341	VRK2	7444	Q86Y07	vaccinia related kinase 2	kinase; transferase	10	0.773	0.207	1.2518E-11	0.42	no reported evidence	1	7	5	2009	2018
Schizophrenia	C0036341	TSNARE1	203062	Q96NA8	t-SNARE domain containing 1	membrane traffic protein	3	0.928	0.034	9.4135E-07	0.42	no reported evidence	1	7	5	2013	2018
Schizophrenia	C0036341	CACNB2	783	Q08289	calcium voltage-gated channel auxiliary subunit beta 2	transporter	35	0.696	0.414	4.3008E-06	0.41	no reported evidence	1	7	4	2013	2018
Schizophrenia	C0036341	CSF2	1437	P04141	colony stimulating factor 2	signaling molecule	670	0.356	0.966	0.84256	0.37	no reported evidence	1	7	0	1980	2009
Schizophrenia	C0036341	GRIK3	2899	Q13003	glutamate ionotropic receptor kainate type subunit 3		17	0.727	0.379	0.99997	0.37	no reported evidence	0.6	7	1	2002	2010
Schizophrenia	C0036341	HLA-A	3105	P01891;P01892;P04439;P05534;P10314;P10316;P13746;P16188;P16189;P16190;P18462;P30443;P30447;P30450;P30453;P30455;P30456;P30457;P30459;P30512;Q09160	major histocompatibility complex, class I, A		405	0.404	0.793	0.0057889	0.37	no reported evidence	0.5	7	0	2002	2016
Schizophrenia	C0036341	HTR1F	3355	P30939	5-hydroxytryptamine receptor 1F	receptor	2	0.928	0.069	0.0051275	0.37	no reported evidence	0.5	7	0	1996	2004
Schizophrenia	C0036341	IL3	3562	P08700	interleukin 3		132	0.523	0.724	2.3419E-09	0.37	no reported evidence	1	7	0	2007	2015
Schizophrenia	C0036341	PCM1	5108	Q15154	pericentriolar material 1		29	0.681	0.31	5.4608E-14	0.37	no reported evidence	1	7	1	2006	2012
Schizophrenia	C0036341	SYN2	6854	Q92777	synapsin II	cytoskeletal protein; membrane traffic protein	45	0.681	0.276		0.37	no reported evidence	0.8571429	7	4	1991	2014
Schizophrenia	C0036341	VIPR2	7434	P41587	vasoactive intestinal peptide receptor 2		31	0.667	0.448	3.8424E-11	0.37	no reported evidence	0.8571429	7	0	2011	2014
Schizophrenia	C0036341	QKI	9444	Q96PU8	QKI, KH domain containing RNA binding	nucleic acid binding; transcription factor	27	0.696	0.379	0.763	0.37	no reported evidence	0.8	7	0	2006	2014
Schizophrenia	C0036341	CLOCK	9575	O15516	clock circadian regulator		165	0.505	0.897	0.99971	0.37	no reported evidence	1	7	0	2001	2015
Schizophrenia	C0036341	PDLIM5	10611	Q96HC4	PDZ and LIM domain 5	cytoskeletal protein	82	0.565	0.586	0.0016416	0.37	no reported evidence	0.75	7	1	2004	2014
Schizophrenia	C0036341	CHL1	10752	O00533	cell adhesion molecule L1 like		81	0.573	0.759	2.8972E-10	0.37	no reported evidence	1	7	0	1997	2011
Schizophrenia	C0036341	NTNG1	22854	Q9Y2I2	netrin G1	enzyme modulator; extracellular matrix protein; receptor	68	0.672	0.414	0.9233	0.37	no reported evidence	1	7	0	2004	2015
Schizophrenia	C0036341	C9orf72	203228	Q96LT7	chromosome 9 open reading frame 72		169	0.536	0.552	0.000031948	0.37	no reported evidence	0.5	7	0	2013	2016
Schizophrenia	C0036341	ADORA2A	135	P29274	adenosine A2a receptor	receptor	163	0.537	0.69	0.59913	0.36	no reported evidence	0.75	7	0	1997	2014
Schizophrenia	C0036341	HTR7	3363	P34969	5-hydroxytryptamine receptor 7	receptor	74	0.607	0.379	0.047815	0.36	no reported evidence	0.8333333	7	0	1997	2016
Schizophrenia	C0036341	LEP	3952	P41159	leptin		498	0.4	0.793	0.38947	0.36	no reported evidence	1	7	0	2005	2016
Schizophrenia	C0036341	MBP	4155	P02686	myelin basic protein		107	0.542	0.793	0.30405	0.36	no reported evidence	0.75	7	0	2006	2015
Schizophrenia	C0036341	PLXNA2	5362	O75051	plexin A2		57	0.614	0.621	6.0081E-07	0.36	no reported evidence	1	7	4	2006	2011
Schizophrenia	C0036341	SLC1A3	6507	P43003	solute carrier family 1 member 3	transporter	63	0.619	0.552	0.98545	0.36	no reported evidence	1	7	0	2002	2016
Schizophrenia	C0036341	SLC12A2	6558	P55011	solute carrier family 12 member 2		68	0.6	0.621	0.95373	0.36	no reported evidence	0.75	7	1	2011	2014
Schizophrenia	C0036341	SYP	6855	P08247	synaptophysin	membrane traffic protein	101	0.55	0.69	0.89923	0.36	no reported evidence	1	7	0	1995	2015
Schizophrenia	C0036341	NDE1	54820	Q9NXR1	nudE neurodevelopment protein 1		76	0.621	0.414	0.0062606	0.36	no reported evidence	1	7	2	2007	2016
Schizophrenia	C0036341	MAP6	4135	Q96JE9	microtubule associated protein 6		23	0.727	0.414	0.3481	0.35	no reported evidence	1	7	0	2002	2015
Schizophrenia	C0036341	SLC6A9	6536	P48067	solute carrier family 6 member 9	transporter	49	0.701	0.276	0.000014142	0.35	no reported evidence	0.5	7	0	2006	2016
Schizophrenia	C0036341	DPYSL2	1808	Q16555	dihydropyrimidinase like 2	hydrolase; protease	47	0.63	0.517	0.99407	0.07	no reported evidence	0.833333333	7	0	2003	2014
Schizophrenia	C0036341	DRD5	1816	P21918	dopamine receptor D5		45	0.636	0.241	1.328E-16	0.07	no reported evidence	1	7	1	1995	2009
Schizophrenia	C0036341	PGC	5225	P20142	progastricsin	hydrolase; protease	43	0.636	0.448	3.8839E-09	0.07	no reported evidence	1	7	0	2012	2017
Schizophrenia	C0036341	TSNAX	7257	Q99598	translin associated factor X		13	0.785	0.138	0.40733	0.07	no reported evidence	1	7	0	2001	2012
Schizophrenia	C0036341	DHDDS	79947	Q86SQ9	dehydrodolichyl diphosphate synthase subunit	transferase	159	0.514	0.724	0.27451	0.07	no reported evidence	0.8571429	7	0	2001	2016
Schizophrenia	C0036341	RBM45	129831	Q8IUH3	RNA binding motif protein 45		368	0.407	0.828	2.5077E-10	0.07	no reported evidence	1	7	0	1997	2012
Schizophrenia	C0036341	MAGI2	9863	Q86UL8	membrane associated guanylate kinase, WW and PDZ domain containing 2		52	0.624	0.586	0.99982	0.64	no reported evidence	1	6	1	2008	2017
Schizophrenia	C0036341	YWHAE	7531	P62258	tyrosine 3-monooxygenase/tryptophan 5-monooxygenase activation protein epsilon	chaperone	143	0.534	0.655	0.98654	0.45	no reported evidence	0.5	6	2	2008	2017
Schizophrenia	C0036341	DLG2	1740	Q15700	discs large MAGUK scaffold protein 2	transmembrane receptor regulatory/adaptor protein	18	0.743	0.31	0.98434	0.44	no reported evidence	0.75	6	1	2003	2016
Schizophrenia	C0036341	NTRK3	4916	Q16288	neurotrophic receptor tyrosine kinase 3		102	0.547	0.586	0.99955	0.44	no reported evidence	1	6	4	1999	2016
Schizophrenia	C0036341	ATP2A2	488	P16615	ATPase sarcoplasmic/endoplasmic reticulum Ca2+ transporting 2	hydrolase; transporter	98	0.572	0.552	0.99949	0.43	no reported evidence	1	6	1	2013	2017
Schizophrenia	C0036341	CNNM2	54805	Q9H8M5	cyclin and CBS domain divalent metal cation transport mediator 2		82	0.619	0.345	0.99454	0.43	no reported evidence	1	6	2	2011	2016
Schizophrenia	C0036341	CHRNA3	1136	P32297	cholinergic receptor nicotinic alpha 3 subunit	receptor; transporter	84	0.584	0.448	1.2038E-07	0.42	no reported evidence	1	6	3	2010	2018
Schizophrenia	C0036341	SDCCAG8	10806	Q86SQ7	serologically defined colon cancer antigen 8		103	0.602	0.621	1.2574E-11	0.41	no reported evidence	1	6	6	2011	2016
Schizophrenia	C0036341	BAG1	573	Q99933	BCL2 associated athanogene 1		77	0.573	0.621	0.000005294	0.36	no reported evidence	1	6	0	2002	2014
Schizophrenia	C0036341	DLG3	1741	Q92796	discs large MAGUK scaffold protein 3	transmembrane receptor regulatory/adaptor protein	82	0.575	0.414	0.99999	0.36	no reported evidence	0.4	6	0	2003	2008
Schizophrenia	C0036341	GABBR1	2550	Q9UBS5	gamma-aminobutyric acid type B receptor subunit 1		48	0.633	0.552	0.99989	0.36	no reported evidence	1	6	1	2003	2016
Schizophrenia	C0036341	GDNF	2668	P39905	glial cell derived neurotrophic factor	signaling molecule	264	0.463	0.759	0.19663	0.36	no reported evidence	0.5	6	0	2002	2015
Schizophrenia	C0036341	GFAP	2670	P14136	glial fibrillary acidic protein		220	0.484	0.759	1.1684E-06	0.36	no reported evidence	1	6	0	2005	2018
Schizophrenia	C0036341	GRIK1	2897	P39086	glutamate ionotropic receptor kainate type subunit 1		45	0.642	0.345	4.2568E-09	0.36	no reported evidence	0.5	6	0	1995	2013
Schizophrenia	C0036341	GSTP1	2950	P09211	glutathione S-transferase pi 1		398	0.406	0.828	0.070502	0.36	no reported evidence	0.5	6	1	2003	2018
Schizophrenia	C0036341	HSPA1A	3303	P0DMV8;P0DMV9	heat shock protein family A (Hsp70) member 1A		141	0.516	0.793	0.029335	0.36	no reported evidence	0.8	6	0	2005	2014
Schizophrenia	C0036341	HTR4	3360	Q13639	5-hydroxytryptamine receptor 4	receptor	45	0.645	0.552	0.025586	0.36	no reported evidence	0.25	6	0	2003	2013
Schizophrenia	C0036341	MOG	4340	Q16653	myelin oligodendrocyte glycoprotein	enzyme modulator	57	0.621	0.655	0.14373	0.36	no reported evidence	0.3333333	6	0	2005	2012
Schizophrenia	C0036341	PAH	5053	P00439	phenylalanine hydroxylase		122	0.575	0.552	7.8903E-23	0.36	no reported evidence	1	6	0	1993	2014
Schizophrenia	C0036341	PSD	5662	A5PKW4	pleckstrin and Sec7 domain containing		18	0.743	0.207	0.91001	0.36	no reported evidence	1	6	0	2006	2014
Schizophrenia	C0036341	XBP1	7494	P17861	X-box binding protein 1		113	0.54	0.69	0.022838	0.36	no reported evidence	0.3333333	6	0	2004	2008
Schizophrenia	C0036341	PLA2G6	8398	O60733	phospholipase A2 group VI	enzyme modulator	260	0.494	0.724	2.7949E-10	0.36	no reported evidence	1	6	1	2003	2016
Schizophrenia	C0036341	KMO	8564	O15229	kynurenine 3-monooxygenase		12	0.752	0.276	0.00021951	0.36	no reported evidence	0.8	6	1	2006	2016
Schizophrenia	C0036341	PIP4K2C	79837	Q8TBX8	phosphatidylinositol-5-phosphate 4-kinase type 2 gamma	kinase; transferase	4	0.857	0.138	0.0016728	0.36	no reported evidence	1	6	0	2005	2016
Schizophrenia	C0036341	GAP43	2596	P17677	growth associated protein 43		46	0.624	0.517	0.021611	0.35	no reported evidence	1	6	0	1999	2012
Schizophrenia	C0036341	GRID1	2894	Q9ULK0	glutamate ionotropic receptor delta type subunit 1		14	0.762	0.276	0.99982	0.35	no reported evidence	1	6	4	2006	2013
Schizophrenia	C0036341	HDAC1	3065	Q13547	histone deacetylase 1	hydrolase; nucleic acid binding; oxidoreductase	128	0.521	0.724	0.53739	0.35	no reported evidence	1	6	0	2008	2018
Schizophrenia	C0036341	NEFL	4747	P07196	neurofilament light		104	0.577	0.483		0.35	no reported evidence	0.5	6	0	2004	2009
Schizophrenia	C0036341	PLP1	5354	P60201	proteolipid protein 1	structural protein	128	0.577	0.517	0.92708	0.35	no reported evidence	0.75	6	0	2004	2010
Schizophrenia	C0036341	CCL2	6347	P13500	C-C motif chemokine ligand 2	signaling molecule	691	0.353	0.897	0.61778	0.35	no reported evidence	1	6	0	2005	2016
Schizophrenia	C0036341	SLCO6A1	133482	Q86UG4	solute carrier organic anion transporter family member 6A1	enzyme modulator	275	0.44	0.828	5.5479E-10	0.14	no reported evidence	1	6	2	2011	2016
Schizophrenia	C0036341	NT5C2	22978	P49902	5'-nucleotidase, cytosolic II	hydrolase; phosphatase	110	0.572	0.724	1.6933E-06	0.11	no reported evidence	1	6	4	2011	2018
Schizophrenia	C0036341	HMBS	3145	P08397	hydroxymethylbilane synthase	hydrolase	104	0.6	0.552	0.93195	0.06	no reported evidence	1	6	0	1991	1993
Schizophrenia	C0036341	MARK1	4139	Q9P0L2	microtubule affinity regulating kinase 1	kinase; transferase	19	0.735	0.345	0.64615	0.06	no reported evidence	1	6	0	2003	2014
Schizophrenia	C0036341	POMC	5443	P01189	proopiomelanocortin		557	0.382	0.862	0.000093851	0.06	no reported evidence	1	6	0	1985	2009
Schizophrenia	C0036341	CLINT1	9685	Q14677	clathrin interactor 1		3	0.928	0.034	0.52128	0.06	no reported evidence	1	6	1	2005	2009
Schizophrenia	C0036341	PDE10A	10846	Q9Y233	phosphodiesterase 10A		59	0.652	0.483	0.99998	0.06	no reported evidence	1	6	0	2010	2016
Schizophrenia	C0036341	TBC1D9	23158	Q6ZT07	TBC1 domain family member 9	enzyme modulator; hydrolase; protease	296	0.434	0.828	0.000028265	0.06	no reported evidence	0.8333333	6	0	2006	2011
Schizophrenia	C0036341	CHPT1	56994	Q8WUD6	choline phosphotransferase 1	transferase	130	0.524	0.655	0.00023115	0.06	no reported evidence	1	6	0	2001	2016
Schizophrenia	C0036341	DDC	1644	P20711	dopa decarboxylase		131	0.554	0.621	5.8606E-08	0.05	no reported evidence	1	6	0	1998	2015
Schizophrenia	C0036341	FYN	2534	P06241	FYN proto-oncogene, Src family tyrosine kinase		73	0.594	0.621	0.99493	0.44	no reported evidence	0.5	5	1	2000	2017
Schizophrenia	C0036341	PGBD1	84547	Q96JS3	piggyBac transposable element derived 1		6	0.815	0.241	5.6925E-10	0.43	no reported evidence	1	5	7	2012	2014
Schizophrenia	C0036341	ADAMTSL3	57188	P82987	ADAMTS like 3	enzyme modulator; extracellular matrix protein; hydrolase; protease	19	0.785	0.207	1.6267E-18	0.41	no reported evidence	1	5	2	2009	2017
Schizophrenia	C0036341	APOD	347	P05090	apolipoprotein D		67	0.598	0.483	0.00055804	0.35	no reported evidence	0.666666667	5	0	2002	2007
Schizophrenia	C0036341	ARVCF	421	O00192	ARVCF, delta catenin family member	cytoskeletal protein	83	0.621	0.586	2.691E-10	0.35	no reported evidence	1	5	9	2005	2014
Schizophrenia	C0036341	CREB1	1385	P16220	cAMP responsive element binding protein 1		187	0.494	0.793	0.99621	0.35	no reported evidence	0.666666667	5	0	2000	2016
Schizophrenia	C0036341	GABRB3	2562	P28472	gamma-aminobutyric acid type A receptor beta3 subunit	receptor; transporter	105	0.572	0.517	0.96266	0.35	no reported evidence	1	5	0	2006	2015
Schizophrenia	C0036341	GRIA2	2891	P42262	glutamate ionotropic receptor AMPA type subunit 2		52	0.639	0.414	0.99906	0.35	no reported evidence	0.5	5	0	1995	2012
Schizophrenia	C0036341	GRIA4	2893	P48058	glutamate ionotropic receptor AMPA type subunit 4		26	0.713	0.448	0.0044736	0.35	no reported evidence	0.25	5	0	2003	2012
Schizophrenia	C0036341	GRM8	2918	O00222	glutamate metabotropic receptor 8	receptor	38	0.672	0.345	9.6912E-07	0.35	no reported evidence	0.333333333	5	3	2001	2016
Schizophrenia	C0036341	HTR5A	3361	P47898	5-hydroxytryptamine receptor 5A	receptor	14	0.785	0.103	0.0071699	0.35	no reported evidence	1	5	1	2000	2015
Schizophrenia	C0036341	IL4	3565	P05112	interleukin 4		615	0.364	0.931	0.0052963	0.35	no reported evidence	0.4	5	0	2003	2012
Schizophrenia	C0036341	PIK3C3	5289	Q8NEB9	phosphatidylinositol 3-kinase catalytic subunit type 3	kinase; transferase	11	0.773	0.207	8.5181E-11	0.35	no reported evidence	1	5	0	2004	2009
Schizophrenia	C0036341	PTGS2	5743	P35354	prostaglandin-endoperoxide synthase 2	oxidoreductase	832	0.338	0.897	0.99639	0.35	no reported evidence	0.5	5	1	2004	2012
Schizophrenia	C0036341	SLC18A1	6570	P54219	solute carrier family 18 member A1		25	0.69	0.414	1.4388E-21	0.35	no reported evidence	1	5	0	2007	2010
Schizophrenia	C0036341	TYR	7299	P14679	tyrosinase		186	0.505	0.724	4.3331E-32	0.35	no reported evidence	1	5	0	1990	2001
Schizophrenia	C0036341	SYNGR1	9145	O43759	synaptogyrin 1	membrane traffic protein	12	0.743	0.241	0.41375	0.35	no reported evidence	1	5	1	2004	2010
Schizophrenia	C0036341	PICK1	9463	Q9NRD5	protein interacting with PRKCA 1	enzyme modulator	21	0.713	0.345	0.041476	0.35	no reported evidence	0.75	5	0	2004	2007
Schizophrenia	C0036341	SIGMAR1	10280	Q99720	sigma non-opioid intracellular receptor 1		115	0.565	0.517	0.18029	0.35	no reported evidence	0.5	5	1	2000	2012
Schizophrenia	C0036341	SULT4A1	25830	Q9BR01	sulfotransferase family 4A member 1		20	0.72	0.172	0.96641	0.35	no reported evidence	0.75	5	2	2006	2015
Schizophrenia	C0036341	FXYD6	53826	Q9H0Q3	FXYD domain containing ion transport regulator 6	enzyme modulator; transporter	8	0.785	0.138	0.6456	0.35	no reported evidence	0.4	5	4	2007	2011
Schizophrenia	C0036341	GNB1L	54584	Q9BYB4	G protein subunit beta 1 like	receptor	14	0.762	0.31	0.000048908	0.35	no reported evidence	1	5	0	2008	2012
Schizophrenia	C0036341	NTNG2	84628	Q96CW9	netrin G2	enzyme modulator; extracellular matrix protein; receptor	14	0.773	0.207	0.99835	0.35	no reported evidence	1	5	0	2005	2011
Schizophrenia	C0036341	UHMK1	127933	Q8TAS1	U2AF homology motif kinase 1		16	0.735	0.207	0.82754	0.35	no reported evidence	0.5	5	1	2007	2012
Schizophrenia	C0036341	MIR30E	407034		microRNA 30e		39	0.645	0.483		0.35	no reported evidence	1	5	1	2010	2016
Schizophrenia	C0036341	CDC42	998	P60953	cell division cycle 42	enzyme modulator	155	0.511	0.828	0.80671	0.34	no reported evidence	1	5	0	2006	2016
Schizophrenia	C0036341	GABRG2	2566	P18507	gamma-aminobutyric acid type A receptor gamma2 subunit	receptor; transporter	67	0.6	0.31	0.69051	0.34	no reported evidence	0.5	5	1	2005	2015
Schizophrenia	C0036341	GRIK2	2898	Q13002	glutamate ionotropic receptor kainate type subunit 2		62	0.621	0.586	0.99979	0.34	no reported evidence	1	5	0	1997	2009
Schizophrenia	C0036341	GRIK4	2900	Q16099	glutamate ionotropic receptor kainate type subunit 4		23	0.701	0.345	0.10027	0.34	no reported evidence	0.5	5	3	2006	2013
Schizophrenia	C0036341	GRIN2C	2905	Q14957	glutamate ionotropic receptor NMDA type subunit 2C		7	0.815	0.172	1.2626E-07	0.34	no reported evidence	0.75	5	0	2004	2015
Schizophrenia	C0036341	IFNG	3458	P01579	interferon gamma		901	0.323	0.897	0.47138	0.34	no reported evidence	1	5	0	1997	2013
Schizophrenia	C0036341	NTRK1	4914	P04629	neurotrophic receptor tyrosine kinase 1		306	0.443	0.759	6.7624E-06	0.34	no reported evidence	1	5	0	1999	2011
Schizophrenia	C0036341	PDE4A	5141	P27815	phosphodiesterase 4A		59	0.607	0.621	0.99231	0.34	no reported evidence	1	5	0	2008	2012
Schizophrenia	C0036341	PIK3CA	5290	P42336	phosphatidylinositol-4,5-bisphosphate 3-kinase catalytic subunit alpha	kinase; transferase	835	0.341	0.897	1	0.34	no reported evidence	1	5	0	2011	2016
Schizophrenia	C0036341	SLC6A1	6529	P30531	solute carrier family 6 member 1	transporter	84	0.607	0.31	0.9999	0.34	no reported evidence	0.75	5	0	2001	2015
Schizophrenia	C0036341	SLC6A2	6530	P23975	solute carrier family 6 member 2	transporter	130	0.534	0.724	0.065408	0.34	no reported evidence	0.5	5	0	2002	2018
Schizophrenia	C0036341	TCF7L2	6934	Q9NQB0	transcription factor 7 like 2		145	0.538	0.621	0.99457	0.34	no reported evidence	1	5	2	2009	2018
Schizophrenia	C0036341	CPLX1	10815	O14810	complexin 1		137	0.6	0.517	0.81757	0.34	no reported evidence	1	5	0	1998	2011
Schizophrenia	C0036341	HLA-E	3133	P13747	major histocompatibility complex, class I, E		60	0.602	0.586	0.037623	0.3	no reported evidence	0.8	5	0	2012	2015
Schizophrenia	C0036341	TRIM26	7726	Q12899	tripartite motif containing 26		12	0.752	0.276	0.19022	0.1	no reported evidence		5	3	2011	2018
Schizophrenia	C0036341	RGS6	9628	P49758	regulator of G protein signaling 6		54	0.63	0.552	0.47177	0.1	no reported evidence		5	3	2014	2018
Schizophrenia	C0036341	KRIT1	889	O00522	KRIT1, ankyrin repeat containing		111	0.551	0.724	0.00061054	0.05	no reported evidence	1	5	0	1997	2013
Schizophrenia	C0036341	NQO1	1728	P15559	NAD(P)H quinone dehydrogenase 1		230	0.467	0.724	1.024E-09	0.05	no reported evidence	0.6	5	2	2003	2013
Schizophrenia	C0036341	HLA-DQB2	3120	P05538	major histocompatibility complex, class II, DQ beta 2	defense/immunity protein	44	0.636	0.586	0.042334	0.05	no reported evidence	0.8	5	0	1993	1998
Schizophrenia	C0036341	IL1RN	3557	P18510	interleukin 1 receptor antagonist		475	0.398	0.897	0.033509	0.05	no reported evidence	0.8	5	1	2004	2016
Schizophrenia	C0036341	RARB	5915	P10826	retinoic acid receptor beta	nucleic acid binding; receptor; transcription factor	170	0.506	0.759	0.99981	0.05	no reported evidence	0.8	5	0	2002	2011
Schizophrenia	C0036341	SAFB	6294	Q15424	scaffold attachment factor B		43	0.642	0.517	1	0.05	no reported evidence	0.8	5	0	2002	2011
Schizophrenia	C0036341	SNRNP70	6625	P08621	small nuclear ribonucleoprotein U1 subunit 70	nucleic acid binding	40	0.636	0.552	0.9988	0.05	no reported evidence	1	5	0	2003	2008
Schizophrenia	C0036341	THOP1	7064	P52888	thimet oligopeptidase 1	hydrolase; protease	46	0.614	0.655	0.00014359	0.05	no reported evidence	1	5	0	2010	2015
Schizophrenia	C0036341	APOL1	8542	O14791	apolipoprotein L1	transfer/carrier protein; transporter	67	0.59	0.621	5.0756E-06	0.05	no reported evidence	1	5	0	2002	2010
Schizophrenia	C0036341	RTN3	10313	O95197	reticulon 3		16	0.743	0.276	0.000040424	0.05	no reported evidence	0.8	5	0	2002	2011
Schizophrenia	C0036341	CAMKMT	79823	Q7Z624	calmodulin-lysine N-methyltransferase		108	0.565	0.69	1.0837E-15	0.05	no reported evidence	1	5	0	1997	2013
Schizophrenia	C0036341	GPX1	2876	P07203	glutathione peroxidase 1	oxidoreductase	172	0.498	0.759	0.00004478	0.04	no reported evidence	0.75	5	0	2005	2018
Schizophrenia	C0036341	SP4	6671	Q02446	Sp4 transcription factor	nucleic acid binding; transcription factor	22	0.707	0.276	0.99434	0.43	no reported evidence	1	4	2	2009	2016
Schizophrenia	C0036341	TNXB	7148	P22105	tenascin XB		112	0.598	0.621	0.17975	0.43	no reported evidence	0.6666667	4	3	2004	2018
Schizophrenia	C0036341	MSRA	4482	Q9UJ68	methionine sulfoxide reductase A	oxidoreductase	53	0.636	0.517	1.4008E-15	0.42	no reported evidence	1	4	3	2009	2017
Schizophrenia	C0036341	DPYD	1806	Q12882	dihydropyrimidine dehydrogenase	oxidoreductase	191	0.52	0.69	5.6873E-22	0.41	no reported evidence	1	4	2	2011	2016
Schizophrenia	C0036341	GPM6A	2823	P51674	glycoprotein M6A	structural protein	14	0.743	0.31	0.99091	0.41	no reported evidence	1	4	2	2008	2017
Schizophrenia	C0036341	ADRA2A	150	P08913	adrenoceptor alpha 2A	receptor	54	0.633	0.414	0.0050741	0.34	no reported evidence	0.5	4	0	2007	2015
Schizophrenia	C0036341	CHGB	1114	P05060	chromogranin B		29	0.69	0.31	2.0599E-07	0.34	no reported evidence	1	4	0	2002	2017
Schizophrenia	C0036341	CSF2RA	1438	P15509	colony stimulating factor 2 receptor alpha subunit	defense/immunity protein; signaling molecule	21	0.72	0.483	2.7228E-10	0.34	no reported evidence	1	4	0	2007	2010
Schizophrenia	C0036341	NCAN	1463	O14594	neurocan	extracellular matrix protein	21	0.727	0.345	0.049933	0.34	no reported evidence	1	4	1	2011	2015
Schizophrenia	C0036341	CTLA4	1493	P16410	cytotoxic T-lymphocyte associated protein 4		347	0.434	0.862	0.94317	0.34	no reported evidence	1	4	3	2002	2016
Schizophrenia	C0036341	EGR2	1959	P11161	early growth response 2	nucleic acid binding; transcription factor	101	0.579	0.621	0.55219	0.34	no reported evidence	0.333333333	4	2	2011	2016
Schizophrenia	C0036341	FABP7	2173	O15540	fatty acid binding protein 7		42	0.642	0.448	0.0008892	0.34	no reported evidence	1	4	0	2007	2015
Schizophrenia	C0036341	GABRA1	2554	P14867	gamma-aminobutyric acid type A receptor alpha1 subunit	receptor; transporter	85	0.596	0.414	0.98608	0.34	no reported evidence	0.5	4	0	2005	2012
Schizophrenia	C0036341	HSPA1B	3304	P0DMV8;P0DMV9	heat shock protein family A (Hsp70) member 1B		143	0.514	0.793	0.0050913	0.34	no reported evidence	0.6666667	4	0	2005	2014
Schizophrenia	C0036341	KCNH2	3757	Q12809	potassium voltage-gated channel subfamily H member 2		129	0.543	0.586	0.99046	0.34	no reported evidence	1	4	1	2009	2013
Schizophrenia	C0036341	IPO5	3843	O00410	importin 5	enzyme modulator; transfer/carrier protein; transporter	4	0.886	0.138	1	0.34	no reported evidence	1	4	0	2005	2011
Schizophrenia	C0036341	LTA	4049	P01374	lymphotoxin alpha	signaling molecule	228	0.463	0.862	0.55529	0.34	no reported evidence	1	4	0	2003	2016
Schizophrenia	C0036341	OPRM1	4988	P35372	opioid receptor mu 1	receptor	247	0.479	0.759	4.5135E-11	0.34	no reported evidence	1	4	2	2003	2013
Schizophrenia	C0036341	PCNT	5116	O95613	pericentrin		163	0.577	0.69	6.2841E-57	0.34	no reported evidence	0.5	4	3	2008	2011
Schizophrenia	C0036341	PSEN2	5664	P49810	presenilin 2	hydrolase; protease; signaling molecule	108	0.567	0.517	0.002428	0.34	no reported evidence	1	4	2	2004	2013
Schizophrenia	C0036341	SMARCA2	6595	P51531	SWI/SNF related, matrix associated, actin dependent regulator of chromatin, subfamily a, member 2	nucleic acid binding	147	0.559	0.69	1	0.34	no reported evidence	0.75	4	2	2006	2015
Schizophrenia	C0036341	SP1	6667	P08047	Sp1 transcription factor	nucleic acid binding; transcription factor	159	0.508	0.724	0.99998	0.34	no reported evidence	1	4	0	2007	2014
Schizophrenia	C0036341	TF	7018	P02787	transferrin	hydrolase; protease; receptor; transfer/carrier protein	121	0.548	0.724	4.2941E-08	0.34	no reported evidence	0.3333333	4	2	2007	2012
Schizophrenia	C0036341	CLDN5	7122	O00501	claudin 5	cell junction protein	35	0.656	0.552	0.90443	0.34	no reported evidence	1	4	2	2005	2006
Schizophrenia	C0036341	SELENBP1	8991	Q13228	selenium binding protein 1	defense/immunity protein	68	0.596	0.586	7.6412E-17	0.34	no reported evidence	1	4	0	2005	2010
Schizophrenia	C0036341	HTR3B	9177	O95264	5-hydroxytryptamine receptor 3B	receptor; transporter	38	0.696	0.276	1.0853E-06	0.34	no reported evidence	1	4	0	2005	2011
Schizophrenia	C0036341	SIRPB1	10326	O00241;Q5TFQ8	signal regulatory protein beta 1	signaling molecule	3	0.928	0.138	2.3651E-12	0.34	no reported evidence	1	4	0	2009	2015
Schizophrenia	C0036341	CACNG2	10369	Q9Y698	calcium voltage-gated channel auxiliary subunit gamma 2	transporter	11	0.799	0.103	0.93506	0.34	no reported evidence	0.6666667	4	0	2008	2013
Schizophrenia	C0036341	MYT1L	23040	Q9UL68	myelin transcription factor 1 like	transcription factor	36	0.69	0.379	1	0.34	no reported evidence	1	4	3	2012	2012
Schizophrenia	C0036341	CYFIP1	23191	Q7L576	cytoplasmic FMR1 interacting protein 1	enzyme modulator	17	0.735	0.379	0.97166	0.34	no reported evidence	1	4	1	2013	2016
Schizophrenia	C0036341	ACSL6	23305	Q9UKU0	acyl-CoA synthetase long chain family member 6	ligase	12	0.785	0.276	0.003305	0.34	no reported evidence	0.6666667	4	0	2006	2012
Schizophrenia	C0036341	PDE7B	27115	Q9NP56	phosphodiesterase 7B		6	0.815	0.172	0.5592	0.34	no reported evidence	1	4	1	2010	2017
Schizophrenia	C0036341	PINK1	65018	Q9BXM7	PTEN induced putative kinase 1	kinase; receptor; transferase	96	0.577	0.586	1.034E-10	0.34	no reported evidence	0.6666667	4	0	2007	2015
Schizophrenia	C0036341	GRIN3A	116443	Q8TCU5	glutamate ionotropic receptor NMDA type subunit 3A		12	0.762	0.276	0.5214	0.34	no reported evidence	1	4	0	2005	2016
Schizophrenia	C0036341	LRRTM1	347730	Q86UE6	leucine rich repeat transmembrane neuronal 1	extracellular matrix protein; receptor	5	0.857	0.103	0.60234	0.34	no reported evidence	1	4	0	2008	2015
Schizophrenia	C0036341	MIR346	442911		microRNA 346		22	0.713	0.414		0.34	no reported evidence	1	4	0	2009	2015
Schizophrenia	C0036341	AVP	551	P01185	arginine vasopressin	signaling molecule	238	0.486	0.759	0.075195	0.33	no reported evidence	1	4	0	1987	2015
Schizophrenia	C0036341	CNR2	1269	P34972	cannabinoid receptor 2	receptor	110	0.554	0.621	6.9778E-06	0.33	no reported evidence	0.75	4	1	2010	2015
Schizophrenia	C0036341	GSTM2	2946	P28161	glutathione S-transferase mu 2		126	0.517	0.793	3.5201E-07	0.33	no reported evidence	1	4	0	2001	2016
Schizophrenia	C0036341	HINT1	3094	P49773	histidine triad nucleotide binding protein 1	hydrolase; phosphatase	51	0.667	0.345	0.0020356	0.33	no reported evidence	1	4	0	2004	2011
Schizophrenia	C0036341	HP	3240	P00738	haptoglobin	hydrolase; protease	228	0.461	0.793	0.000074325	0.33	no reported evidence	1	4	2	1985	2008
Schizophrenia	C0036341	HSPA1L	3305	P34931	heat shock protein family A (Hsp70) member 1 like		45	0.624	0.586	1.4358E-06	0.33	no reported evidence	0.5	4	2	2005	2014
Schizophrenia	C0036341	IL6R	3570	P08887	interleukin 6 receptor	defense/immunity protein; signaling molecule	165	0.496	0.724	0.000028446	0.33	no reported evidence	1	4	2	1994	2016
Schizophrenia	C0036341	OXTR	5021	P30559	oxytocin receptor	receptor	82	0.582	0.621	0.0041	0.33	no reported evidence	1	4	3	2010	2015
Schizophrenia	C0036341	PIK3CB	5291	P42338	phosphatidylinositol-4,5-bisphosphate 3-kinase catalytic subunit beta	kinase; transferase	468	0.389	0.862	0.99993	0.33	no reported evidence	1	4	0	2011	2013
Schizophrenia	C0036341	PI4KA	5297	P42356	phosphatidylinositol 4-kinase alpha	kinase; transferase	30	0.707	0.379	1.9526E-11	0.33	no reported evidence	0.75	4	0	2009	2015
Schizophrenia	C0036341	PPARA	5465	Q07869	peroxisome proliferator activated receptor alpha	nucleic acid binding; receptor; transcription factor	247	0.465	0.793	0.037307	0.33	no reported evidence	0.6666667	4	2	2002	2015
Schizophrenia	C0036341	HDAC3	8841	O15379	histone deacetylase 3	hydrolase; nucleic acid binding; oxidoreductase	89	0.569	0.586	0.89765	0.33	no reported evidence	1	4	0	2008	2015
Schizophrenia	C0036341	PLCB1	23236	Q9NQ66	phospholipase C beta 1	calcium-binding protein; enzyme modulator; hydrolase; signaling molecule	69	0.652	0.448	0.97459	0.33	no reported evidence	1	4	0	2008	2012
Schizophrenia	C0036341	NCS1	23413	P62166	neuronal calcium sensor 1		12	0.773	0.207	0.56021	0.33	no reported evidence	1	4	0	2003	2014
Schizophrenia	C0036341	SLC17A6	57084	Q9P2U8	solute carrier family 17 member 6	transporter	22	0.707	0.276	0.16761	0.33	no reported evidence	1	4	0	2008	2010
Schizophrenia	C0036341	MPC2	25874	O95563	mitochondrial pyruvate carrier 2		3	0.928	0.069	0.65108	0.13	no reported evidence	1	4	1	2012	2017
Schizophrenia	C0036341	SNAP91	9892	O60641	synaptosome associated protein 91	membrane traffic protein	21	0.685	0.414	0.99992	0.11	no reported evidence	0	4	3	2011	2018
Schizophrenia	C0036341	TMTC1	83857	Q8IUR5	transmembrane and tetratricopeptide repeat containing 1		5	0.928	0.103	1.0225E-09	0.11	no reported evidence	1	4	2	2000	2017
Schizophrenia	C0036341	RERE	473	Q9P2R6	arginine-glutamic acid dipeptide repeats		140	0.582	0.655	1	0.1	no reported evidence		4	4	2013	2018
Schizophrenia	C0036341	MMP16	4325	P51512	matrix metallopeptidase 16	hydrolase; protease	26	0.685	0.448	0.97856	0.1	no reported evidence		4	4	2012	2018
Schizophrenia	C0036341	SRPK2	6733	P78362	SRSF protein kinase 2	kinase; transferase	25	0.701	0.276	0.99734	0.1	no reported evidence		4	4	2014	2018
Schizophrenia	C0036341	MPHOSPH9	10198	Q99550	M-phase phosphoprotein 9		10	0.834	0.207	1.9235E-09	0.1	no reported evidence		4	4	2014	2018
Schizophrenia	C0036341	STAG1	10274	Q8WVM7	stromal antigen 1	nucleic acid binding	26	0.701	0.448	1	0.1	no reported evidence		4	2	2014	2018
Schizophrenia	C0036341	GALNT10	55568	Q86SR1	polypeptide N-acetylgalactosaminyltransferase 10	transferase	4	0.857	0.138	0.000018569	0.1	no reported evidence		4	2	2014	2018
Schizophrenia	C0036341	GRAMD1B	57476	Q3KR37	GRAM domain containing 1B		7	0.815	0.241	0.99987	0.1	no reported evidence		4	2	2014	2018
Schizophrenia	C0036341	IMMP2L	83943	Q96T52	inner mitochondrial membrane peptidase subunit 2		17	0.72	0.345	0.010881	0.1	no reported evidence		4	2	2014	2018
Schizophrenia	C0036341	CNTN4	152330	Q8IWV2	contactin 4		37	0.685	0.483	2.3647E-06	0.1	no reported evidence		4	2	2014	2018
Schizophrenia	C0036341	HCN1	348980	O60741	hyperpolarization activated cyclic nucleotide gated potassium channel 1		82	0.6	0.379	0.99988	0.1	no reported evidence		4	2	2014	2018
Schizophrenia	C0036341	BORCS7-ASMT	100528007		BORCS7-ASMT readthrough (NMD candidate)		17	0.799	0.103		0.1	no reported evidence		4	6	2013	2017
Schizophrenia	C0036341	TMX2-CTNND1	100528016		TMX2-CTNND1 readthrough (NMD candidate)		2	0.928	0.034		0.1	no reported evidence		4	2	2014	2018
Schizophrenia	C0036341	EP300-AS1	101927279		EP300 antisense RNA 1		2	0.928	0.034		0.1	no reported evidence		4	1	2014	2018
Schizophrenia	C0036341	ATP5F1A	498	P25705	ATP synthase F1 subunit alpha	hydrolase; nucleic acid binding; receptor; transporter	49	0.639	0.448		0.04	no reported evidence	1	4	0	2006	2015
Schizophrenia	C0036341	CYP2B6	1555	P20813	cytochrome P450 family 2 subfamily B member 6		306	0.437	0.828	3.4958E-10	0.04	no reported evidence	1	4	0	2005	2011
Schizophrenia	C0036341	DMD	1756	P11532	dystrophin		299	0.477	0.724	1	0.04	no reported evidence	1	4	0	1993	2004
Schizophrenia	C0036341	GCLM	2730	P48507	glutamate-cysteine ligase modifier subunit	ligase	48	0.624	0.517	0.99037	0.04	no reported evidence	0.666666667	4	0	2006	2009
Schizophrenia	C0036341	MFGE8	4240	Q08431	milk fat globule-EGF factor 8 protein	cell adhesion molecule; hydrolase; receptor; signaling molecule	53	0.616	0.655	0.000039361	0.04	no reported evidence	1	4	0	2005	2009
Schizophrenia	C0036341	MGAT1	4245	P26572	mannosyl (alpha-1,3-)-glycoprotein beta-1,2-N-acetylglucosaminyltransferase		20	0.727	0.345	0.99104	0.04	no reported evidence	0.75	4	0	2006	2016
Schizophrenia	C0036341	YWHAH	7533	Q04917	tyrosine 3-monooxygenase/tryptophan 5-monooxygenase activation protein eta	chaperone	18	0.743	0.207	0.7893	0.04	no reported evidence	1	4	0	1999	2009
Schizophrenia	C0036341	ACKR3	57007	P25106	atypical chemokine receptor 3		181	0.494	0.759	0.37575	0.04	no reported evidence	1	4	0	2011	2018
Schizophrenia	C0036341	BCL9	607	O00512	B cell CLL/lymphoma 9		36	0.656	0.448	0.43512	0.43	no reported evidence	1	3	1	2011	2016
Schizophrenia	C0036341	SETD1A	9739	O15047	SET domain containing 1A		33	0.681	0.379	1	0.43	no reported evidence	1	3	5	2014	2016
Schizophrenia	C0036341	TSPAN18	90139	Q96SJ8	tetraspanin 18		4	0.857	0.172	0.079304	0.43	no reported evidence	1	3	3	2012	2016
Schizophrenia	C0036341	NKAPL	222698	Q5M9Q1	NFKB activating protein like		2	0.928	0.138	0.000064372	0.43	no reported evidence	1	3	2	2012	2015
Schizophrenia	C0036341	CACNA1B	774	Q00975	calcium voltage-gated channel subunit alpha1 B		21	0.834	0.069	0.99996	0.42	no reported evidence	1	3	1	2011	2017
Schizophrenia	C0036341	DDR1	780	Q08345	discoidin domain receptor tyrosine kinase 1		118	0.533	0.69	5.1755E-06	0.42	no reported evidence	1	3	2	2007	2018
Schizophrenia	C0036341	CHRNA5	1138	P30532	cholinergic receptor nicotinic alpha 5 subunit	receptor; transporter	81	0.598	0.414	1.8051E-06	0.42	no reported evidence	1	3	2	2012	2018
Schizophrenia	C0036341	HLA-B	3106	P01889;P03989;P10319;P18463;P18464;P18465;P30460;P30461;P30462;P30464;P30466;P30475;P30479;P30480;P30481;P30483;P30484;P30485;P30486;P30487;P30488;P30490;P30491;P30492;P30493;P30495;P30498;P30685;Q04826;Q29718;Q29836;Q29940;Q31610;Q31612;Q95365	major histocompatibility complex, class I, B		366	0.423	0.828	0.0001994	0.42	no reported evidence	1	3	3	2006	2018
Schizophrenia	C0036341	ITIH1	3697	P19827	inter-alpha-trypsin inhibitor heavy chain 1	enzyme modulator	17	0.752	0.241	4.1112E-32	0.42	no reported evidence	1	3	3	2011	2015
Schizophrenia	C0036341	NLGN1	22871	Q8N2Q7	neuroligin 1		16	0.752	0.31	0.8823	0.42	no reported evidence	1	3	2	2012	2016
Schizophrenia	C0036341	PBRM1	55193	Q86U86	polybromo 1		73	0.59	0.517	1	0.42	no reported evidence	1	3	1	2011	2017
Schizophrenia	C0036341	FGFR1	2260	P11362	fibroblast growth factor receptor 1		623	0.388	0.759	0.99964	0.41	no reported evidence	1	3	1	2006	2018
Schizophrenia	C0036341	AMBRA1	55626	Q9C0C7	autophagy and beclin 1 regulator 1		7	0.886	0.103	1	0.41	no reported evidence	1	3	5	2013	2017
Schizophrenia	C0036341	ZSCAN31	64288	Q96LW9	zinc finger and SCAN domain containing 31		9	0.815	0.207	4.8245E-08	0.41	no reported evidence	1	3	2	2015	2016
Schizophrenia	C0036341	SYNGAP1	8831	Q96PV0	synaptic Ras GTPase activating protein 1	enzyme modulator	65	0.667	0.345	1	0.4	no reported evidence	1	3	1	2009	2018
Schizophrenia	C0036341	ADCYAP1R1	117	P41586	ADCYAP receptor type I		50	0.633	0.483	2.4985E-08	0.33	no reported evidence	1	3	0	2008	2017
Schizophrenia	C0036341	CHAT	1103	P28329	choline O-acetyltransferase	transferase	119	0.559	0.655	4.8596E-11	0.33	no reported evidence	1	3	0	2000	2007
Schizophrenia	C0036341	CHRM4	1132	P08173	cholinergic receptor muscarinic 4	receptor	31	0.799	0.172	0.97315	0.33	no reported evidence	1	3	1	2003	2013
Schizophrenia	C0036341	CCR5	1234	P51681	C-C motif chemokine receptor 5 (gene/pseudogene)		303	0.431	0.897	5.2544E-10	0.33	no reported evidence	1	3	0	2006	2016
Schizophrenia	C0036341	CSF2RB	1439	P32927	colony stimulating factor 2 receptor beta common subunit	receptor	17	0.752	0.31	0.11006	0.33	no reported evidence	1	3	3	2008	2011
Schizophrenia	C0036341	CTNNB1	1499	P35222	catenin beta 1		412	0.417	0.759	0.99999	0.33	no reported evidence	1	3	0	2011	2016
Schizophrenia	C0036341	CYP3A4	1576	P08684	cytochrome P450 family 3 subfamily A member 4	oxidoreductase	178	0.492	0.793	5.3676E-11	0.33	no reported evidence	1	3	0	2009	2015
Schizophrenia	C0036341	DNM1	1759	Q05193	dynamin 1	cytoskeletal protein; enzyme modulator; hydrolase	64	0.667	0.345	0.9988	0.33	no reported evidence	1	3	0	2009	2016
Schizophrenia	C0036341	EGR4	1961	Q05215	early growth response 4	nucleic acid binding; transcription factor	12	0.762	0.414	0.0059427	0.33	no reported evidence	1	3	1	2007	2013
Schizophrenia	C0036341	ELAVL2	1993	Q12926	ELAV like RNA binding protein 2		59	0.6	0.621	0.99245	0.33	no reported evidence	1	3	0	2011	2013
Schizophrenia	C0036341	ESR2	2100	Q92731	estrogen receptor 2	nucleic acid binding; receptor; transcription factor	297	0.445	0.828	5.3879E-08	0.33	no reported evidence	0.666666667	3	0	2002	2012
Schizophrenia	C0036341	GNAL	2774	P38405	G protein subunit alpha L	enzyme modulator	41	0.659	0.31	0.99839	0.33	no reported evidence	1	3	0	2001	2005
Schizophrenia	C0036341	MCHR1	2847	Q99705	melanin concentrating hormone receptor 1	receptor	25	0.69	0.31	0.000034967	0.33	no reported evidence	1	3	0	2006	2012
Schizophrenia	C0036341	HDAC2	3066	Q92769	histone deacetylase 2	hydrolase; nucleic acid binding; oxidoreductase	119	0.534	0.759	0.99997	0.33	no reported evidence	1	3	0	2012	2017
Schizophrenia	C0036341	HK1	3098	P19367	hexokinase 1		110	0.572	0.586	0.91445	0.33	no reported evidence	1	3	0	2009	2014
Schizophrenia	C0036341	IL3RA	3563	P26951	interleukin 3 receptor subunit alpha	defense/immunity protein; signaling molecule	32	0.663	0.517	4.0794E-26	0.33	no reported evidence	1	3	2	2007	2009
Schizophrenia	C0036341	IL18	3606	Q14116	interleukin 18		437	0.404	0.862	0.029184	0.33	no reported evidence	0.5	3	2	2008	2016
Schizophrenia	C0036341	JUN	3725	P05412	Jun proto-oncogene, AP-1 transcription factor subunit	nucleic acid binding; transcription factor	213	0.473	0.828	0.64845	0.33	no reported evidence	1	3	0	2003	2010
Schizophrenia	C0036341	KPNA3	3839	O00505	karyopherin subunit alpha 3	transfer/carrier protein	6	0.815	0.207	0.9576	0.33	no reported evidence	1	3	0	2005	2013
Schizophrenia	C0036341	MYO9B	4650	Q13459	myosin IXB		36	0.707	0.517	1	0.33	no reported evidence	0.3333333	3	0	2008	2015
Schizophrenia	C0036341	OPA1	4976	O60313	OPA1, mitochondrial dynamin like GTPase	cytoskeletal protein; enzyme modulator; hydrolase	150	0.555	0.621	0.99792	0.33	no reported evidence	1	3	0	2009	2011
Schizophrenia	C0036341	PAFAH1B1	5048	P43034	platelet activating factor acetylhydrolase 1b regulatory subunit 1		175	0.516	0.655	0.99994	0.33	no reported evidence	1	3	0	2006	2008
Schizophrenia	C0036341	PDYN	5173	P01213	prodynorphin	signaling molecule	172	0.528	0.414	0.00013252	0.33	no reported evidence	0.3333333	3	0	2001	2005
Schizophrenia	C0036341	PTPRZ1	5803	P23471	protein tyrosine phosphatase, receptor type Z1	hydrolase; phosphatase; receptor	36	0.656	0.448	0.98839	0.33	no reported evidence	0.6666667	3	0	2008	2013
Schizophrenia	C0036341	RHD	6007	Q02161	Rh blood group D antigen	transporter	35	0.659	0.448	0.000030009	0.33	no reported evidence	1	3	0	2003	2009
Schizophrenia	C0036341	SLC1A6	6511	P48664	solute carrier family 1 member 6	transporter	8	0.785	0.103	0.78715	0.33	no reported evidence	1	3	1	2002	2007
Schizophrenia	C0036341	SLC6A12	6539	P48065	solute carrier family 6 member 12	transporter	9	0.815	0.207	5.8914E-09	0.33	no reported evidence	1	3	0	2011	2015
Schizophrenia	C0036341	SREBF1	6720	P36956	sterol regulatory element binding transcription factor 1		90	0.57	0.517	0.01871	0.33	no reported evidence	1	3	1	2010	2018
Schizophrenia	C0036341	TBP	6908	P20226	TATA-box binding protein	nucleic acid binding; transcription factor	125	0.564	0.793	0.068906	0.33	no reported evidence	1	3	0	2006	2012
Schizophrenia	C0036341	TGM2	7052	P21980	transglutaminase 2	transferase	171	0.499	0.69	6.9566E-18	0.33	no reported evidence	1	3	0	2009	2016
Schizophrenia	C0036341	UFD1	7353	Q92890	ubiquitin recognition factor in ER associated degradation 1		76	0.63	0.552		0.33	no reported evidence	1	3	0	2001	2014
Schizophrenia	C0036341	VSNL1	7447	P62760	visinin like 1		40	0.652	0.345	0.48894	0.33	no reported evidence	1	3	0	2008	2013
Schizophrenia	C0036341	XRCC1	7515	P18887	X-ray repair cross complementing 1		264	0.449	0.828	4.7623E-09	0.33	no reported evidence	1	3	1	2008	2016
Schizophrenia	C0036341	DGCR6	8214	Q14129	DiGeorge syndrome critical region gene 6		53	0.69	0.448	1.2607E-10	0.33	no reported evidence	1	3	0	2002	2005
Schizophrenia	C0036341	PLA2G4C	8605	Q9UP65	phospholipase A2 group IVC	hydrolase	14	0.743	0.276	5.7303E-12	0.33	no reported evidence	1	3	1	2006	2018
Schizophrenia	C0036341	RGS9	8787	O75916	regulator of G protein signaling 9		18	0.743	0.172	4.0283E-14	0.33	no reported evidence	1	3	0	2006	2009
Schizophrenia	C0036341	PHOX2B	8929	Q99453	paired like homeobox 2b		103	0.611	0.483	0.94422	0.33	no reported evidence	0.6666667	3	0	2004	2011
Schizophrenia	C0036341	DLGAP1	9229	O14490	DLG associated protein 1	transmembrane receptor regulatory/adaptor protein	10	0.815	0.172	0.9983	0.33	no reported evidence	0.3333333	3	0	2003	2013
Schizophrenia	C0036341	NDST3	9348	O95803	N-deacetylase and N-sulfotransferase 3		4	0.857	0.138	0.000010059	0.33	no reported evidence	1	3	0	2014	2016
Schizophrenia	C0036341	ARHGEF11	9826	O15085	Rho guanine nucleotide exchange factor 11		13	0.799	0.276	1	0.33	no reported evidence	1	3	0	2003	2015
Schizophrenia	C0036341	CAMKK2	10645	Q96RR4	calcium/calmodulin dependent protein kinase kinase 2		37	0.659	0.517	0.076307	0.33	no reported evidence	1	3	2	2015	2016
Schizophrenia	C0036341	ASTN2	23245	O75129	astrotactin 2		32	0.69	0.379	0.9996	0.33	no reported evidence	1	3	0	2008	2016
Schizophrenia	C0036341	BACE1	23621	P56817	beta-secretase 1	hydrolase; protease	56	0.616	0.517	0.87664	0.33	no reported evidence	0.5	3	0	2009	2011
Schizophrenia	C0036341	LHX6	26468	Q9UPM6	LIM homeobox 6	nucleic acid binding	5	0.834	0.172	0.99311	0.33	no reported evidence	1	3	0	2013	2016
Schizophrenia	C0036341	B3GAT1	27087	Q9P2W7	beta-1,3-glucuronyltransferase 1	transferase	98	0.554	0.655	0.14718	0.33	no reported evidence	1	3	0	2004	2011
Schizophrenia	C0036341	NRN1	51299	Q9NPD7	neuritin 1		14	0.762	0.172	0.86439	0.33	no reported evidence	1	3	0	2010	2016
Schizophrenia	C0036341	SLC12A5	57468	Q9H2X9	solute carrier family 12 member 5		99	0.584	0.414	1	0.33	no reported evidence	0.6666667	3	0	2011	2012
Schizophrenia	C0036341	NUFIP2	57532	Q7Z417	NUFIP2, FMR1 interacting protein 2		25	0.713	0.31	0.99913	0.33	no reported evidence	1	3	0	2015	2015
Schizophrenia	C0036341	KIF17	57576	Q9P2E2	kinesin family member 17	cytoskeletal protein	3	0.928	0.138	3.1991E-15	0.33	no reported evidence	1	3	0	2011	2016
Schizophrenia	C0036341	PPP1R9B	84687	Q96SB3	protein phosphatase 1 regulatory subunit 9B		24	0.713	0.241	0.99969	0.33	no reported evidence	1	3	0	2004	2009
Schizophrenia	C0036341	PTPN5	84867	P54829	protein tyrosine phosphatase, non-receptor type 5		19	0.743	0.379	0.00098785	0.33	no reported evidence	1	3	0	2012	2016
Schizophrenia	C0036341	CMYA5	202333	Q8N3K9	cardiomyopathy associated 5		11	0.785	0.345	6.4113E-54	0.33	no reported evidence	1	3	8	2012	2015
Schizophrenia	C0036341	NPSR1	387129	Q6W5P4	neuropeptide S receptor 1	receptor	45	0.639	0.379	5.4691E-09	0.33	no reported evidence	0.5	3	1	2007	2014
Schizophrenia	C0036341	LINC00271	100131814	P0C7V0	long intergenic non-protein coding RNA 271		4	0.886	0.103		0.33	no reported evidence	0.6666667	3	2	2006	2010
Schizophrenia	C0036341	ACP1	52	P24666	acid phosphatase 1		84	0.582	0.655	1.7915E-08	0.32	no reported evidence	1	3	0	1990	2018
Schizophrenia	C0036341	CAMK2B	816	Q13554	calcium/calmodulin dependent protein kinase II beta		26	0.69	0.345	0.90995	0.32	no reported evidence		3	0	2001	2010
Schizophrenia	C0036341	CETN1	1068	Q12798	centrin 1	calcium-binding protein	65	0.596	0.621	0.21018	0.32	no reported evidence	1	3	0	2012	2016
Schizophrenia	C0036341	CYP3A5	1577	P20815	cytochrome P450 family 3 subfamily A member 5	oxidoreductase	110	0.541	0.724	5.1175E-15	0.32	no reported evidence	1	3	0	2008	2011
Schizophrenia	C0036341	DBN1	1627	Q16643	drebrin 1	cytoskeletal protein	25	0.69	0.414	0.99492	0.32	no reported evidence	1	3	0	2004	2013
Schizophrenia	C0036341	FGFR2	2263	P21802	fibroblast growth factor receptor 2		665	0.398	0.759	0.99747	0.32	no reported evidence	0.666666667	3	0	2009	2013
Schizophrenia	C0036341	GABRA6	2559	Q16445	gamma-aminobutyric acid type A receptor alpha6 subunit	receptor; transporter	29	0.672	0.379	1.6214E-11	0.32	no reported evidence	1	3	1	2005	2014
Schizophrenia	C0036341	GRIN2D	2906	O15399	glutamate ionotropic receptor NMDA type subunit 2D		29	0.735	0.31	0.99997	0.32	no reported evidence	1	3	0	2005	2012
Schizophrenia	C0036341	GRM1	2911	Q13255	glutamate metabotropic receptor 1	receptor	111	0.555	0.586	0.17458	0.32	no reported evidence	1	3	0	2005	2015
Schizophrenia	C0036341	GRM4	2914	Q14833	glutamate metabotropic receptor 4	receptor	19	0.72	0.172	0.99262	0.32	no reported evidence	0.333333333	3	0	2002	2014
Schizophrenia	C0036341	NDUFS1	4719	P28331	NADH:ubiquinone oxidoreductase core subunit S1		84	0.624	0.517	5.5312E-11	0.32	no reported evidence	1	3	0	2007	2015
Schizophrenia	C0036341	NTSR1	4923	P30989	neurotensin receptor 1	receptor	84	0.598	0.517	2.1169E-08	0.32	no reported evidence	1	3	0	2001	2013
Schizophrenia	C0036341	MAPK3	5595	P27361	mitogen-activated protein kinase 3	kinase; transferase	345	0.429	0.828	0.099644	0.32	no reported evidence	1	3	0	2008	2015
Schizophrenia	C0036341	RARA	5914	P10276	retinoic acid receptor alpha	nucleic acid binding; receptor; transcription factor	143	0.515	0.724	0.96438	0.32	no reported evidence	0.6666667	3	0	2005	2014
Schizophrenia	C0036341	VLDLR	7436	P98155	very low density lipoprotein receptor		118	0.572	0.655	1.7676E-11	0.32	no reported evidence	0.6666667	3	0	2002	2008
Schizophrenia	C0036341	SEMA3A	10371	Q14563	semaphorin 3A	signaling molecule	73	0.604	0.655	0.98279	0.32	no reported evidence	0.6666667	3	0	2003	2008
Schizophrenia	C0036341	RASD2	23551	Q96D21	RASD family member 2		8	0.785	0.241	0.52142	0.32	no reported evidence	1	3	1	2009	2016
Schizophrenia	C0036341	SDF4	51150	Q9BRK5	stromal cell derived factor 4	calcium-binding protein	68	0.59	0.621	0.0099177	0.32	no reported evidence	1	3	0	2011	2016
Schizophrenia	C0036341	DGCR8	54487	Q8WYQ5	DGCR8, microprocessor complex subunit		73	0.63	0.621	0.99967	0.31	no reported evidence	1	3	0	2013	2014
Schizophrenia	C0036341	RENBP	5973	P51606	renin binding protein	isomerase	82	0.588	0.655	0.46158	0.13	no reported evidence	1	3	1	2014	2015
Schizophrenia	C0036341	USH1G	124590	Q495M9	USH1 protein network component sans		42	0.69	0.241	0.000041545	0.13	no reported evidence	1	3	0	1998	2002
Schizophrenia	C0036341	PPP2R2B	5521	Q00005	protein phosphatase 2 regulatory subunit Bbeta	hydrolase; phosphatase	66	0.609	0.517	0.98184	0.12	no reported evidence	0.5	3	2	2003	2012
Schizophrenia	C0036341	RBFOX1	54715	Q9NWB1	RNA binding fox-1 homolog 1	nucleic acid binding	73	0.604	0.552	0.95549	0.11	no reported evidence	1	3	3	2016	2017
Schizophrenia	C0036341	CYP26B1	56603	Q9NR63	cytochrome P450 family 26 subfamily B member 1	oxidoreductase	25	0.701	0.379	0.99438	0.11	no reported evidence	1	3	1	2010	2016
Schizophrenia	C0036341	CALN1	83698	Q9BXU9	calneuron 1		5	0.886	0.103	0.018902	0.11	no reported evidence	1	3	2	2016	2017
Schizophrenia	C0036341	CLCN3	1182	P51790	chloride voltage-gated channel 3	transporter	35	0.667	0.483	0.99976	0.1	no reported evidence		3	2	2014	2018
Schizophrenia	C0036341	ETF1	2107	P62495	eukaryotic translation termination factor 1		8	0.785	0.172	0.9967	0.1	no reported evidence		3	1	2014	2018
Schizophrenia	C0036341	FHIT	2272	P49789	fragile histidine triad		277	0.45	0.828	0.029167	0.1	no reported evidence		3	1	2013	2018
Schizophrenia	C0036341	MAN2A1	4124	Q16706	mannosidase alpha class 2A member 1		13	0.752	0.31	1.6232E-10	0.1	no reported evidence		3	1	2014	2017
Schizophrenia	C0036341	TCF20	6942	Q9UGU0	transcription factor 20	transcription factor	9	0.815	0.241	1	0.1	no reported evidence		3	2	2014	2018
Schizophrenia	C0036341	CUL3	8452	Q13618	cullin 3	ligase	45	0.639	0.483	0.99949	0.1	no reported evidence		3	1	2014	2017
Schizophrenia	C0036341	CACNA1I	8911	Q9P0X4	calcium voltage-gated channel subunit alpha1 I	transporter	12	0.773	0.207	1	0.1	no reported evidence		3	4	2016	2018
Schizophrenia	C0036341	ZNF536	9745	O15090	zinc finger protein 536		14	0.762	0.241	0.99948	0.1	no reported evidence		3	1	2014	2017
Schizophrenia	C0036341	AKT3	10000	Q9Y243	AKT serine/threonine kinase 3	calcium-binding protein; kinase; transfer/carrier protein; transferase	110	0.558	0.621	0.99956	0.1	no reported evidence		3	3	2013	2017
Schizophrenia	C0036341	IGSF9B	22997	Q9UPX0	immunoglobulin superfamily member 9B		1	1	0.034	0.98865	0.1	no reported evidence		3	1	2014	2017
Schizophrenia	C0036341	SATB2	23314	Q9UPW6	SATB homeobox 2	nucleic acid binding; transcription factor	130	0.588	0.517	0.99999	0.1	no reported evidence		3	2	2014	2017
Schizophrenia	C0036341	ZSWIM6	57688	Q9HCJ5	zinc finger SWIM-type containing 6		48	0.681	0.379	1	0.1	no reported evidence		3	3	2013	2018
Schizophrenia	C0036341	BCL11B	64919	Q9C0K0	B cell CLL/lymphoma 11B	transcription factor	72	0.624	0.483	0.98893	0.1	no reported evidence		3	1	2014	2017
Schizophrenia	C0036341	GID4	79018	Q8IVV7	GID complex subunit 4 homolog		1	1	0.034	0.92378	0.1	no reported evidence		3	1	2014	2017
Schizophrenia	C0036341	THOC7	80145	Q6I9Y2	THO complex 7		1	1	0.034	0.0071229	0.1	no reported evidence		3	2	2014	2017
Schizophrenia	C0036341	APOPT1	84334	Q96IL0	apoptogenic 1, mitochondrial		77	0.69	0.414	0.00018744	0.1	no reported evidence		3	1	2014	2018
Schizophrenia	C0036341	SELENOH	280636	Q8IZQ5	selenoprotein H		1	1	0.034		0.1	no reported evidence		3	1	2014	2017
Schizophrenia	C0036341	SOX2-OT	347689		SOX2 overlapping transcript		28	0.685	0.276		0.1	no reported evidence		3	3	2014	2017
Schizophrenia	C0036341	SNORC	389084	Q6UX34	secondary ossification center associated regulator of chondrocyte maturation		1	1	0.034		0.1	no reported evidence		3	1	2013	2017
Schizophrenia	C0036341	LINC02551	100507431		long intergenic non-protein coding RNA 2551		2	0.928	0.034		0.1	no reported evidence		3	1	2014	2018
Schizophrenia	C0036341	LINC01470	101927134		long intergenic non-protein coding RNA 1470		1	1	0.034		0.1	no reported evidence		3	2	2014	2017
Schizophrenia	C0036341	MEF2C-AS1	101929423		MEF2C antisense RNA 1		19	0.886	0.069		0.1	no reported evidence		3	3	2014	2018
Schizophrenia	C0036341	ADRA2B	151	P18089	adrenoceptor alpha 2B	receptor	132	0.545	0.69	2.2049E-06	0.03	no reported evidence	1	3	0	2011	2018
Schizophrenia	C0036341	ALDH2	217	P05091	aldehyde dehydrogenase 2 family member	oxidoreductase	236	0.481	0.862	2.464E-09	0.03	no reported evidence	1	3	1	2010	2017
Schizophrenia	C0036341	APRT	353	P07741	adenine phosphoribosyltransferase		255	0.453	0.724	2.5437E-11	0.03	no reported evidence	1	3	0	1990	2011
Schizophrenia	C0036341	AR	367	P10275	androgen receptor	nucleic acid binding; receptor; transcription factor	564	0.38	0.793	0.98299	0.03	no reported evidence	0.666666667	3	0	1994	2006
Schizophrenia	C0036341	BRS3	680	P32247	bombesin receptor subtype 3		94	0.569	0.69	0.90963	0.03	no reported evidence	1	3	0	2011	2018
Schizophrenia	C0036341	CRYZ	1429	Q08257	crystallin zeta		92	0.554	0.621	6.0743E-23	0.03	no reported evidence	0.666666667	3	0	2003	2013
Schizophrenia	C0036341	DGCR	1714		DiGeorge syndrome chromosome region		25	0.707	0.483		0.03	no reported evidence	1	3	0	1997	2005
Schizophrenia	C0036341	DNASE1L3	1776	Q13609	deoxyribonuclease 1 like 3		59	0.645	0.483	0.000032182	0.03	no reported evidence	1	3	0	1983	2014
Schizophrenia	C0036341	DRP2	1821	Q13474	dystrophin related protein 2		8	0.815	0.103	3.8624E-06	0.03	no reported evidence	1	3	0	2003	2007
Schizophrenia	C0036341	EDNRA	1909	P25101	endothelin receptor type A		259	0.469	0.828	0.99154	0.03	no reported evidence	1	3	0	2011	2018
Schizophrenia	C0036341	FKBP5	2289	Q13451	FK506 binding protein 5	calcium-binding protein; chaperone; isomerase	94	0.572	0.655	0.68166	0.03	no reported evidence	1	3	1	2015	2016
Schizophrenia	C0036341	GAPDH	2597	P04406	glyceraldehyde-3-phosphate dehydrogenase	oxidoreductase	188	0.484	0.793	0.11455	0.03	no reported evidence	1	3	0	2004	2009
Schizophrenia	C0036341	GOT2	2806	P00505	glutamic-oxaloacetic transaminase 2		50	0.624	0.586	0.013764	0.03	no reported evidence	1	3	0	2010	2016
Schizophrenia	C0036341	GPR42	2866	O15529	G protein-coupled receptor 42 (gene/pseudogene)		87	0.577	0.69	0.047652	0.03	no reported evidence	1	3	0	2011	2018
Schizophrenia	C0036341	HSPA4	3308	P34932	heat shock protein family A (Hsp70) member 4		292	0.441	0.793	0.9999	0.03	no reported evidence	1	3	0	2008	2014
Schizophrenia	C0036341	IGF1	3479	P05019	insulin like growth factor 1		715	0.355	0.828	0.28843	0.03	no reported evidence	1	3	0	2007	2009
Schizophrenia	C0036341	LAMC2	3918	Q13753	laminin subunit gamma 2	enzyme modulator; extracellular matrix protein; receptor	400	0.419	0.931	3.5822E-12	0.03	no reported evidence	0.6666667	3	0	1980	2001
Schizophrenia	C0036341	LEPR	3953	P48357	leptin receptor	defense/immunity protein; signaling molecule	264	0.474	0.793	0.99554	0.03	no reported evidence	1	3	1	2007	2011
Schizophrenia	C0036341	MAP2	4133	P11137	microtubule associated protein 2		66	0.598	0.483	1	0.03	no reported evidence	0.5	3	0	2002	2009
Schizophrenia	C0036341	MTNR1B	4544	P49286	melatonin receptor 1B	receptor	52	0.642	0.586	0.00076849	0.03	no reported evidence	0.6666667	3	0	2011	2017
Schizophrenia	C0036341	PIK3CD	5293	O00329	phosphatidylinositol-4,5-bisphosphate 3-kinase catalytic subunit delta	kinase; transferase	487	0.386	0.862	0.99999	0.03	no reported evidence	1	3	0	2012	2013
Schizophrenia	C0036341	PIK3CG	5294	P48736	phosphatidylinositol-4,5-bisphosphate 3-kinase catalytic subunit gamma	kinase; transferase	490	0.385	0.862	1.4942E-06	0.03	no reported evidence	1	3	0	2012	2013
Schizophrenia	C0036341	PLA2G2A	5320	P14555	phospholipase A2 group IIA	hydrolase	148	0.509	0.69	0.10723	0.03	no reported evidence	1	3	0	2006	2007
Schizophrenia	C0036341	RAC1	5879	P63000	Rac family small GTPase 1	enzyme modulator	226	0.47	0.931	0.70654	0.03	no reported evidence	0.6666667	3	0	2006	2016
Schizophrenia	C0036341	SLC1A4	6509	P43007	solute carrier family 1 member 4	transporter	33	0.72	0.276	0.064162	0.03	no reported evidence	1	3	0	2001	2008
Schizophrenia	C0036341	SSTR4	6754	P31391	somatostatin receptor 4	receptor	103	0.558	0.69	2.7722E-13	0.03	no reported evidence	1	3	0	2011	2018
Schizophrenia	C0036341	TYROBP	7305	O43914	TYRO protein tyrosine kinase binding protein		102	0.624	0.621	0.51728	0.03	no reported evidence	1	3	0	2011	2016
Schizophrenia	C0036341	VDR	7421	P11473	vitamin D receptor	nucleic acid binding; receptor; transcription factor	533	0.39	0.793	0.000063488	0.03	no reported evidence	1	3	0	2005	2013
Schizophrenia	C0036341	ERDA1	9030		expanded repeat domain, CAG/CTG 1		10	0.773	0.069		0.03	no reported evidence	0.6666667	3	0	1999	2003
Schizophrenia	C0036341	LPAR2	9170	Q9HBW0	lysophosphatidic acid receptor 2	receptor	120	0.537	0.69	0.04354	0.03	no reported evidence	1	3	0	2011	2018
Schizophrenia	C0036341	CXCR6	10663	O00574	C-X-C motif chemokine receptor 6		133	0.525	0.793	0.000053305	0.03	no reported evidence	1	3	0	2011	2018
Schizophrenia	C0036341	SHANK2	22941	Q9UPX8	SH3 and multiple ankyrin repeat domains 2		27	0.713	0.276	6.0519E-06	0.03	no reported evidence	1	3	1	2012	2016
Schizophrenia	C0036341	MZB1	51237	Q8WU39	marginal zone B and B1 cell specific protein		42	0.636	0.552	0.0017802	0.03	no reported evidence	0.6666667	3	0	2002	2010
Schizophrenia	C0036341	LMO3	55885	Q8TAP4	LIM domain only 3		63	0.621	0.345	0.71406	0.03	no reported evidence	1	3	0	2001	2010
Schizophrenia	C0036341	NPL	80896	Q9BXD5	N-acetylneuraminate pyruvate lyase	lyase	23	0.681	0.345	1.7146E-07	0.03	no reported evidence	0.6666667	3	0	2009	2012
Schizophrenia	C0036341	SLC32A1	140679	Q9H598	solute carrier family 32 member 1	transporter	8	0.799	0.276	0.96673	0.03	no reported evidence	1	3	0	2008	2011
Schizophrenia	C0036341	GSTK1	373156	Q9Y2Q3	glutathione S-transferase kappa 1		269	0.441	0.828	1.7633E-06	0.03	no reported evidence	1	3	0	2011	2016
Schizophrenia	C0036341	SCZD13	100329170		schizophrenia 13		2	0.928	0.034		0.03	no reported evidence	1	3	0	1996	2008
Schizophrenia	C0036341	ERVK-18	100775105	O42043;P63123;Q9QC07	endogenous retrovirus group K member 18		71	0.594	0.69		0.03	no reported evidence	1	3	0	2009	2012
Schizophrenia	C0036341	LOC105369230	105369230		HLA class II histocompatibility antigen, DRB1-4 beta chain		74	0.569	0.724		0.03	no reported evidence	1	3	0	1997	1998
Schizophrenia	C0036341	ZKSCAN4	387032	Q969J2	zinc finger with KRAB and SCAN domains 4		4	0.886	0.207	0.000077823	0.42	no reported evidence	1	2	4	2012	2013
Schizophrenia	C0036341	CDC25C	995	P30307	cell division cycle 25C	hydrolase; phosphatase	50	0.621	0.655	6.4549E-13	0.41	no reported evidence	1	2	1	2013	2016
Schizophrenia	C0036341	MDK	4192	P21741	midkine	signaling molecule	139	0.524	0.655	0.2219	0.41	no reported evidence	1	2	1	2013	2018
Schizophrenia	C0036341	OPCML	4978	Q14982	opioid binding protein/cell adhesion molecule like		36	0.663	0.517	0.25018	0.41	no reported evidence	1	2	2	2012	2016
Schizophrenia	C0036341	PDE4D	5144	Q08499	phosphodiesterase 4D		168	0.572	0.69	0.99996	0.41	no reported evidence	1	2	2	2009	2011
Schizophrenia	C0036341	PLAA	9373	Q9Y263	phospholipase A2 activating protein	enzyme modulator	16	0.752	0.241	0.51387	0.41	no reported evidence	1	2	2	2010	2012
Schizophrenia	C0036341	PSD3	23362	Q9NYI0	pleckstrin and Sec7 domain containing 3		24	0.685	0.379	0.010573	0.41	no reported evidence	1	2	1	2013	2016
Schizophrenia	C0036341	TENM4	26011	Q6N022	teneurin transmembrane protein 4		22	0.72	0.31	1	0.41	no reported evidence	1	2	1	2013	2015
Schizophrenia	C0036341	BCL11A	53335	Q9H165	B cell CLL/lymphoma 11A	transcription factor	111	0.572	0.621	0.97462	0.41	no reported evidence	1	2	1	2015	2016
Schizophrenia	C0036341	ABCA13	154664	Q86UQ4	ATP binding cassette subfamily A member 13	transporter	12	0.773	0.207	4.7827E-112	0.41	no reported evidence	1	2	1	2010	2015
Schizophrenia	C0036341	EML5	161436	Q05BV3	echinoderm microtubule associated protein like 5		8	0.815	0.207	0.00021694	0.41	no reported evidence	1	2	1	2009	2011
Schizophrenia	C0036341	RTKN2	219790	Q8IZC4	rhotekin 2		6	0.815	0.241	5.4531E-15	0.41	no reported evidence	1	2	1	2014	2016
Schizophrenia	C0036341	F2	2147	P00734	coagulation factor II, thrombin	hydrolase; protease	249	0.466	0.793	0.0011245	0.4	no reported evidence		2	1	2015	2018
Schizophrenia	C0036341	KLF12	11278	Q9Y4X4	Kruppel like factor 12	nucleic acid binding; transcription factor	20	0.743	0.379	0.98234	0.4	no reported evidence		2	1	2011	2016
Schizophrenia	C0036341	ADARB1	104	P78563	adenosine deaminase, RNA specific B1	defense/immunity protein; enzyme modulator; hydrolase; nucleic acid binding	39	0.656	0.586	0.98436	0.32	no reported evidence	1	2	0	2012	2014
Schizophrenia	C0036341	ADM	133	P35318	adrenomedullin	signaling molecule	246	0.471	0.724	0.034615	0.32	no reported evidence	1	2	0	2004	2008
Schizophrenia	C0036341	ALDH1A1	216	P00352	aldehyde dehydrogenase 1 family member A1	oxidoreductase	132	0.515	0.724	0.9599	0.32	no reported evidence	1	2	0	2004	2010
Schizophrenia	C0036341	ALOX12	239	P18054	arachidonate 12-lipoxygenase, 12S type	oxidoreductase	76	0.596	0.621	6.6067E-16	0.32	no reported evidence	1	2	0	2010	2014
Schizophrenia	C0036341	AQP4	361	P55087	aquaporin 4	transporter	132	0.525	0.793	0.002775	0.32	no reported evidence	0.5	2	0	2006	2012
Schizophrenia	C0036341	CCND1	595	P24385	cyclin D1	enzyme modulator	589	0.365	0.828	0.90065	0.32	no reported evidence	1	2	0	1999	2009
Schizophrenia	C0036341	BCL2	596	P10415	BCL2, apoptosis regulator	signaling molecule	987	0.312	0.862	0.56705	0.32	no reported evidence	0.5	2	0	2009	2015
Schizophrenia	C0036341	CALB1	793	P05937	calbindin 1		31	0.676	0.448	0.29126	0.32	no reported evidence	1	2	0	2009	2014
Schizophrenia	C0036341	SEPT7	989	Q16181	septin 7	cytoskeletal protein; enzyme modulator	7	0.815	0.103	0.99914	0.32	no reported evidence	1	2	0	2010	2011
Schizophrenia	C0036341	CHGA	1113	P10645	chromogranin A		115	0.54	0.621	0.032323	0.32	no reported evidence	1	2	1	2004	2006
Schizophrenia	C0036341	CHRNB2	1141	P17787	cholinergic receptor nicotinic beta 2 subunit	receptor; transporter	86	0.619	0.207	0.00077392	0.32	no reported evidence	0.5	2	0	2007	2008
Schizophrenia	C0036341	CKB	1152	P12277	creatine kinase B	kinase; transferase	45	0.636	0.483	0.59348	0.32	no reported evidence	1	2	0	2009	2012
Schizophrenia	C0036341	CLU	1191	P10909	clusterin		266	0.456	0.793	0.00005687	0.32	no reported evidence	1	2	1	2011	2016
Schizophrenia	C0036341	MAPK14	1432	Q16539	mitogen-activated protein kinase 14	kinase; transferase	270	0.449	0.862	0.77511	0.32	no reported evidence	1	2	1	2008	2010
Schizophrenia	C0036341	CSNK1E	1454	P49674	casein kinase 1 epsilon	kinase; transferase	23	0.707	0.414	0.99923	0.32	no reported evidence	1	2	0	2013	2013
Schizophrenia	C0036341	CTNND2	1501	Q9UQB3	catenin delta 2	cytoskeletal protein	100	0.596	0.483	1	0.32	no reported evidence	1	2	0	2009	2014
Schizophrenia	C0036341	CYP2E1	1571	P05181	cytochrome P450 family 2 subfamily E member 1		212	0.473	0.759	3.8507E-07	0.32	no reported evidence	1	2	4	1997	2012
Schizophrenia	C0036341	EFNB2	1948	P52799	ephrin B2	signaling molecule	57	0.621	0.552	0.98997	0.32	no reported evidence	1	2	0	2011	2017
Schizophrenia	C0036341	FABP5	2171	Q01469	fatty acid binding protein 5		44	0.633	0.552	0.04679	0.32	no reported evidence	0.5	2	0	2010	2015
Schizophrenia	C0036341	FOLH1	2346	Q04609	folate hydrolase 1	hydrolase; protease	75	0.584	0.724	2.2741E-08	0.32	no reported evidence	1	2	0	2004	2009
Schizophrenia	C0036341	GABRB1	2560	P18505	gamma-aminobutyric acid type A receptor beta1 subunit	receptor; transporter	34	0.696	0.345	0.9813	0.32	no reported evidence	1	2	0	2011	2014
Schizophrenia	C0036341	GCLC	2729	P48506	glutamate-cysteine ligase catalytic subunit	ligase	114	0.548	0.655	0.56748	0.32	no reported evidence	0.5	2	0	2007	2011
Schizophrenia	C0036341	GLO1	2739	Q04760	glyoxalase I		71	0.592	0.621	8.6034E-07	0.32	no reported evidence	1	2	0	2010	2015
Schizophrenia	C0036341	GNB3	2784	P16520	G protein subunit beta 3	enzyme modulator; hydrolase	139	0.533	0.724	2.9246E-11	0.32	no reported evidence	1	2	1	2005	2007
Schizophrenia	C0036341	GRIA3	2892	P42263	glutamate ionotropic receptor AMPA type subunit 3		60	0.648	0.414	0.99979	0.32	no reported evidence	1	2	3	2008	2013
Schizophrenia	C0036341	GSK3A	2931	P49840	glycogen synthase kinase 3 alpha	kinase; transferase	30	0.667	0.345	0.99917	0.32	no reported evidence	1	2	0	2005	2015
Schizophrenia	C0036341	GSN	2934	P06396	gelsolin	cytoskeletal protein	168	0.498	0.828	3.4116E-11	0.32	no reported evidence	1	2	0	2005	2007
Schizophrenia	C0036341	GSTA1	2938	P08263	glutathione S-transferase alpha 1		74	0.579	0.621	9.1816E-06	0.32	no reported evidence	1	2	0	2011	2013
Schizophrenia	C0036341	HCRTR1	3061	O43613	hypocretin receptor 1	receptor	27	0.713	0.241	0.00017004	0.32	no reported evidence	1	2	1	2005	2008
Schizophrenia	C0036341	HMOX1	3162	P09601	heme oxygenase 1	oxidoreductase	460	0.403	0.862	0.0078856	0.32	no reported evidence	1	2	0	2012	2018
Schizophrenia	C0036341	HSPA9	3313	P38646	heat shock protein family A (Hsp70) member 9		110	0.567	0.724	0.97927	0.32	no reported evidence	1	2	0	2010	2013
Schizophrenia	C0036341	IGF2	3481	P01344	insulin like growth factor 2		505	0.399	0.828	0.046895	0.32	no reported evidence	1	2	0	2009	2015
Schizophrenia	C0036341	IL10RA	3587	Q13651	interleukin 10 receptor subunit alpha	defense/immunity protein; receptor	42	0.652	0.621	0.022801	0.32	no reported evidence	1	2	0	2007	2016
Schizophrenia	C0036341	IMPA2	3613	O14732	inositol monophosphatase 2	hydrolase; phosphatase	21	0.696	0.276	0.001106	0.32	no reported evidence	1	2	1	2001	2017
Schizophrenia	C0036341	KCNQ2	3785	O43526	potassium voltage-gated channel subfamily Q member 2		127	0.557	0.483	0.99997	0.32	no reported evidence	1	2	1	2008	2013
Schizophrenia	C0036341	KCNS3	3790	Q9BQ31	potassium voltage-gated channel modifier subfamily S member 3		4	0.886	0.103	0.0011922	0.32	no reported evidence	1	2	0	2013	2014
Schizophrenia	C0036341	LMX1A	4009	Q8TE12	LIM homeobox transcription factor 1 alpha	nucleic acid binding	19	0.72	0.276	0.98929	0.32	no reported evidence	1	2	1	2010	2016
Schizophrenia	C0036341	LPL	4023	P06858	lipoprotein lipase	hydrolase; storage protein	203	0.504	0.724	7.2264E-10	0.32	no reported evidence	1	2	0	2008	2012
Schizophrenia	C0036341	MDH1	4190	P40925	malate dehydrogenase 1	oxidoreductase	19	0.735	0.276	0.92139	0.32	no reported evidence	1	2	0	2004	2009
Schizophrenia	C0036341	MET	4233	P08581	MET proto-oncogene, receptor tyrosine kinase		407	0.405	0.793	0.9942	0.32	no reported evidence	1	2	0	2005	2010
Schizophrenia	C0036341	KMT2A	4297	Q03164	lysine methyltransferase 2A		311	0.46	0.793	1	0.32	no reported evidence	1	2	0	2007	2009
Schizophrenia	C0036341	MTHFD1	4522	P11586	methylenetetrahydrofolate dehydrogenase, cyclohydrolase and formyltetrahydrofolate synthetase 1	ligase	57	0.602	0.621	0.031118	0.32	no reported evidence	1	2	0	2007	2011
Schizophrenia	C0036341	MTNR1A	4543	P48039	melatonin receptor 1A	receptor	34	0.663	0.586	6.9126E-07	0.32	no reported evidence	1	2	0	2011	2012
Schizophrenia	C0036341	NEUROG1	4762	Q92886	neurogenin 1	nucleic acid binding; transcription factor	19	0.72	0.276	0.00023376	0.32	no reported evidence	1	2	0	2007	2009
Schizophrenia	C0036341	NGFR	4804	P08138	nerve growth factor receptor	receptor	160	0.508	0.724	0.29947	0.32	no reported evidence	1	2	0	2008	2015
Schizophrenia	C0036341	NQO2	4835	P16083	N-ribosyldihydronicotinamide:quinone reductase 2		55	0.624	0.448	9.9547E-07	0.32	no reported evidence	0.5	2	0	2005	2010
Schizophrenia	C0036341	NNMT	4837	P40261	nicotinamide N-methyltransferase	transferase	54	0.604	0.552	6.0376E-08	0.32	no reported evidence	1	2	1	2012	2015
Schizophrenia	C0036341	NPAS2	4862	Q99743	neuronal PAS domain protein 2		35	0.659	0.345	1	0.32	no reported evidence	1	2	0	2010	2015
Schizophrenia	C0036341	NPY1R	4886	P25929	neuropeptide Y receptor Y1		46	0.63	0.345	0.041949	0.32	no reported evidence	0.5	2	0	2004	2012
Schizophrenia	C0036341	PAK2	5062	Q13177	p21 (RAC1) activated kinase 2		35	0.735	0.31	0.97251	0.32	no reported evidence	1	2	0	2010	2012
Schizophrenia	C0036341	PAWR	5074	Q96IZ0	pro-apoptotic WT1 regulator		91	0.562	0.759	0.089642	0.32	no reported evidence	0.5	2	2	2008	2008
Schizophrenia	C0036341	PAX6	5080	P26367	paired box 6		250	0.479	0.655	0.99965	0.32	no reported evidence	1	2	0	1999	2014
Schizophrenia	C0036341	PDGFRB	5159	P09619	platelet derived growth factor receptor beta		340	0.457	0.655	0.74901	0.32	no reported evidence	1	2	3	2008	2011
Schizophrenia	C0036341	PON1	5444	P27169	paraoxonase 1		324	0.443	0.828	8.9806E-11	0.32	no reported evidence	0.5	2	0	2002	2009
Schizophrenia	C0036341	PPP3R1	5534	P63098	protein phosphatase 3 regulatory subunit B, alpha		16	0.743	0.276	0.42139	0.32	no reported evidence	1	2	1	2003	2008
Schizophrenia	C0036341	PRKCA	5578	P17252	protein kinase C alpha	calcium-binding protein; kinase; transfer/carrier protein; transferase	125	0.535	0.655	0.33866	0.32	no reported evidence	1	2	1	2011	2011
Schizophrenia	C0036341	RGS2	5997	P41220	regulator of G protein signaling 2	enzyme modulator	69	0.598	0.655	6.9195E-06	0.32	no reported evidence	0.5	2	0	2008	2010
Schizophrenia	C0036341	SRSF1	6426	Q07955	serine and arginine rich splicing factor 1	nucleic acid binding	54	0.609	0.552	0.98191	0.32	no reported evidence	1	2	0	2005	2014
Schizophrenia	C0036341	SREBF2	6721	Q12772	sterol regulatory element binding transcription factor 2		65	0.611	0.517	0.57193	0.32	no reported evidence	1	2	0	2010	2015
Schizophrenia	C0036341	STX1A	6804	Q16623	syntaxin 1A	membrane traffic protein	51	0.652	0.621	0.98227	0.32	no reported evidence	0.5	2	0	2004	2008
Schizophrenia	C0036341	SYN1	6853	P17600	synapsin I	cytoskeletal protein; membrane traffic protein	46	0.659	0.345	0.98889	0.32	no reported evidence	1	2	0	2010	2013
Schizophrenia	C0036341	TACR3	6870	P29371	tachykinin receptor 3		91	0.582	0.552	2.4802E-17	0.32	no reported evidence	0.5	2	0	2008	2010
Schizophrenia	C0036341	TAP2	6891	Q03519	transporter 2, ATP binding cassette subfamily B member	hydrolase; protease	87	0.555	0.759	9.8729E-11	0.32	no reported evidence	0.5	2	0	2005	2014
Schizophrenia	C0036341	TDO2	6999	P48775	tryptophan 2,3-dioxygenase	oxidoreductase	29	0.713	0.276	4.4341E-09	0.32	no reported evidence	1	2	0	2006	2009
Schizophrenia	C0036341	TGFB1	7040	P01137	transforming growth factor beta 1	signaling molecule	847	0.336	0.931	0.17182	0.32	no reported evidence	1	2	0	2014	2016
Schizophrenia	C0036341	NR2E1	7101	Q9Y466	nuclear receptor subfamily 2 group E member 1	nucleic acid binding; receptor; transcription factor	24	0.727	0.345	0.99886	0.32	no reported evidence	1	2	0	2008	2016
Schizophrenia	C0036341	TNFRSF1B	7133	P20333	TNF receptor superfamily member 1B		230	0.467	0.828	0.82467	0.32	no reported evidence	0.5	2	0	2001	2011
Schizophrenia	C0036341	UCP2	7351	P55851	uncoupling protein 2		148	0.53	0.69	1.3475E-10	0.32	no reported evidence	1	2	2	2007	2012
Schizophrenia	C0036341	VIP	7432	P01282	vasoactive intestinal peptide	signaling molecule	152	0.526	0.759	0.00039321	0.32	no reported evidence	1	2	0	2014	2014
Schizophrenia	C0036341	ZNF74	7625	Q16587	zinc finger protein 74		4	0.857	0.345	1.8558E-06	0.32	no reported evidence	1	2	0	2001	2003
Schizophrenia	C0036341	LRP8	7804	Q14114	LDL receptor related protein 8		29	0.707	0.207	0.99994	0.32	no reported evidence	0.5	2	2	2008	2012
Schizophrenia	C0036341	ESS2	8220	Q96DF8	ess-2 splicing factor homolog		47	0.707	0.448		0.32	no reported evidence	1	2	0	2003	2007
Schizophrenia	C0036341	IL18R1	8809	Q13478	interleukin 18 receptor 1	receptor	116	0.529	0.793	8.7514E-06	0.32	no reported evidence	1	2	1	2007	2016
Schizophrenia	C0036341	HCAR3	8843	P49019	hydroxycarboxylic acid receptor 3		34	0.659	0.552	1.0349E-07	0.32	no reported evidence	0.5	2	0	2008	2009
Schizophrenia	C0036341	MBD2	8932	Q9UBB5	methyl-CpG binding domain protein 2		123	0.524	0.69	0.90362	0.32	no reported evidence	1	2	0	1997	2015
Schizophrenia	C0036341	SLC6A5	9152	Q9Y345	solute carrier family 6 member 5	transporter	48	0.69	0.379	1.0234E-14	0.32	no reported evidence	1	2	0	2008	2012
Schizophrenia	C0036341	NRXN3	9369	Q9HDB5;Q9Y4C0	neurexin 3		41	0.696	0.379	1	0.32	no reported evidence	1	2	3	2010	2013
Schizophrenia	C0036341	SLC25A27	9481	O95847	solute carrier family 25 member 27		8	0.799	0.172	0.00028662	0.32	no reported evidence	1	2	2	2007	2011
Schizophrenia	C0036341	PRDX6	9588	P30041	peroxiredoxin 6	oxidoreductase	56	0.596	0.586	0.000048138	0.32	no reported evidence	1	2	0	2009	2009
Schizophrenia	C0036341	RIMS2	9699	Q9UQ26	regulating synaptic membrane exocytosis 2	enzyme modulator	181	0.489	0.759	1	0.32	no reported evidence	1	2	0	2007	2009
Schizophrenia	C0036341	DOCK4	9732	Q8N1I0	dedicator of cytokinesis 4		17	0.762	0.276	0.99107	0.32	no reported evidence	1	2	1	2012	2013
Schizophrenia	C0036341	HDAC9	9734	Q9UKV0	histone deacetylase 9		162	0.501	0.759	0.99996	0.32	no reported evidence	1	2	0	2010	2015
Schizophrenia	C0036341	HDAC4	9759	P56524	histone deacetylase 4		133	0.558	0.655	1	0.32	no reported evidence	1	2	0	2008	2010
Schizophrenia	C0036341	DGCR2	9993	P98153	DiGeorge syndrome critical region gene 2		67	0.645	0.655	3.8316E-06	0.32	no reported evidence	1	2	1	2007	2011
Schizophrenia	C0036341	PRSS16	10279	Q9NQE7	serine protease 16	hydrolase; protease	6	0.886	0.172	4.6577E-07	0.32	no reported evidence	0.5	2	0	2012	2012
Schizophrenia	C0036341	PEMT	10400	Q9UBM1	phosphatidylethanolamine N-methyltransferase		30	0.69	0.448	0.22516	0.32	no reported evidence	0.5	2	0	2008	2009
Schizophrenia	C0036341	RAI1	10743	Q7Z5J4	retinoic acid induced 1	transcription factor	215	0.558	0.621	1	0.32	no reported evidence	1	2	1	2004	2015
Schizophrenia	C0036341	LILRB1	10859	Q8NHL6	leukocyte immunoglobulin like receptor B1	defense/immunity protein; enzyme modulator; receptor; signaling molecule	93	0.559	0.655	3.5095E-14	0.32	no reported evidence	1	2	0	2015	2016
Schizophrenia	C0036341	PPARGC1A	10891	Q9UBK2	PPARG coactivator 1 alpha	transcription factor	191	0.497	0.828	0.99991	0.32	no reported evidence	1	2	0	2013	2016
Schizophrenia	C0036341	ADNP2	22850	Q6IQ32	ADNP homeobox 2		3	1	0.034	0.89393	0.32	no reported evidence	1	2	0	2011	2015
Schizophrenia	C0036341	ARC	23237	Q7LC44	activity regulated cytoskeleton associated protein		41	0.636	0.517	0.60187	0.32	no reported evidence	1	2	0	2012	2016
Schizophrenia	C0036341	ADNP	23394	Q9H2P0	activity dependent neuroprotector homeobox		62	0.663	0.517	1	0.32	no reported evidence	1	2	0	2011	2015
Schizophrenia	C0036341	DICER1	23405	Q9UPY3	dicer 1, ribonuclease III	nucleic acid binding	190	0.479	0.724	1	0.32	no reported evidence	1	2	0	2013	2014
Schizophrenia	C0036341	SIRT1	23411	Q96EB6	sirtuin 1	hydrolase; nucleic acid binding	325	0.432	0.828	0.081958	0.32	no reported evidence	0.5	2	1	2012	2012
Schizophrenia	C0036341	IL17C	27189	Q9P0M4	interleukin 17C		108	0.537	0.759	0.00013235	0.32	no reported evidence	0.5	2	0	2000	2012
Schizophrenia	C0036341	CALY	50632	Q9NYX4	calcyon neuron specific vesicular protein		3	0.886	0.069	0.039688	0.32	no reported evidence	0.5	2	0	2004	2005
Schizophrenia	C0036341	MED15	51586	Q96RN5	mediator complex subunit 15		31	0.672	0.448	0.99962	0.32	no reported evidence	0.5	2	0	2003	2005
Schizophrenia	C0036341	RAPGEF6	51735	Q8TEU7	Rap guanine nucleotide exchange factor 6	enzyme modulator	5	0.857	0.138	0.99601	0.32	no reported evidence	1	2	1	2006	2009
Schizophrenia	C0036341	TREM1	54210	Q9NP99	triggering receptor expressed on myeloid cells 1		91	0.562	0.621	0.0072664	0.32	no reported evidence	1	2	0	2011	2014
Schizophrenia	C0036341	SLC7A10	56301	Q9NS82	solute carrier family 7 member 10		10	0.785	0.241	0.00010537	0.32	no reported evidence	0.5	2	0	2008	2014
Schizophrenia	C0036341	CDC42SE2	56990	Q9NRR3	CDC42 small effector 2		11	0.773	0.172	0.77936	0.32	no reported evidence	1	2	0	2006	2012
Schizophrenia	C0036341	LYRM4	57128	Q9HD34	LYR motif containing 4		18	0.773	0.207	0.20546	0.32	no reported evidence	1	2	0	2013	2014
Schizophrenia	C0036341	ETNPPL	64850	Q8TBG4	ethanolamine-phosphate phospho-lyase		7	0.799	0.172	0.000054322	0.32	no reported evidence	1	2	0	2008	2012
Schizophrenia	C0036341	TET1	80312	Q8NFU7	tet methylcytosine dioxygenase 1		61	0.611	0.414	1	0.32	no reported evidence	1	2	0	2014	2016
Schizophrenia	C0036341	STON2	85439	Q8WXE9	stonin 2	extracellular matrix protein; receptor	5	0.886	0.069	0.00020449	0.32	no reported evidence	1	2	2	2012	2014
Schizophrenia	C0036341	HPS4	89781	Q9NQG7	HPS4, biogenesis of lysosomal organelles complex 3 subunit 2		15	0.762	0.31	0.00011312	0.32	no reported evidence	1	2	0	2014	2015
Schizophrenia	C0036341	ARHGAP18	93663	Q8N392	Rho GTPase activating protein 18	enzyme modulator	10	0.785	0.31	2.2433E-11	0.32	no reported evidence	1	2	0	2009	2017
Schizophrenia	C0036341	ACSM1	116285	Q08AH1	acyl-CoA synthetase medium chain family member 1	ligase; oxidoreductase	7	0.815	0.172	1.5295E-15	0.32	no reported evidence	1	2	2	2010	2015
Schizophrenia	C0036341	STH	246744	Q8IWL8	saitohin		16	0.735	0.241		0.32	no reported evidence	1	2	0	2013	2015
Schizophrenia	C0036341	MDGA1	266727	Q8NFP4	MAM domain containing glycosylphosphatidylinositol anchor 1		6	0.815	0.138	0.96588	0.32	no reported evidence	1	2	2	2008	2011
Schizophrenia	C0036341	HTR3E	285242	A5X5Y0	5-hydroxytryptamine receptor 3E	receptor; transporter	5	0.857	0.069	4.0554E-10	0.32	no reported evidence	1	2	1	2010	2010
Schizophrenia	C0036341	BLOC1S3	388552	Q6QNY0	biogenesis of lysosomal organelles complex 1 subunit 3		13	0.773	0.379	0.0040135	0.32	no reported evidence	1	2	0	2008	2014
Schizophrenia	C0036341	MIR107	406901		microRNA 107		74	0.586	0.621		0.32	no reported evidence	1	2	0	2011	2013
Schizophrenia	C0036341	MIR17	406952		microRNA 17		123	0.524	0.724		0.32	no reported evidence	1	2	0	2012	2013
Schizophrenia	C0036341	MIR432	574451		microRNA 432		14	0.752	0.241		0.32	no reported evidence	1	2	0	2015	2016
Schizophrenia	C0036341	NPS	594857	P0C0P6	neuropeptide S		39	0.652	0.655	0.00014791	0.32	no reported evidence	1	2	0	2013	2014
Schizophrenia	C0036341	CTXN3	613212	Q4LDR2	cortexin 3		1	1	0.034	0.14783	0.32	no reported evidence	1	2	0	2013	2016
Schizophrenia	C0036341	ERVW-4	100616496		endogenous retrovirus group W member 4		28	0.676	0.517		0.32	no reported evidence	1	2	0	2001	2006
Schizophrenia	C0036341	ALDH3B1	221	P43353	aldehyde dehydrogenase 3 family member B1		5	0.834	0.31	6.7305E-06	0.31	no reported evidence	1	2	0	2005	2009
Schizophrenia	C0036341	AVPR1A	552	P37288	arginine vasopressin receptor 1A	receptor	33	0.681	0.414	5.4627E-06	0.31	no reported evidence	0.5	2	0	2007	2015
Schizophrenia	C0036341	CHRM2	1129	P08172	cholinergic receptor muscarinic 2	receptor	73	0.596	0.586	0.54325	0.31	no reported evidence	1	2	0	2011	2017
Schizophrenia	C0036341	CRH	1392	P06850	corticotropin releasing hormone		274	0.456	0.759	0.72442	0.31	no reported evidence	1	2	0	2003	2012
Schizophrenia	C0036341	CTSK	1513	P43235	cathepsin K	enzyme modulator; hydrolase; protease	173	0.534	0.724	0.00002857	0.31	no reported evidence	1	2	0	2006	2009
Schizophrenia	C0036341	MARK2	2011	Q7KZI7	microtubule affinity regulating kinase 2		95	0.554	0.655	0.99997	0.31	no reported evidence	1	2	0	2007	2012
Schizophrenia	C0036341	EN2	2020	P19622	engrailed homeobox 2	nucleic acid binding; transcription factor	20	0.735	0.276	0.64018	0.31	no reported evidence	0.5	2	0	2004	2014
Schizophrenia	C0036341	FUT8	2530	Q9BYC5	fucosyltransferase 8		33	0.676	0.345	0.0099218	0.31	no reported evidence	1	2	0	2011	2015
Schizophrenia	C0036341	GC	2638	P02774	GC, vitamin D binding protein	transfer/carrier protein	134	0.525	0.793	2.0549E-10	0.31	no reported evidence	1	2	0	1983	2015
Schizophrenia	C0036341	GRK6	2870	P43250	G protein-coupled receptor kinase 6	kinase; transferase	14	0.762	0.379	0.0016366	0.31	no reported evidence	0.5	2	0	2006	2014
Schizophrenia	C0036341	GRB2	2885	P62993	growth factor receptor bound protein 2		59	0.602	0.621	0.9418	0.31	no reported evidence	0.5	2	2	2008	2011
Schizophrenia	C0036341	GRN	2896	P28799	granulin precursor		251	0.476	0.724	0.053281	0.31	no reported evidence	1	2	0	2010	2012
Schizophrenia	C0036341	GRIK5	2901	Q16478	glutamate ionotropic receptor kainate type subunit 5		5	0.834	0.138	0.99898	0.31	no reported evidence	1	2	0	2006	2009
Schizophrenia	C0036341	HRH1	3269	P35367	histamine receptor H1	receptor	45	0.685	0.414	9.5591E-07	0.31	no reported evidence		2	0	1991	2003
Schizophrenia	C0036341	JARID2	3720	Q92833	jumonji and AT-rich interaction domain containing 2	transcription factor	32	0.672	0.414	1	0.31	no reported evidence	1	2	0	2007	2010
Schizophrenia	C0036341	LRP2	4036	P98164	LDL receptor related protein 2		153	0.552	0.69	1	0.31	no reported evidence	1	2	0	2011	2015
Schizophrenia	C0036341	CDK16	5127	Q00536	cyclin dependent kinase 16	kinase; transferase	29	0.696	0.414	0.9938	0.31	no reported evidence	1	2	0	2007	2011
Schizophrenia	C0036341	PHB	5245	P35232	prohibitin		92	0.572	0.621	0.7074	0.31	no reported evidence		2	0	2009	2009
Schizophrenia	C0036341	MAPK1	5594	P28482	mitogen-activated protein kinase 1	kinase; transferase	525	0.387	0.862	0.9973	0.31	no reported evidence	1	2	0	2004	2014
Schizophrenia	C0036341	PTPRA	5786	P18433	protein tyrosine phosphatase, receptor type A	hydrolase; phosphatase	48	0.624	0.586	0.99998	0.31	no reported evidence	0.5	2	0	2012	2015
Schizophrenia	C0036341	THBS1	7057	P07996	thrombospondin 1		288	0.448	0.759	0.99996	0.31	no reported evidence	1	2	0	2011	2012
Schizophrenia	C0036341	TLR2	7097	O60603	toll like receptor 2		416	0.407	0.897	5.5957E-07	0.31	no reported evidence	0.5	2	0	2013	2015
Schizophrenia	C0036341	RB1CC1	9821	Q8TDY2	RB1 inducible coiled-coil 1		20	0.727	0.414	1	0.31	no reported evidence	1	2	0	2011	2016
Schizophrenia	C0036341	CSPG5	10675	O95196	chondroitin sulfate proteoglycan 5		1	1	0.034	0.051929	0.31	no reported evidence	1	2	0	2010	2013
Schizophrenia	C0036341	AUTS2	26053	Q8WXX7	AUTS2, activator of transcription and developmental regulator		105	0.59	0.483	0.99944	0.31	no reported evidence	1	2	2	2013	2015
Schizophrenia	C0036341	PAG1	55824	Q9NWQ8	phosphoprotein membrane anchor with glycosphingolipid microdomains 1		84	0.564	0.655	0.019736	0.31	no reported evidence	1	2	0	2011	2015
Schizophrenia	C0036341	DIXDC1	85458	Q155Q3	DIX domain containing 1	enzyme modulator; signaling molecule	27	0.681	0.207	2.8168E-10	0.31	no reported evidence	1	2	0	2013	2016
Schizophrenia	C0036341	PDIK1L	149420	Q8N165	PDLIM1 interacting kinase 1 like	kinase; transferase	74	0.573	0.621	0.28832	0.31	no reported evidence	1	2	0	2013	2014
Schizophrenia	C0036341	TSNAX-DISC1	100303453		TSNAX-DISC1 readthrough (NMD candidate)		7	0.815	0.069		0.31	no reported evidence	1	2	13	2010	2013
Schizophrenia	C0036341	LAMA2	3908	P24043	laminin subunit alpha 2	enzyme modulator; extracellular matrix protein; receptor	112	0.598	0.621	7.7792E-47	0.3	no reported evidence		2	0	2011	2013
Schizophrenia	C0036341	NPAS1	4861	Q99742	neuronal PAS domain protein 1	nucleic acid binding; transcription factor	3	0.928	0.034	0.9941	0.3	no reported evidence	1	2	0	2004	2005
Schizophrenia	C0036341	TRRAP	8295	Q9Y4A5	transformation/transcription domain associated protein	kinase; nucleic acid binding; transferase	22	0.713	0.345	1	0.3	no reported evidence		2	0	2011	2013
Schizophrenia	C0036341	CTNNA3	29119	Q9UI47	catenin alpha 3	cell adhesion molecule; cytoskeletal protein	41	0.656	0.517	1.1842E-12	0.12	no reported evidence	0.5	2	1	2014	2016
Schizophrenia	C0036341	DECR1	1666	Q16698	2,4-dienoyl-CoA reductase 1	oxidoreductase	213	0.472	0.759	5.9544E-13	0.11	no reported evidence	0	2	1	2010	2011
Schizophrenia	C0036341	HFE	3077	Q30201	homeostatic iron regulator		334	0.44	0.69	3.0065E-08	0.11	no reported evidence	1	2	1	2012	2018
Schizophrenia	C0036341	HLA-DOB	3112	P13765	major histocompatibility complex, class II, DO beta	defense/immunity protein	13	0.743	0.448	2.0421E-06	0.11	no reported evidence	1	2	1	2016	2016
Schizophrenia	C0036341	ITIH4	3700	Q14624	inter-alpha-trypsin inhibitor heavy chain family member 4	enzyme modulator	76	0.6	0.621	6.3033E-13	0.11	no reported evidence	1	2	2	2011	2011
Schizophrenia	C0036341	DGKZ	8525	Q13574	diacylglycerol kinase zeta	kinase; transferase	13	0.773	0.207	0.13368	0.11	no reported evidence	1	2	1	2013	2016
Schizophrenia	C0036341	GABBR2	9568	O75899	gamma-aminobutyric acid type B receptor subunit 2	receptor	60	0.701	0.379	0.99999	0.11	no reported evidence	1	2	1	2014	2016
Schizophrenia	C0036341	ZEB2	9839	O60315	zinc finger E-box binding homeobox 2	transcription factor	155	0.513	0.655	1	0.11	no reported evidence	1	2	2	2013	2016
Schizophrenia	C0036341	DLC1	10395	Q96QB1	DLC1 Rho GTPase activating protein		81	0.573	0.655	0.99988	0.11	no reported evidence	1	2	1	2007	2011
Schizophrenia	C0036341	QPCT	25797	Q16769	glutaminyl-peptide cyclotransferase	hydrolase; protease; transferase	51	0.619	0.655	1.0905E-15	0.11	no reported evidence	1	2	1	2013	2016
Schizophrenia	C0036341	SLC39A8	64116	Q9C0K1	solute carrier family 39 member 8	transporter	46	0.667	0.483	0.66877	0.11	no reported evidence	1	2	1	2016	2016
Schizophrenia	C0036341	EHMT1	79813	Q9H9B1	euchromatic histone lysine methyltransferase 1		132	0.579	0.586	1	0.11	no reported evidence	1	2	1	2014	2015
Schizophrenia	C0036341	MSH5-SAPCD1	100532732		MSH5-SAPCD1 readthrough (NMD candidate)		12	0.762	0.31		0.11	no reported evidence	1	2	2	2016	2018
Schizophrenia	C0036341	FOXO3	2309	O43524	forkhead box O3		190	0.489	0.759	0.99735	0.1	no reported evidence		2	1	2016	2017
Schizophrenia	C0036341	NFATC2	4773	Q13469	nuclear factor of activated T cells 2	transcription factor	74	0.588	0.517	0.99995	0.1	no reported evidence		2	2	2011	2017
Schizophrenia	C0036341	NFATC3	4775	Q12968	nuclear factor of activated T cells 3	transcription factor	15	0.815	0.172	0.99791	0.1	no reported evidence		2	1	2014	2016
Schizophrenia	C0036341	PIK3C2A	5286	O00443	phosphatidylinositol-4-phosphate 3-kinase catalytic subunit type 2 alpha	kinase; transferase	12	0.762	0.276	0.0038293	0.1	no reported evidence		2	1	2011	2015
Schizophrenia	C0036341	PRKD1	5587	Q15139	protein kinase D1		117	0.569	0.655	4.4224E-07	0.1	no reported evidence		2	1	2014	2016
Schizophrenia	C0036341	PRKG1	5592	Q13976	protein kinase cGMP-dependent 1		94	0.575	0.724	0.9999	0.1	no reported evidence		2	1	2016	2018
Schizophrenia	C0036341	PRRG2	5639	O14669	proline rich and Gla domain 2		3	1	0.034	0.000004206	0.1	no reported evidence		2	1	2014	2016
Schizophrenia	C0036341	PTGIS	5740	Q16647	prostaglandin I2 synthase		54	0.624	0.552	1.4329E-09	0.1	no reported evidence		2	1	2014	2016
Schizophrenia	C0036341	SGCD	6444	Q92629	sarcoglycan delta		62	0.633	0.414	0.0070207	0.1	no reported evidence		2	5	2012	2017
Schizophrenia	C0036341	PLCH2	9651	O75038	phospholipase C eta 2	calcium-binding protein; enzyme modulator; hydrolase; signaling molecule	2	0.928	0.069	1.8492E-15	0.1	no reported evidence		2	1	2014	2016
Schizophrenia	C0036341	BTN2A2	10385	Q8WVV5	butyrophilin subfamily 2 member A2	enzyme modulator	7	0.815	0.276	9.285E-12	0.1	no reported evidence		2	3	2009	2018
Schizophrenia	C0036341	C6orf10	10665	Q5SRN2	chromosome 6 open reading frame 10		35	0.656	0.552	1.8573E-16	0.1	no reported evidence		2	3	2016	2018
Schizophrenia	C0036341	SLC17A3	10786	O00476	solute carrier family 17 member 3	transporter	11	0.834	0.241	8.4514E-21	0.1	no reported evidence		2	2	2009	2016
Schizophrenia	C0036341	BTN3A1	11119	O00481	butyrophilin subfamily 3 member A1	enzyme modulator	8	0.815	0.172	6.3361E-09	0.1	no reported evidence		2	2	2016	2018
Schizophrenia	C0036341	PPP1R16B	26051	Q96T49	protein phosphatase 1 regulatory subunit 16B	enzyme modulator	2	0.928	0.103	0.99967	0.1	no reported evidence		2	1	2014	2016
Schizophrenia	C0036341	GIGYF2	26058	Q6Y7W6	GRB10 interacting GYF protein 2		16	0.743	0.207	1	0.1	no reported evidence		2	1	2014	2018
Schizophrenia	C0036341	FOXP1	27086	Q9H334	forkhead box P1		175	0.528	0.69	0.99997	0.1	no reported evidence		2	3	2016	2018
Schizophrenia	C0036341	ZDHHC2	51201	Q9UIJ5	zinc finger DHHC-type containing 2		16	0.752	0.241	0.00063669	0.1	no reported evidence		2	1	2016	2017
Schizophrenia	C0036341	CARMIL1	55604	Q5VZK9	capping protein regulator and myosin 1 linker 1	nucleic acid binding; transcription factor	26	0.785	0.241		0.1	no reported evidence		2	2	2016	2018
Schizophrenia	C0036341	PAK6	56924	Q9NQU5	p21 (RAC1) activated kinase 6		12	0.773	0.241	0.000033975	0.1	no reported evidence		2	1	2014	2016
Schizophrenia	C0036341	AS3MT	57412	Q9HBK9	arsenite methyltransferase	transferase	37	0.672	0.31	8.1645E-11	0.1	no reported evidence		2	4	2013	2017
Schizophrenia	C0036341	RBKS	64080	Q9H477	ribokinase	kinase; transferase	2	1	0.034	4.3937E-08	0.1	no reported evidence		2	2	2016	2017
Schizophrenia	C0036341	CPEB1	64506	Q9BZB8	cytoplasmic polyadenylation element binding protein 1	nucleic acid binding	24	0.727	0.379	0.99915	0.1	no reported evidence		2	1	2016	2017
Schizophrenia	C0036341	MAIP1	79568	Q8WWC4	matrix AAA peptidase interacting protein 1		2	0.928	0.034		0.1	no reported evidence		2	1	2016	2018
Schizophrenia	C0036341	ADGRV1	84059	Q8WXG9	adhesion G protein-coupled receptor V1		53	0.639	0.345		0.1	no reported evidence		2	2	2016	2017
Schizophrenia	C0036341	POM121L2	94026	Q96KW2	POM121 transmembrane nucleoporin like 2	nucleic acid binding; structural protein	2	1	0.034	0.33666	0.1	no reported evidence		2	1	2009	2013
Schizophrenia	C0036341	AGAP1	116987	Q9UPQ3	ArfGAP with GTPase domain, ankyrin repeat and PH domain 1		6	0.886	0.103	0.99992	0.1	no reported evidence		2	1	2009	2013
Schizophrenia	C0036341	LETM2	137994	Q2VYF4	leucine zipper and EF-hand containing transmembrane protein 2	calcium-binding protein	2	0.928	0.103	8.2739E-16	0.1	no reported evidence		2	1	2016	2017
Schizophrenia	C0036341	PSORS1C1	170679	Q9UIG5	psoriasis susceptibility 1 candidate 1		32	0.667	0.621	0.00028424	0.1	no reported evidence		2	2	2016	2018
Schizophrenia	C0036341	FAM86B3P	286042		family with sequence similarity 86, member A pseudogene		3	1	0.034		0.1	no reported evidence		2	2	2016	2017
Schizophrenia	C0036341	GUSBP2	387036		glucuronidase, beta pseudogene 2		3	0.928	0.034		0.1	no reported evidence		2	2	2016	2018
Schizophrenia	C0036341	LINC00243	401247		long intergenic non-protein coding RNA 243		13	0.743	0.276		0.1	no reported evidence		2	2	2013	2018
Schizophrenia	C0036341	CCDC192	728586	P0DO97	coiled-coil domain containing 192		3	0.928	0.138		0.1	no reported evidence		2	2	2009	2017
Schizophrenia	C0036341	LINC01539	100505474		long intergenic non-protein coding RNA 1539		1	1	0.034		0.1	no reported evidence		2	2	2016	2017
Schizophrenia	C0036341	SMIM15-AS1	101928630		SMIM15 antisense RNA 1		2	0.928	0.034		0.1	no reported evidence		2	1	2013	2018
Schizophrenia	C0036341	BUB1B-PAK6	106821730	Q9NQU5	BUB1B-PAK6 readthrough		3	0.886	0.069		0.1	no reported evidence		2	1	2014	2016
Schizophrenia	C0036341	SERPINA3	12	P01011	serpin family A member 3	enzyme modulator	92	0.572	0.69	8.0723E-14	0.02	no reported evidence	1	2	0	2009	2014
Schizophrenia	C0036341	ACACA	31	Q13085	acetyl-CoA carboxylase alpha		93	0.552	0.759	1	0.02	no reported evidence	1	2	0	2011	2014
Schizophrenia	C0036341	ADRB3	155	P13945	adrenoceptor beta 3	receptor	98	0.558	0.552	2.7182E-07	0.02	no reported evidence	1	2	1	2012	2013
Schizophrenia	C0036341	ALDOC	230	P09972	aldolase, fructose-bisphosphate C		5	0.857	0.207	0.070036	0.02	no reported evidence		2	0	2009	2009
Schizophrenia	C0036341	APOA1	335	P02647	apolipoprotein A1		255	0.463	0.759	0.00054889	0.02	no reported evidence		2	0	2003	2007
Schizophrenia	C0036341	APP	351	P05067	amyloid beta precursor protein	enzyme modulator	371	0.43	0.862	0.062254	0.02	no reported evidence	1	2	1	1993	2016
Schizophrenia	C0036341	ARRB2	409	P32121	arrestin beta 2	enzyme modulator	62	0.604	0.621	0.43396	0.02	no reported evidence	0.5	2	2	2007	2009
Schizophrenia	C0036341	ASIP	434	P42127	agouti signaling protein	signaling molecule	48	0.639	0.448	0.017569	0.02	no reported evidence	1	2	0	2000	2003
Schizophrenia	C0036341	ASPA	443	P45381	aspartoacylase		98	0.611	0.586	0.00042408	0.02	no reported evidence	1	2	0	2000	2003
Schizophrenia	C0036341	TSPO	706	B1AH88;P30536	translocator protein	receptor; transporter	132	0.525	0.655	0.00023479	0.02	no reported evidence	1	2	0	2015	2016
Schizophrenia	C0036341	C3	718	P01024	complement C3	defense/immunity protein; enzyme modulator; signaling molecule	187	0.484	0.828	0.93842	0.02	no reported evidence	1	2	0	2000	2003
Schizophrenia	C0036341	CALB2	794	P22676	calbindin 2	calcium-binding protein	40	0.642	0.379	3.7814E-07	0.02	no reported evidence	0	2	0	2003	2016
Schizophrenia	C0036341	KLF6	1316	Q99612	Kruppel like factor 6	nucleic acid binding; transcription factor	125	0.534	0.69	0.98192	0.02	no reported evidence	1	2	0	2008	2010
Schizophrenia	C0036341	MAP3K8	1326	P41279	mitogen-activated protein kinase kinase kinase 8		94	0.555	0.724	0.96782	0.02	no reported evidence	1	2	0	2002	2004
Schizophrenia	C0036341	CRYM	1428	Q14894	crystallin mu	lyase	9	0.785	0.276	0.029768	0.02	no reported evidence		2	0	2009	2009
Schizophrenia	C0036341	DAXX	1616	Q9UER7	death domain associated protein		62	0.602	0.552	0.093333	0.02	no reported evidence	1	2	0	2015	2016
Schizophrenia	C0036341	DBI	1622	P07108	diazepam binding inhibitor, acyl-CoA binding protein	enzyme modulator; transfer/carrier protein	25	0.727	0.414	0.0011381	0.02	no reported evidence	1	2	0	2005	2012
Schizophrenia	C0036341	DNTT	1791	P04053	DNA nucleotidylexotransferase	nucleic acid binding	24	0.685	0.414	3.7059E-10	0.02	no reported evidence	1	2	0	2009	2011
Schizophrenia	C0036341	DTNB	1838	O60941	dystrobrevin beta		6	0.815	0.276	1.2781E-08	0.02	no reported evidence	1	2	0	2004	2004
Schizophrenia	C0036341	DUSP2	1844	Q05923	dual specificity phosphatase 2		52	0.624	0.586	0.051689	0.02	no reported evidence	1	2	0	2008	2010
Schizophrenia	C0036341	EEF1A2	1917	Q05639	eukaryotic translation elongation factor 1 alpha 2	enzyme modulator; hydrolase; nucleic acid binding	181	0.51	0.69	0.99606	0.02	no reported evidence	1	2	0	2002	2014
Schizophrenia	C0036341	EGR1	1958	P18146	early growth response 1	nucleic acid binding; transcription factor	254	0.459	0.793	0.3269	0.02	no reported evidence	0.5	2	0	2010	2016
Schizophrenia	C0036341	EPHB1	2047	P54762	EPH receptor B1		64	0.6	0.724	0.9995	0.02	no reported evidence	1	2	0	2012	2016
Schizophrenia	C0036341	FABP3	2170	P05413	fatty acid binding protein 3		43	0.659	0.483	0.4048	0.02	no reported evidence	0.5	2	0	2015	2016
Schizophrenia	C0036341	GFRA2	2675	O00451	GDNF family receptor alpha 2		15	0.773	0.276	0.31444	0.02	no reported evidence	0.5	2	3	2010	2011
Schizophrenia	C0036341	GHR	2690	P10912	growth hormone receptor	defense/immunity protein; signaling molecule	163	0.537	0.621	0.00011136	0.02	no reported evidence	1	2	0	2008	2013
Schizophrenia	C0036341	GLS	2744	O94925	glutaminase	hydrolase	64	0.607	0.621	0.96416	0.02	no reported evidence	1	2	0	2007	2015
Schizophrenia	C0036341	HLA-DPB1	3115	P04440	major histocompatibility complex, class II, DP beta 1	defense/immunity protein	215	0.484	0.862	4.3303E-09	0.02	no reported evidence	0.5	2	0	1995	2001
Schizophrenia	C0036341	HRH2	3274	P25021	histamine receptor H2	receptor	32	0.663	0.31	0.11517	0.02	no reported evidence	0.5	2	0	1997	2000
Schizophrenia	C0036341	HSPA8	3312	P11142	heat shock protein family A (Hsp70) member 8		79	0.575	0.621	0.99852	0.02	no reported evidence		2	0	2008	2009
Schizophrenia	C0036341	HTC2	3342		hypertrichosis 2 (generalized, congenital)		251	0.447	0.724		0.02	no reported evidence	1	2	0	2012	2013
Schizophrenia	C0036341	HTR1B	3351	P28222	5-hydroxytryptamine receptor 1B	receptor	107	0.565	0.483	0.21591	0.02	no reported evidence		2	0	2003	2004
Schizophrenia	C0036341	MYH9	4627	P35579	myosin heavy chain 9		151	0.53	0.724	1	0.02	no reported evidence	1	2	0	2009	2010
Schizophrenia	C0036341	NEFM	4741	P07197	neurofilament medium		31	0.667	0.483	0.026844	0.02	no reported evidence	1	2	0	2009	2014
Schizophrenia	C0036341	NOS3	4846	P29474	nitric oxide synthase 3		467	0.401	0.862	8.8921E-07	0.02	no reported evidence	1	2	0	2006	2014
Schizophrenia	C0036341	NUP98	4928	P52948	nucleoporin 98	hydrolase; protease; transporter	68	0.586	0.414	1	0.02	no reported evidence	1	2	0	2012	2014
Schizophrenia	C0036341	P2RX7	5027	Q99572	purinergic receptor P2X 7	receptor; transporter	165	0.503	0.759	3.0454E-11	0.02	no reported evidence	1	2	0	2009	2012
Schizophrenia	C0036341	PEBP1	5037	P30086	phosphatidylethanolamine binding protein 1	enzyme modulator	125	0.525	0.724	0.083685	0.02	no reported evidence		2	0	2009	2009
Schizophrenia	C0036341	PAK3	5063	O75914	p21 (RAC1) activated kinase 3		69	0.633	0.552	0.98652	0.02	no reported evidence	0.5	2	0	2009	2016
Schizophrenia	C0036341	CFP	5199	P27918	complement factor properdin		35	0.656	0.448	0.39236	0.02	no reported evidence	1	2	0	2009	2012
Schizophrenia	C0036341	PITX2	5308	Q99697	paired like homeodomain 2		197	0.51	0.724	0.97909	0.02	no reported evidence	1	2	0	2008	2016
Schizophrenia	C0036341	PNOC	5368	Q13519	prepronociceptin	signaling molecule	52	0.672	0.414	0.01024	0.02	no reported evidence	1	2	0	2001	2001
Schizophrenia	C0036341	SEPT4	5414	O43236	septin 4	cytoskeletal protein; enzyme modulator	27	0.681	0.379	0.00044571	0.02	no reported evidence		2	0	2007	2009
Schizophrenia	C0036341	PPT1	5538	P50897	palmitoyl-protein thioesterase 1	hydrolase	88	0.627	0.448	0.000050944	0.02	no reported evidence	1	2	0	2009	2012
Schizophrenia	C0036341	PRNP	5621	F7VJQ1;P04156	prion protein		310	0.474	0.897	0.00071528	0.02	no reported evidence	1	2	1	2003	2008
Schizophrenia	C0036341	PTBP1	5725	P26599	polypyrimidine tract binding protein 1		174	0.499	0.828	0.99965	0.02	no reported evidence	1	2	0	2011	2015
Schizophrenia	C0036341	SAT1	6303	P21673	spermidine/spermine N1-acetyltransferase 1		107	0.546	0.759	0.86703	0.02	no reported evidence	1	2	0	2009	2014
Schizophrenia	C0036341	SLC1A5	6510	Q15758	solute carrier family 1 member 5	transporter	45	0.633	0.414	0.17359	0.02	no reported evidence	0.5	2	0	1997	2008
Schizophrenia	C0036341	SLC6A13	6540	Q9NSD5	solute carrier family 6 member 13	transporter	8	0.857	0.034	8.356E-12	0.02	no reported evidence	1	2	0	2011	2011
Schizophrenia	C0036341	SLC25A1	6576	P53007	solute carrier family 25 member 1		48	0.667	0.483	0.058824	0.02	no reported evidence	1	2	0	1996	2003
Schizophrenia	C0036341	SMARCA1	6594	P28370	SWI/SNF related, matrix associated, actin dependent regulator of chromatin, subfamily a, member 1	nucleic acid binding	86	0.567	0.724	1	0.02	no reported evidence	1	2	0	2009	2010
Schizophrenia	C0036341	SOD1	6647	P00441	superoxide dismutase 1	oxidoreductase	456	0.406	0.931	0.12829	0.02	no reported evidence	1	2	0	2004	2012
Schizophrenia	C0036341	SULT1E1	6783	P49888	sulfotransferase family 1E member 1		105	0.538	0.759	2.1682E-07	0.02	no reported evidence	1	2	0	2002	2004
Schizophrenia	C0036341	TACR1	6869	P25103	tachykinin receptor 1		105	0.559	0.724	0.00032772	0.02	no reported evidence	0	2	0	2006	2007
Schizophrenia	C0036341	TTR	7276	P02766	transthyretin	transfer/carrier protein; transporter	258	0.471	0.897	0.54676	0.02	no reported evidence	0.5	2	1	2007	2010
Schizophrenia	C0036341	UBE2N	7334	P61088	ubiquitin conjugating enzyme E2 N		45	0.645	0.448	0.89165	0.02	no reported evidence		2	0	2009	2009
Schizophrenia	C0036341	SCGB1A1	7356	P11684	secretoglobin family 1A member 1	signaling molecule	77	0.592	0.552	0.00055424	0.02	no reported evidence	1	2	0	2001	2006
Schizophrenia	C0036341	UQCRC1	7384	P31930	ubiquinol-cytochrome c reductase core protein 1	hydrolase; protease	5	0.857	0.276	0.010998	0.02	no reported evidence		2	0	2009	2009
Schizophrenia	C0036341	VEGFA	7422	P15692	vascular endothelial growth factor A	signaling molecule	1174	0.298	0.897	0.00002651	0.02	no reported evidence	1	2	0	2010	2015
Schizophrenia	C0036341	CXCR4	7852	P61073	C-X-C motif chemokine receptor 4		474	0.391	0.897	0.013942	0.02	no reported evidence	1	2	0	2013	2016
Schizophrenia	C0036341	ST8SIA4	7903	Q92187	ST8 alpha-N-acetyl-neuraminide alpha-2,8-sialyltransferase 4		64	0.584	0.586	0.00045248	0.02	no reported evidence	0.5	2	0	2006	2013
Schizophrenia	C0036341	NR4A3	8013	Q92570	nuclear receptor subfamily 4 group A member 3	receptor; transcription factor	108	0.545	0.759	0.89536	0.02	no reported evidence	1	2	0	2001	2011
Schizophrenia	C0036341	PSMG1	8624	O95456	proteasome assembly chaperone 1		36	0.667	0.483	0.0013915	0.02	no reported evidence	1	2	0	2008	2010
Schizophrenia	C0036341	DLK1	8788	P80370	delta like non-canonical Notch ligand 1	receptor; signaling molecule	84	0.57	0.552	0.038275	0.02	no reported evidence	1	2	0	2009	2013
Schizophrenia	C0036341	SLC9A3R1	9368	O14745	SLC9A3 regulator 1		72	0.594	0.448	0.000098263	0.02	no reported evidence		2	0	2009	2009
Schizophrenia	C0036341	ATG5	9474	Q9H1Y0	autophagy related 5	membrane traffic protein	104	0.546	0.793	0.9726	0.02	no reported evidence	1	2	0	2000	2003
Schizophrenia	C0036341	CARTPT	9607	Q16568	CART prepropeptide		60	0.633	0.448	0.10586	0.02	no reported evidence	0.5	2	0	2004	2010
Schizophrenia	C0036341	BMS1	9790	Q14692	BMS1, ribosome biogenesis factor		79	0.567	0.724	0.00076365	0.02	no reported evidence	1	2	0	2011	2014
Schizophrenia	C0036341	SLC12A6	9990	Q9UHW9	solute carrier family 12 member 6		99	0.63	0.345	0.01005	0.02	no reported evidence	1	2	0	2006	2009
Schizophrenia	C0036341	TSHZ1	10194	Q6ZSZ6	teashirt zinc finger homeobox 1	transcription factor	51	0.621	0.552	0.9977	0.02	no reported evidence	0.5	2	0	2003	2005
Schizophrenia	C0036341	CLEC10A	10462	Q8IUN9	C-type lectin domain containing 10A	cell adhesion molecule; defense/immunity protein; receptor	26	0.685	0.448	6.6612E-06	0.02	no reported evidence	1	2	0	2005	2012
Schizophrenia	C0036341	CIT	11113	O14578	citron rho-interacting serine/threonine kinase	kinase; transferase	66	0.642	0.483	0.99934	0.02	no reported evidence	1	2	0	2003	2011
Schizophrenia	C0036341	SYNPO	11346	Q8N3V7	synaptopodin	cytoskeletal protein	19	0.72	0.345	0.9833	0.02	no reported evidence	1	2	1	2010	2017
Schizophrenia	C0036341	TRIM32	22954	Q13049	tripartite motif containing 32		94	0.609	0.586	0.0019584	0.02	no reported evidence	1	2	0	1999	2009
Schizophrenia	C0036341	SRRM2	23524	Q9UQ35	serine/arginine repetitive matrix 2		144	0.514	0.759	1	0.02	no reported evidence	1	2	0	2011	2015
Schizophrenia	C0036341	TPSG1	25823	Q9NRR2	tryptase gamma 1	calcium-binding protein; enzyme modulator; hydrolase; protease; receptor; signaling molecule	11	0.773	0.276	5.8596E-14	0.02	no reported evidence	1	2	0	2010	2010
Schizophrenia	C0036341	RBMS3	27303	Q6XE24	RNA binding motif single stranded interacting protein 3		148	0.511	0.759	0.24262	0.02	no reported evidence	1	2	0	2011	2015
Schizophrenia	C0036341	GPR85	54329	P60893	G protein-coupled receptor 85	receptor	5	1	0.034	0.78172	0.02	no reported evidence	1	2	2	2008	2013
Schizophrenia	C0036341	PANX2	56666	Q96RD6	pannexin 2		8	0.799	0.241	3.5995E-06	0.02	no reported evidence	0.5	2	1	2007	2017
Schizophrenia	C0036341	PNO1	56902	Q9NRX1	partner of NOB1 homolog		143	0.515	0.759	0.24173	0.02	no reported evidence	1	2	0	2011	2015
Schizophrenia	C0036341	ERMN	57471	Q8TAM6	ermin		1	1	0.034	0.000012146	0.02	no reported evidence		2	0	2009	2009
Schizophrenia	C0036341	KIDINS220	57498	Q9ULH0	kinase D interacting substrate 220		92	0.579	0.655	0.05268	0.02	no reported evidence	1	2	0	2011	2016
Schizophrenia	C0036341	SPRY4	81848	Q9C004	sprouty RTK signaling antagonist 4	signaling molecule; transcription factor	74	0.602	0.552	0.0031174	0.02	no reported evidence	1	2	0	2008	2013
Schizophrenia	C0036341	ROPN1L	83853	Q96C74	rhophilin associated tail protein 1 like		24	0.69	0.448	2.4752E-06	0.02	no reported evidence	1	2	0	2000	2003
Schizophrenia	C0036341	OR2AG1	144125	Q9H205	olfactory receptor family 2 subfamily AG member 1 (gene/pseudogene)		43	0.645	0.586	3.0998E-11	0.02	no reported evidence	1	2	0	2008	2010
Schizophrenia	C0036341	PLB1	151056	Q6P1J6	phospholipase B1		119	0.532	0.759	1.0968E-69	0.02	no reported evidence	1	2	0	1998	2007
Schizophrenia	C0036341	SLC35G1	159371	Q2M3R5	solute carrier family 35 member G1	transporter	27	0.685	0.483	0.41154	0.02	no reported evidence	1	2	0	2009	2009
Schizophrenia	C0036341	ASPM	259266	Q8IZT6	abnormal spindle microtubule assembly		100	0.586	0.69	4.3169E-48	0.02	no reported evidence	1	2	0	2000	2003
Schizophrenia	C0036341	MIR132	406921		microRNA 132		94	0.569	0.759		0.02	no reported evidence	1	2	0	2012	2016
Schizophrenia	C0036341	MIR219A1	407002		microRNA 219a-1		39	0.656	0.345		0.02	no reported evidence	1	2	0	2016	2016
Schizophrenia	C0036341	BDNF-AS	497258		BDNF antisense RNA		28	0.713	0.31		0.02	no reported evidence	1	2	5	2008	2009
Schizophrenia	C0036341	MGS	100126595		Mungan syndrome		2	0.928	0.069		0.02	no reported evidence	1	2	0	2011	2012
Schizophrenia	C0036341	HTR1D	3352	P28221	5-hydroxytryptamine receptor 1D	receptor	25	0.707	0.276	0.00064777	0.01	no reported evidence	0	2	0	1993	2006
Schizophrenia	C0036341	CD99	4267	P14209	CD99 molecule (Xg blood group)		91	0.562	0.621	0.0031865	0.01	no reported evidence	1	2	0	1994	2004
Schizophrenia	C0036341	PLA2G7	7941	Q13093	phospholipase A2 group VII	hydrolase	75	0.584	0.552	8.8772E-22	0.01	no reported evidence	1	2	0	1998	2002
Schizophrenia	C0036341	MIR130B	406920		microRNA 130b		54	0.609	0.586		0.01	no reported evidence	1	2	0	2007	2016
Schizophrenia	C0036341	GJA8	2703	P48165	gap junction protein alpha 8	cell junction protein	98	0.561	0.621	0.009986	0.41	no reported evidence	1	1	1	2007	2007
Schizophrenia	C0036341	HHAT	55733	Q5VTY9	hedgehog acyltransferase	transferase	70	0.616	0.655	2.4387E-08	0.41	no reported evidence	1	1	1	2013	2013
Schizophrenia	C0036341	CEACAM21	90273	Q3KPI0	carcinoembryonic antigen related cell adhesion molecule 21	cell adhesion molecule; defense/immunity protein; kinase; receptor; signaling molecule; transferase	2	0.928	0.103	1.2785E-12	0.41	no reported evidence	1	1	1	2012	2012
Schizophrenia	C0036341	ABCA1	19	O95477	ATP binding cassette subfamily A member 1	transporter	236	0.484	0.793	3.5266E-12	0.31	no reported evidence	1	1	1	2014	2014
Schizophrenia	C0036341	ACTB	60	P60709	actin beta	cytoskeletal protein	348	0.453	0.862	0.98512	0.31	no reported evidence	1	1	0	2012	2012
Schizophrenia	C0036341	ADORA1	134	P30542	adenosine A1 receptor	receptor	67	0.616	0.552	0.017459	0.31	no reported evidence	1	1	0	2010	2010
Schizophrenia	C0036341	ADSS	159	P30520	adenylosuccinate synthase	ligase	9	0.815	0.276	0.36264	0.31	no reported evidence	1	1	0	2009	2009
Schizophrenia	C0036341	AGA	175	P20933	aspartylglucosaminidase	hydrolase; protease	128	0.627	0.724	5.1999E-06	0.31	no reported evidence	1	1	0	2006	2006
Schizophrenia	C0036341	AGER	177	Q15109	advanced glycosylation end-product specific receptor	cell adhesion molecule; receptor	232	0.472	0.724	3.4363E-16	0.31	no reported evidence	1	1	4	2012	2012
Schizophrenia	C0036341	JAG1	182	P78504	jagged 1		286	0.467	0.724	1	0.31	no reported evidence	1	1	0	2010	2010
Schizophrenia	C0036341	ALDH3A1	218	P30838	aldehyde dehydrogenase 3 family member A1		26	0.69	0.552	3.5203E-17	0.31	no reported evidence	1	1	0	2004	2004
Schizophrenia	C0036341	ALK	238	Q9UM73	ALK receptor tyrosine kinase		274	0.448	0.724	3.4971E-06	0.31	no reported evidence	1	1	0	2007	2007
Schizophrenia	C0036341	APBA2	321	Q99767	amyloid beta precursor protein binding family A member 2	membrane traffic protein	25	0.707	0.379	0.78708	0.31	no reported evidence	1	1	0	2008	2008
Schizophrenia	C0036341	APC	324	P25054	APC, WNT signaling pathway regulator		462	0.397	0.828	1	0.31	no reported evidence	1	1	3	2005	2005
Schizophrenia	C0036341	FAS	355	P25445	Fas cell surface death receptor		490	0.393	0.862	0.83991	0.31	no reported evidence	1	1	0	2012	2012
Schizophrenia	C0036341	ARHGAP1	392	Q07960	Rho GTPase activating protein 1		26	0.681	0.483	0.73503	0.31	no reported evidence	1	1	0	2012	2012
Schizophrenia	C0036341	ASAH1	427	Q13510	N-acylsphingosine amidohydrolase 1	hydrolase; protease	122	0.57	0.69	9.3127E-12	0.31	no reported evidence	1	1	3	2012	2012
Schizophrenia	C0036341	ATF4	468	P18848	activating transcription factor 4		90	0.57	0.621	0.014883	0.31	no reported evidence	1	1	2	2008	2008
Schizophrenia	C0036341	ATM	472	Q13315	ATM serine/threonine kinase	kinase; nucleic acid binding; transferase	486	0.401	0.862	5.9771E-46	0.31	no reported evidence	1	1	0	2009	2009
Schizophrenia	C0036341	BID	637	P55957	BH3 interacting domain death agonist		46	0.642	0.621	1.3009E-11	0.31	no reported evidence	1	1	0	2012	2012
Schizophrenia	C0036341	BTC	685	P35070	betacellulin	signaling molecule	21	0.713	0.31	0.057877	0.31	no reported evidence	1	1	0	2010	2010
Schizophrenia	C0036341	KLF5	688	Q13887	Kruppel like factor 5	nucleic acid binding; transcription factor	79	0.596	0.483	0.83989	0.31	no reported evidence	1	1	0	2008	2008
Schizophrenia	C0036341	BTG1	694	P62324	BTG anti-proliferation factor 1		44	0.639	0.517	0.56273	0.31	no reported evidence	1	1	0	2005	2005
Schizophrenia	C0036341	C1QB	713	P02746	complement C1q B chain		18	0.72	0.379	0.16091	0.31	no reported evidence	1	1	0	2011	2011
Schizophrenia	C0036341	CACNA1F	778	O60840	calcium voltage-gated channel subunit alpha1 F		75	0.611	0.414	0.000081381	0.31	no reported evidence	1	1	0	2006	2006
Schizophrenia	C0036341	CASP3	836	P42574	caspase 3	enzyme modulator; hydrolase; protease	462	0.391	0.862	0.28359	0.31	no reported evidence	1	1	0	2010	2010
Schizophrenia	C0036341	CBS	875	P0DN79;P35520	cystathionine-beta-synthase	hydrolase; isomerase; lyase	197	0.503	0.793	0.000028287	0.31	no reported evidence	1	1	0	2010	2010
Schizophrenia	C0036341	CCND2	894	P30279	cyclin D2	enzyme modulator	158	0.519	0.655	0.9885	0.31	no reported evidence	1	1	0	2010	2010
Schizophrenia	C0036341	CDK5	1020	Q00535	cyclin dependent kinase 5	kinase; transferase	130	0.542	0.69	0.095196	0.31	no reported evidence	1	1	0	2011	2011
Schizophrenia	C0036341	CDKN1C	1028	P49918	cyclin dependent kinase inhibitor 1C		244	0.479	0.724	0.82245	0.31	no reported evidence	1	1	0	2009	2009
Schizophrenia	C0036341	CHRM5	1133	P08912	cholinergic receptor muscarinic 5	receptor	9	0.815	0.138	0.0031524	0.31	no reported evidence	1	1	0	2004	2004
Schizophrenia	C0036341	CRMP1	1400	Q14194	collapsin response mediator protein 1	hydrolase; protease	45	0.624	0.621	0.99289	0.31	no reported evidence	1	1	0	2013	2013
Schizophrenia	C0036341	CTNNA2	1496	P26232	catenin alpha 2	cell adhesion molecule; cytoskeletal protein	15	0.785	0.207	0.28345	0.31	no reported evidence	1	1	0	2008	2008
Schizophrenia	C0036341	DCC	1630	P43146	DCC netrin 1 receptor		156	0.504	0.655	0.99416	0.31	no reported evidence	1	1	1	2012	2012
Schizophrenia	C0036341	DIO3	1735	P55073	iodothyronine deiodinase 3		34	0.663	0.517	0.59525	0.31	no reported evidence	1	1	0	2013	2013
Schizophrenia	C0036341	DLX1	1745	P56177	distal-less homeobox 1	nucleic acid binding; transcription factor	16	0.752	0.31	0.96387	0.31	no reported evidence	1	1	0	2003	2003
Schizophrenia	C0036341	DNMT3B	1789	Q9UBC3	DNA methyltransferase 3 beta		212	0.495	0.759	0.20067	0.31	no reported evidence	1	1	2	2015	2015
Schizophrenia	C0036341	EIF2S1	1965	P05198	eukaryotic translation initiation factor 2 subunit alpha	nucleic acid binding	62	0.598	0.517	0.97293	0.31	no reported evidence	1	1	0	2010	2010
Schizophrenia	C0036341	EMX2	2018	Q04743	empty spiracles homeobox 2	nucleic acid binding; transcription factor	32	0.672	0.31	0.95511	0.31	no reported evidence	1	1	0	2008	2008
Schizophrenia	C0036341	EN1	2019	Q05925	engrailed homeobox 1	nucleic acid binding; transcription factor	10	0.799	0.276	0.9307	0.31	no reported evidence	1	1	0	2008	2008
Schizophrenia	C0036341	ENO2	2026	P09104	enolase 2	lyase	97	0.559	0.724	0.28587	0.31	no reported evidence	1	1	0	2008	2008
Schizophrenia	C0036341	FBP1	2203	P09467	fructose-bisphosphatase 1	hydrolase; phosphatase	47	0.667	0.379	0.07689	0.31	no reported evidence	1	1	0	2008	2008
Schizophrenia	C0036341	FRA7G	2414		fragile site, aphidicolin type, common, fra(7)(q31.2)		20	0.707	0.345		0.31	no reported evidence	1	1	0	2000	2000
Schizophrenia	C0036341	GABRA5	2558	P31644	gamma-aminobutyric acid type A receptor alpha5 subunit	receptor; transporter	46	0.652	0.276	0.88185	0.31	no reported evidence	1	1	0	2001	2001
Schizophrenia	C0036341	GABRR1	2569	P24046	gamma-aminobutyric acid type A receptor rho1 subunit	receptor; transporter	5	0.834	0.103	1.2729E-13	0.31	no reported evidence	1	1	0	2011	2011
Schizophrenia	C0036341	GCH1	2643	P30793	GTP cyclohydrolase 1	hydrolase	193	0.534	0.724	0.91089	0.31	no reported evidence	1	1	0	2015	2015
Schizophrenia	C0036341	GFRA1	2674	P56159	GDNF family receptor alpha 1		45	0.633	0.448	0.13221	0.31	no reported evidence	1	1	3	2010	2010
Schizophrenia	C0036341	GFRA3	2676	O60609	GDNF family receptor alpha 3		12	0.773	0.31	0.094582	0.31	no reported evidence	1	1	4	2010	2010
Schizophrenia	C0036341	GNAS	2778	O95467;P63092;P84996;Q5JWF2	GNAS complex locus	enzyme modulator	394	0.443	0.793	0.70722	0.31	no reported evidence	1	1	0	2006	2006
Schizophrenia	C0036341	GPS1	2873	Q13098	G protein pathway suppressor 1		2	0.928	0.069	0.99808	0.31	no reported evidence	1	1	0	2009	2009
Schizophrenia	C0036341	GRB10	2887	Q13322	growth factor receptor bound protein 10	transmembrane receptor regulatory/adaptor protein	29	0.701	0.552	0.95582	0.31	no reported evidence	1	1	0	2015	2015
Schizophrenia	C0036341	GSTT2	2953	P0CG29	glutathione S-transferase theta 2 (gene/pseudogene)		8	0.815	0.241	0.012694	0.31	no reported evidence	1	1	0	2011	2011
Schizophrenia	C0036341	HIST1H1E	3008	P10412	histone cluster 1 H1 family member e	nucleic acid binding	36	0.72	0.345	0.18598	0.31	no reported evidence	1	1	0	2015	2015
Schizophrenia	C0036341	HIST1H1B	3009	P16401	histone cluster 1 H1 family member b	nucleic acid binding	3	0.886	0.138	0.5867	0.31	no reported evidence	1	1	0	2014	2014
Schizophrenia	C0036341	H2AFX	3014	P16104	H2A histone family member X	nucleic acid binding	139	0.511	0.69	0.17304	0.31	no reported evidence	1	1	0	2012	2012
Schizophrenia	C0036341	HAGH	3029	Q16775	hydroxyacylglutathione hydrolase		17	0.735	0.345	0.00072109	0.31	no reported evidence	1	1	2	2015	2015
Schizophrenia	C0036341	HLA-J	3137		major histocompatibility complex, class I, J (pseudogene)		5	0.886	0.207		0.31	no reported evidence	1	1	0	2013	2013
Schizophrenia	C0036341	HMGA1	3159	P17096	high mobility group AT-hook 1	nucleic acid binding	124	0.532	0.552	0.83203	0.31	no reported evidence	1	1	0	2010	2010
Schizophrenia	C0036341	ICAM1	3383	P05362	intercellular adhesion molecule 1		489	0.386	0.897	0.038102	0.31	no reported evidence	1	1	0	2005	2005
Schizophrenia	C0036341	IDE	3416	P14735	insulin degrading enzyme	hydrolase; protease	47	0.627	0.483	0.009105	0.31	no reported evidence	1	1	0	2009	2009
Schizophrenia	C0036341	IL2RG	3561	P31785	interleukin 2 receptor subunit gamma	defense/immunity protein; signaling molecule	116	0.551	0.69	0.99136	0.31	no reported evidence	1	1	0	2015	2015
Schizophrenia	C0036341	IL12B	3593	P29460	interleukin 12B	defense/immunity protein; signaling molecule	166	0.506	0.793	0.00012322	0.31	no reported evidence	1	1	0	2008	2008
Schizophrenia	C0036341	ITGAM	3684	P11215	integrin subunit alpha M		186	0.491	0.69	1.1817E-10	0.31	no reported evidence	1	1	0	2013	2013
Schizophrenia	C0036341	ITGB3	3690	P05106	integrin subunit beta 3	cell adhesion molecule; extracellular matrix protein; receptor	175	0.507	0.69	0.002193	0.31	no reported evidence	1	1	0	2014	2014
Schizophrenia	C0036341	JAG2	3714	Q9Y219	jagged 2		41	0.642	0.517	1	0.31	no reported evidence	1	1	0	2007	2007
Schizophrenia	C0036341	KCNB1	3745	Q14721	potassium voltage-gated channel subfamily B member 1		18	0.773	0.241	0.99957	0.31	no reported evidence	1	1	0	2016	2016
Schizophrenia	C0036341	KCNJ3	3760	P48549	potassium voltage-gated channel subfamily J member 3		19	0.743	0.345	0.99772	0.31	no reported evidence	1	1	2	2012	2012
Schizophrenia	C0036341	KCNQ3	3786	O43525	potassium voltage-gated channel subfamily Q member 3		48	0.648	0.31	0.94609	0.31	no reported evidence	1	1	0	2008	2008
Schizophrenia	C0036341	KIF2A	3796	O00139	kinesin family member 2A	cytoskeletal protein	37	0.652	0.483	0.99997	0.31	no reported evidence	1	1	0	2006	2006
Schizophrenia	C0036341	LASP1	3927	Q14847	LIM and SH3 protein 1		56	0.6	0.483	0.98323	0.31	no reported evidence	1	1	0	2013	2013
Schizophrenia	C0036341	LIFR	3977	P42702	LIF receptor alpha	defense/immunity protein; signaling molecule	171	0.569	0.621	2.3311E-13	0.31	no reported evidence	1	1	0	2012	2012
Schizophrenia	C0036341	LMX1B	4010	O60663	LIM homeobox transcription factor 1 beta	nucleic acid binding	113	0.596	0.552	0.78322	0.31	no reported evidence	1	1	1	2010	2010
Schizophrenia	C0036341	LSAMP	4045	Q13449	limbic system associated membrane protein		43	0.636	0.621	0.98843	0.31	no reported evidence	1	1	0	2015	2015
Schizophrenia	C0036341	SMAD5	4090	Q99717	SMAD family member 5	transcription factor	29	0.681	0.483	0.99863	0.31	no reported evidence	1	1	0	2008	2008
Schizophrenia	C0036341	MBNL1	4154	Q9NR56	muscleblind like splicing regulator 1	nucleic acid binding	27	0.701	0.345	0.74755	0.31	no reported evidence	1	1	0	2007	2007
Schizophrenia	C0036341	MC5R	4161	P33032	melanocortin 5 receptor	receptor	7	0.799	0.241	0.000066316	0.31	no reported evidence	1	1	0	2009	2009
Schizophrenia	C0036341	ME2	4200	P23368	malic enzyme 2	lyase; oxidoreductase; transferase	16	0.735	0.172	4.4404E-15	0.31	no reported evidence	1	1	0	2007	2007
Schizophrenia	C0036341	MICB	4277	Q29980	MHC class I polypeptide-related sequence B		64	0.592	0.655	0.000033443	0.31	no reported evidence	1	1	1	2007	2007
Schizophrenia	C0036341	TRPM1	4308	Q7Z4N2	transient receptor potential cation channel subfamily M member 1	receptor; transporter	42	0.648	0.379	3.8056E-40	0.31	no reported evidence	1	1	0	2012	2012
Schizophrenia	C0036341	MMP3	4314	P08254	matrix metallopeptidase 3	hydrolase; protease	309	0.439	0.793	4.9293E-15	0.31	no reported evidence	1	1	0	2009	2009
Schizophrenia	C0036341	MTR	4548	Q99707	5-methyltetrahydrofolate-homocysteine methyltransferase		196	0.493	0.724	2.6452E-10	0.31	no reported evidence	1	1	0	2007	2007
Schizophrenia	C0036341	MYO5B	4645	Q9ULV0	myosin VB	cell junction protein; cytoskeletal protein; enzyme modulator	67	0.642	0.552	1.8617E-21	0.31	no reported evidence	1	1	0	2013	2013
Schizophrenia	C0036341	NDP	4693	Q00604	NDP, norrin cystine knot growth factor		96	0.602	0.517	0.66506	0.31	no reported evidence	1	1	0	2013	2013
Schizophrenia	C0036341	NDUFV1	4723	P49821	NADH:ubiquinone oxidoreductase core subunit V1		87	0.616	0.414	3.6244E-11	0.31	no reported evidence	1	1	0	2010	2010
Schizophrenia	C0036341	PCDH8	5100	O95206	protocadherin 8		24	0.707	0.414	0.0043758	0.31	no reported evidence	1	1	0	2003	2003
Schizophrenia	C0036341	PCK1	5105	P35558	phosphoenolpyruvate carboxykinase 1	lyase	43	0.642	0.414	1.422E-14	0.31	no reported evidence	1	1	0	2008	2008
Schizophrenia	C0036341	PDZK1	5174	Q5T2W1	PDZ domain containing 1		31	0.681	0.517	8.9488E-10	0.31	no reported evidence	1	1	0	2014	2014
Schizophrenia	C0036341	SERPINI1	5274	Q99574	serpin family I member 1	enzyme modulator	49	0.642	0.31	0.029902	0.31	no reported evidence	1	1	0	2004	2004
Schizophrenia	C0036341	PITX3	5309	O75364	paired like homeodomain 3		56	0.636	0.483	0.82414	0.31	no reported evidence	1	1	1	2010	2010
Schizophrenia	C0036341	PLAT	5327	P00750	plasminogen activator, tissue type	hydrolase; protease	267	0.459	0.828	0.000034642	0.31	no reported evidence	1	1	0	2012	2012
Schizophrenia	C0036341	PLG	5340	P00747	plasminogen	hydrolase; protease	393	0.419	0.862	0.0096423	0.31	no reported evidence	1	1	0	2015	2015
Schizophrenia	C0036341	FXYD1	5348	O00168	FXYD domain containing ion transport regulator 1	enzyme modulator; transporter	4	0.857	0.207	0.26548	0.31	no reported evidence	1	1	0	2002	2002
Schizophrenia	C0036341	PMP2	5375	P02689	peripheral myelin protein 2		5	0.886	0.138	0.0081781	0.31	no reported evidence	1	1	0	2006	2006
Schizophrenia	C0036341	PPIA	5478	P62937	peptidylprolyl isomerase A		85	0.57	0.724	0.56511	0.31	no reported evidence	1	1	0	2010	2010
Schizophrenia	C0036341	MAPK8	5599	P45983	mitogen-activated protein kinase 8	kinase; transferase	250	0.458	0.793	0.99827	0.31	no reported evidence	1	1	0	2014	2014
Schizophrenia	C0036341	MAP2K7	5609	O14733	mitogen-activated protein kinase kinase 7		231	0.462	0.759	0.99908	0.31	no reported evidence	1	1	0	2013	2013
Schizophrenia	C0036341	PTGER3	5733	P43115	prostaglandin E receptor 3	receptor	43	0.645	0.552	0.38635	0.31	no reported evidence	1	1	0	2012	2012
Schizophrenia	C0036341	PTGS1	5742	P23219	prostaglandin-endoperoxide synthase 1	oxidoreductase	199	0.495	0.828	2.6476E-06	0.31	no reported evidence	1	1	0	2012	2012
Schizophrenia	C0036341	PTPN1	5770	P18031	protein tyrosine phosphatase, non-receptor type 1		87	0.569	0.621	0.77909	0.31	no reported evidence	1	1	0	2010	2010
Schizophrenia	C0036341	PTPN6	5777	P29350	protein tyrosine phosphatase, non-receptor type 6		116	0.535	0.724	0.99998	0.31	no reported evidence	1	1	0	2015	2015
Schizophrenia	C0036341	RBP1	5947	P09455	retinol binding protein 1		79	0.58	0.552	0.000045827	0.31	no reported evidence	1	1	1	2009	2009
Schizophrenia	C0036341	RELA	5970	Q04206	RELA proto-oncogene, NF-kB subunit	nucleic acid binding; transcription factor	245	0.456	0.828	0.99942	0.31	no reported evidence	1	1	3	2012	2012
Schizophrenia	C0036341	REST	5978	Q13127	RE1 silencing transcription factor	transcription factor	100	0.584	0.517	0.99393	0.31	no reported evidence	1	1	0	2010	2010
Schizophrenia	C0036341	ATXN2	6311	Q99700	ataxin 2	nucleic acid binding	179	0.534	0.621	0.9425	0.31	no reported evidence	1	1	0	2014	2014
Schizophrenia	C0036341	SDHA	6389	P31040	succinate dehydrogenase complex flavoprotein subunit A	oxidoreductase	167	0.55	0.621	2.0786E-10	0.31	no reported evidence	1	1	0	2010	2010
Schizophrenia	C0036341	SHMT1	6470	P34896	serine hydroxymethyltransferase 1	transferase	60	0.607	0.517	8.6462E-14	0.31	no reported evidence	1	1	0	2011	2011
Schizophrenia	C0036341	SLC6A11	6538	P48066	solute carrier family 6 member 11	transporter	7	0.815	0.31	0.00022724	0.31	no reported evidence	1	1	0	2011	2011
Schizophrenia	C0036341	SLIT3	6586	O75094	slit guidance ligand 3		30	0.685	0.345	0.79153	0.31	no reported evidence	1	1	0	2004	2004
Schizophrenia	C0036341	SNCB	6620	Q16143	synuclein beta	chaperone; membrane traffic protein	22	0.707	0.241	0.058668	0.31	no reported evidence	1	1	0	2011	2011
Schizophrenia	C0036341	SOX5	6660	P35711	SRY-box 5		97	0.616	0.621	0.99997	0.31	no reported evidence	1	1	0	2015	2015
Schizophrenia	C0036341	SPTBN2	6712	O15020	spectrin beta, non-erythrocytic 2		61	0.648	0.483	0.000030184	0.31	no reported evidence	1	1	0	2009	2009
Schizophrenia	C0036341	SRD5A2	6716	P31213	steroid 5 alpha-reductase 2	oxidoreductase	82	0.58	0.483		0.31	no reported evidence	1	1	0	2011	2011
Schizophrenia	C0036341	STXBP1	6812	P61764	syntaxin binding protein 1	membrane traffic protein; transporter	120	0.596	0.483	1	0.31	no reported evidence	1	1	0	2013	2013
Schizophrenia	C0036341	TAP1	6890	Q03518	transporter 1, ATP binding cassette subfamily B member	hydrolase; protease	101	0.545	0.759	5.0769E-06	0.31	no reported evidence	1	1	0	2009	2009
Schizophrenia	C0036341	TAPBP	6892	O15533	TAP binding protein	defense/immunity protein; receptor	44	0.627	0.69	7.2445E-09	0.31	no reported evidence	1	1	0	2009	2009
Schizophrenia	C0036341	TLR3	7098	O15455	toll like receptor 3	extracellular matrix protein; receptor	220	0.475	0.862	1.516E-07	0.31	no reported evidence	1	1	0	2013	2013
Schizophrenia	C0036341	TLR4	7099	O00206	toll like receptor 4		674	0.359	0.931	5.5849E-09	0.31	no reported evidence	1	1	0	2013	2013
Schizophrenia	C0036341	TSPAN8	7103	P19075	tetraspanin 8		36	0.652	0.414	0.0055439	0.31	no reported evidence	1	1	2	2010	2010
Schizophrenia	C0036341	TNFRSF1A	7132	P19438	TNF receptor superfamily member 1A		307	0.443	0.862	0.99585	0.31	no reported evidence	1	1	0	2010	2010
Schizophrenia	C0036341	TPI1	7167	P60174	triosephosphate isomerase 1	isomerase	120	0.564	0.655	0.020478	0.31	no reported evidence	1	1	0	2012	2012
Schizophrenia	C0036341	TPT1	7178	P13693	tumor protein, translationally-controlled 1	cytoskeletal protein	64	0.6	0.621	0.82085	0.31	no reported evidence	1	1	0	2003	2003
Schizophrenia	C0036341	XRCC4	7518	Q13426	X-ray repair cross complementing 4		171	0.55	0.724	8.0668E-07	0.31	no reported evidence	1	1	2	2011	2011
Schizophrenia	C0036341	ZIC2	7546	O95409	Zic family member 2	transcription factor	70	0.607	0.586	0.97738	0.31	no reported evidence	1	1	0	2013	2013
Schizophrenia	C0036341	SLC30A3	7781	Q99726	solute carrier family 30 member 3	transporter	26	0.762	0.207	0.44044	0.31	no reported evidence	1	1	0	2015	2015
Schizophrenia	C0036341	ADAM12	8038	O43184	ADAM metallopeptidase domain 12	hydrolase; protease	60	0.619	0.621	1.9248E-06	0.31	no reported evidence	1	1	0	2010	2010
Schizophrenia	C0036341	BRAP	8315	Q7Z569	BRCA1 associated protein		37	0.685	0.517	0.00010874	0.31	no reported evidence	1	1	1	2014	2014
Schizophrenia	C0036341	GNPAT	8443	O15228	glyceronephosphate O-acyltransferase		54	0.713	0.414	0.36353	0.31	no reported evidence	1	1	0	2006	2006
Schizophrenia	C0036341	RGS5	8490	O15539	regulator of G protein signaling 5	enzyme modulator	23	0.707	0.31	0.00048397	0.31	no reported evidence	1	1	0	2008	2008
Schizophrenia	C0036341	ITGA8	8516	P53708	integrin subunit alpha 8		42	0.672	0.414	6.7884E-13	0.31	no reported evidence	1	1	1	2013	2013
Schizophrenia	C0036341	DDO	8528	Q99489	D-aspartate oxidase		7	0.886	0.138	9.8413E-10	0.31	no reported evidence	1	1	0	2015	2015
Schizophrenia	C0036341	BECN1	8678	Q14457	beclin 1	enzyme modulator	164	0.497	0.759	0.91207	0.31	no reported evidence	1	1	0	2015	2015
Schizophrenia	C0036341	TNFSF13	8741	O75888	TNF superfamily member 13		90	0.561	0.655	0.78889	0.31	no reported evidence	1	1	0	2012	2012
Schizophrenia	C0036341	CDK5R1	8851	Q15078	cyclin dependent kinase 5 regulatory subunit 1	enzyme modulator	50	0.639	0.621	0.91741	0.31	no reported evidence	1	1	0	2011	2011
Schizophrenia	C0036341	ALDH1A2	8854	O94788	aldehyde dehydrogenase 1 family member A2	oxidoreductase	45	0.621	0.552	0.45829	0.31	no reported evidence	1	1	0	2010	2010
Schizophrenia	C0036341	TOP3B	8940	O95985	DNA topoisomerase III beta	enzyme modulator; isomerase; nucleic acid binding	4	0.857	0.138	0.00017247	0.31	no reported evidence	1	1	0	2013	2013
Schizophrenia	C0036341	MPZL1	9019	O95297	myelin protein zero like 1	cell adhesion molecule; transporter	14	0.785	0.276	0.15375	0.31	no reported evidence	1	1	0	2006	2006
Schizophrenia	C0036341	TMSB10	9168	P63313	thymosin beta 10		28	0.681	0.483	0.016709	0.31	no reported evidence	1	1	0	2012	2012
Schizophrenia	C0036341	DCLK1	9201	O15075	doublecortin like kinase 1		70	0.607	0.379	0.99959	0.31	no reported evidence	1	1	1	2012	2012
Schizophrenia	C0036341	MAGI1	9223	Q96QZ7	membrane associated guanylate kinase, WW and PDZ domain containing 1		27	0.69	0.448	0.60869	0.31	no reported evidence	1	1	0	2012	2012
Schizophrenia	C0036341	DLGAP2	9228	Q9P1A6	DLG associated protein 2	transmembrane receptor regulatory/adaptor protein	8	0.857	0.138	0.9999	0.31	no reported evidence	1	1	0	2014	2014
Schizophrenia	C0036341	GPR50	9248	Q13585	G protein-coupled receptor 50	receptor	8	0.799	0.103	0.57572	0.31	no reported evidence	1	1	0	2005	2005
Schizophrenia	C0036341	NUMBL	9253	Q9Y6R0	NUMB like, endocytic adaptor protein	signaling molecule	8	0.815	0.138	0.99904	0.31	no reported evidence	1	1	0	2007	2007
Schizophrenia	C0036341	CD163	9332	Q86VB7	CD163 molecule	hydrolase; oxidoreductase; protease; receptor	125	0.52	0.793	0.0011171	0.31	no reported evidence	1	1	0	2014	2014
Schizophrenia	C0036341	SNAP29	9342	O95721	synaptosome associated protein 29	membrane traffic protein	62	0.663	0.517	0.062146	0.31	no reported evidence	1	1	0	2001	2001
Schizophrenia	C0036341	NRXN2	9379	P58401;Q9P2S2	neurexin 2		12	0.815	0.276	0.99912	0.31	no reported evidence	1	1	0	2011	2011
Schizophrenia	C0036341	FADS2	9415	O95864	fatty acid desaturase 2		62	0.627	0.552	0.99657	0.31	no reported evidence	1	1	0	2009	2009
Schizophrenia	C0036341	HOMER2	9455	Q9NSB8	homer scaffold protein 2	signaling molecule	12	0.773	0.276	0.0093153	0.31	no reported evidence	1	1	0	2010	2010
Schizophrenia	C0036341	SH3PXD2A	9644	Q5TCZ1	SH3 and PX domains 2A		18	0.735	0.276	0.99821	0.31	no reported evidence	1	1	0	2015	2015
Schizophrenia	C0036341	ARHGAP32	9743	A7KAX9	Rho GTPase activating protein 32		8	0.834	0.172	0.99982	0.31	no reported evidence	1	1	0	2012	2012
Schizophrenia	C0036341	RIMS3	9783	Q9UJD0	regulating synaptic membrane exocytosis 3	enzyme modulator	3	0.928	0.034	0.00015551	0.31	no reported evidence	1	1	0	2009	2009
Schizophrenia	C0036341	SV2A	9900	Q7L0J3	synaptic vesicle glycoprotein 2A		8	0.815	0.103	0.12013	0.31	no reported evidence	1	1	0	2013	2013
Schizophrenia	C0036341	OXSR1	9943	O95747	oxidative stress responsive 1		3	0.928	0.069	0.93613	0.31	no reported evidence	1	1	0	2011	2011
Schizophrenia	C0036341	RANBP9	10048	Q96S59	RAN binding protein 9	transfer/carrier protein; transporter	11	0.785	0.207	1	0.31	no reported evidence	1	1	0	2015	2015
Schizophrenia	C0036341	ACTR2	10097	P61160	ARP2 actin related protein 2 homolog	cytoskeletal protein	27	0.685	0.448	0.9989	0.31	no reported evidence	1	1	0	2015	2015
Schizophrenia	C0036341	HNRNPA3P1	10151		heterogeneous nuclear ribonucleoprotein A3 pseudogene 1		8	0.799	0.207		0.31	no reported evidence	1	1	0	2005	2005
Schizophrenia	C0036341	AKR1A1	10327	P14550	aldo-keto reductase family 1 member A1	oxidoreductase	115	0.538	0.759	2.9154E-06	0.31	no reported evidence	1	1	0	2013	2013
Schizophrenia	C0036341	CDC42EP3	10602	Q9UKI2	CDC42 effector protein 3		9	0.799	0.207	0.18622	0.31	no reported evidence	1	1	0	2010	2010
Schizophrenia	C0036341	IGF2BP2	10644	Q9Y6M1	insulin like growth factor 2 mRNA binding protein 2	enzyme modulator; hydrolase; nucleic acid binding; protease	45	0.645	0.414	0.20937	0.31	no reported evidence	1	1	0	2013	2013
Schizophrenia	C0036341	CTCF	10664	P49711	CCCTC-binding factor	transcription factor	120	0.537	0.724	0.99994	0.31	no reported evidence	1	1	0	2015	2015
Schizophrenia	C0036341	B3GNT2	10678	Q9NY97	UDP-GlcNAc:betaGal beta-1,3-N-acetylglucosaminyltransferase 2	transferase	16	0.72	0.414	0.85298	0.31	no reported evidence	1	1	0	2014	2014
Schizophrenia	C0036341	SRSF10	10772	O75494	serine and arginine rich splicing factor 10	nucleic acid binding	12	0.752	0.207	0.39368	0.31	no reported evidence	1	1	0	2015	2015
Schizophrenia	C0036341	PTPN21	11099	Q16825	protein tyrosine phosphatase, non-receptor type 21		3	0.928	0.138	1.4668E-11	0.31	no reported evidence	1	1	2	2011	2011
Schizophrenia	C0036341	FSTL1	11167	Q12841	follistatin like 1	enzyme modulator	67	0.582	0.552	0.9059	0.31	no reported evidence	1	1	1	2010	2010
Schizophrenia	C0036341	GABARAP	11337	O95166	GABA type A receptor-associated protein	cytoskeletal protein	10	0.799	0.172	0.26794	0.31	no reported evidence	1	1	0	2014	2014
Schizophrenia	C0036341	PLEKHA6	22874	Q9Y2H5	pleckstrin homology domain containing A6		3	1	0.034	0.059658	0.31	no reported evidence	1	1	0	2014	2014
Schizophrenia	C0036341	SBNO2	22904	Q9Y2G9	strawberry notch homolog 2	nucleic acid binding	16	0.743	0.345	0.041058	0.31	no reported evidence	1	1	0	2012	2012
Schizophrenia	C0036341	MYO16	23026	Q9Y6X6	myosin XVI		22	0.799	0.276	0.99678	0.31	no reported evidence	1	1	0	2014	2014
Schizophrenia	C0036341	TNIK	23043	Q9UKE5	TRAF2 and NCK interacting kinase		35	0.696	0.483	1	0.31	no reported evidence	1	1	0	2011	2011
Schizophrenia	C0036341	NFASC	23114	O94856	neurofascin		10	0.799	0.172	0.99999	0.31	no reported evidence	1	1	0	2010	2010
Schizophrenia	C0036341	SYT11	23208	Q9BT88	synaptotagmin 11	membrane traffic protein	3	0.886	0.138	0.907	0.31	no reported evidence	1	1	0	2007	2007
Schizophrenia	C0036341	LARS2	23395	Q15031	leucyl-tRNA synthetase 2, mitochondrial	ligase	46	0.72	0.448	5.0357E-16	0.31	no reported evidence	1	1	0	2005	2005
Schizophrenia	C0036341	DAAM2	23500	Q86T65	dishevelled associated activator of morphogenesis 2		8	0.834	0.241	1	0.31	no reported evidence	1	1	0	2009	2009
Schizophrenia	C0036341	AMACR	23600	Q9UHK6	alpha-methylacyl-CoA racemase		134	0.536	0.655	0.019483	0.31	no reported evidence	1	1	3	2011	2011
Schizophrenia	C0036341	TMEM245	23731	Q9H330	transmembrane protein 245		3	1	0.034	0.000010366	0.31	no reported evidence	1	1	1	2013	2013
Schizophrenia	C0036341	APOL2	23780	Q9BQE5	apolipoprotein L2	transfer/carrier protein; transporter	15	0.743	0.207	0.0081476	0.31	no reported evidence	1	1	0	2013	2013
Schizophrenia	C0036341	FBXL21	26223	Q9UKT6	F-box and leucine rich repeat protein 21 (gene/pseudogene)		2	1	0.034		0.31	no reported evidence	1	1	0	2008	2008
Schizophrenia	C0036341	CNPPD1	27013	Q9BV87	cyclin Pas1/PHO80 domain containing 1		4	0.886	0.103	6.2156E-09	0.31	no reported evidence	1	1	0	2013	2013
Schizophrenia	C0036341	NPTN	27020	Q9Y639	neuroplastin	transmembrane receptor regulatory/adaptor protein	12	0.773	0.276	0.99323	0.31	no reported evidence	1	1	0	2007	2007
Schizophrenia	C0036341	TRMT2A	27037	Q8IZ69	tRNA methyltransferase 2 homolog A		2	0.928	0.103	6.549E-08	0.31	no reported evidence	1	1	0	2008	2008
Schizophrenia	C0036341	CACNG5	27091	Q9UF02	calcium voltage-gated channel auxiliary subunit gamma 5	transporter	2	0.928	0.034	0.028958	0.31	no reported evidence	1	1	0	2011	2011
Schizophrenia	C0036341	DKK4	27121	Q9UBT3	dickkopf WNT signaling pathway inhibitor 4		27	0.69	0.31	0.00058495	0.31	no reported evidence	1	1	0	2008	2008
Schizophrenia	C0036341	DKK3	27122	Q9UBP4	dickkopf WNT signaling pathway inhibitor 3		102	0.555	0.586	4.3863E-06	0.31	no reported evidence	1	1	0	2005	2005
Schizophrenia	C0036341	GPR78	27201	Q96P69	G protein-coupled receptor 78	receptor	13	0.743	0.138	2.8563E-06	0.31	no reported evidence	1	1	0	2006	2006
Schizophrenia	C0036341	PCDH17	27253	O14917	protocadherin 17		18	0.735	0.345	0.90674	0.31	no reported evidence	1	1	0	2007	2007
Schizophrenia	C0036341	DNMT3L	29947	Q9UJW3	DNA methyltransferase 3 like		18	0.713	0.379	7.9515E-13	0.31	no reported evidence	1	1	1	2015	2015
Schizophrenia	C0036341	IL19	29949	Q9UHD0	interleukin 19		58	0.604	0.655	0.000046966	0.31	no reported evidence	1	1	0	2014	2014
Schizophrenia	C0036341	PSAT1	29968	Q9Y617	phosphoserine aminotransferase 1		138	0.565	0.621	8.0032E-09	0.31	no reported evidence	1	1	0	2011	2011
Schizophrenia	C0036341	SHANK1	50944	Q9Y566	SH3 and multiple ankyrin repeat domains 1		26	0.696	0.31	1	0.31	no reported evidence	1	1	1	2012	2012
Schizophrenia	C0036341	DCDC2	51473	Q9UHG0	doublecortin domain containing 2		47	0.648	0.31	4.1492E-10	0.31	no reported evidence	1	1	0	2011	2011
Schizophrenia	C0036341	MSRB1	51734	Q9NZV6	methionine sulfoxide reductase B1		4	0.857	0.138	0.12762	0.31	no reported evidence	1	1	0	2008	2008
Schizophrenia	C0036341	SLC38A2	54407	Q96QD8	solute carrier family 38 member 2	transporter	7	0.834	0.276	0.9973	0.31	no reported evidence	1	1	0	2008	2008
Schizophrenia	C0036341	DYM	54808	Q7RTS9	dymeclin		147	0.598	0.517	5.0864E-13	0.31	no reported evidence	1	1	0	2011	2011
Schizophrenia	C0036341	ULK4	54986	Q96C45	unc-51 like kinase 4		16	0.785	0.276	1.1484E-37	0.31	no reported evidence	1	1	0	2014	2014
Schizophrenia	C0036341	PNPO	55163	Q9NVS9	pyridoxamine 5'-phosphate oxidase	oxidoreductase	45	0.69	0.276	7.27E-09	0.31	no reported evidence	1	1	1	2008	2008
Schizophrenia	C0036341	RCBTB1	55213	Q8NDN9	RCC1 and BTB domain containing protein 1	enzyme modulator; nucleic acid binding	25	0.72	0.345	0.000001548	0.31	no reported evidence	1	1	0	2014	2014
Schizophrenia	C0036341	PI4K2B	55300	Q8TCG2	phosphatidylinositol 4-kinase type 2 beta	kinase; transferase	5	0.857	0.103	1.1027E-06	0.31	no reported evidence	1	1	0	2010	2010
Schizophrenia	C0036341	SEPT11	55752	Q9NVA2	septin 11	cytoskeletal protein; enzyme modulator	13	0.752	0.241	0.93233	0.31	no reported evidence	1	1	0	2011	2011
Schizophrenia	C0036341	MCTP2	55784	Q6DN12	multiple C2 and transmembrane domain containing 2		83	0.645	0.517	4.287E-52	0.31	no reported evidence	1	1	0	2009	2009
Schizophrenia	C0036341	ST6GALNAC1	55808	Q9NSC7	ST6 N-acetylgalactosaminide alpha-2,6-sialyltransferase 1		16	0.743	0.241	1.567E-11	0.31	no reported evidence	1	1	0	2012	2012
Schizophrenia	C0036341	PLSCR4	57088	Q9NRQ2	phospholipid scramblase 4	transfer/carrier protein	8	0.815	0.172	0.00001324	0.31	no reported evidence	1	1	0	2008	2008
Schizophrenia	C0036341	NLGN2	57555	Q8NFZ4	neuroligin 2		4	0.886	0.103	0.99974	0.31	no reported evidence	1	1	0	2011	2011
Schizophrenia	C0036341	PRODH2	58510	Q9UF12	proline dehydrogenase 2	oxidoreductase	3	0.886	0.207	1.1212E-13	0.31	no reported evidence	1	1	0	2002	2002
Schizophrenia	C0036341	CACNG8	59283	Q8WXS5	calcium voltage-gated channel auxiliary subunit gamma 8	transporter	2	1	0.034	0.96457	0.31	no reported evidence	1	1	0	2013	2013
Schizophrenia	C0036341	PKNOX2	63876	Q96KN3	PBX/knotted 1 homeobox 2	nucleic acid binding; transcription factor	7	0.815	0.379	0.99184	0.31	no reported evidence	1	1	0	2013	2013
Schizophrenia	C0036341	WNK3	65267	Q9BYP7	WNK lysine deficient protein kinase 3	kinase; transferase	9	0.815	0.241	0.99999	0.31	no reported evidence	1	1	0	2011	2011
Schizophrenia	C0036341	CCDC86	79080	Q9H6F5	coiled-coil domain containing 86		2	0.928	0.138	9.3083E-06	0.31	no reported evidence	1	1	0	2013	2013
Schizophrenia	C0036341	RETREG2	79137	Q8NC44	reticulophagy regulator family member 2		1	1	0.034		0.31	no reported evidence	1	1	0	2013	2013
Schizophrenia	C0036341	PANK2	80025	Q9BZ23	pantothenate kinase 2		76	0.648	0.379	7.3577E-07	0.31	no reported evidence	1	1	0	2015	2015
Schizophrenia	C0036341	CCDC68	80323	Q9H2F9	coiled-coil domain containing 68		4	0.886	0.172	7.0129E-12	0.31	no reported evidence	1	1	0	2013	2013
Schizophrenia	C0036341	LMAN2L	81562	Q9H0V9	lectin, mannose binding 2 like	membrane traffic protein	19	0.72	0.31	1.2087E-10	0.31	no reported evidence	1	1	1	2015	2015
Schizophrenia	C0036341	TXNDC5	81567	Q8NBS9	thioredoxin domain containing 5		41	0.639	0.414	4.9752E-12	0.31	no reported evidence	1	1	1	2010	2010
Schizophrenia	C0036341	ADAMTS12	81792	P58397	ADAM metallopeptidase with thrombospondin type 1 motif 12	enzyme modulator; extracellular matrix protein; hydrolase; protease	13	0.752	0.241	1.5908E-16	0.31	no reported evidence	1	1	0	2012	2012
Schizophrenia	C0036341	KREMEN1	83999	Q96MU8	kringle containing transmembrane protein 1	receptor	13	0.762	0.379	0.01024	0.31	no reported evidence	1	1	0	2010	2010
Schizophrenia	C0036341	KAT8	84148	Q9H7Z6	lysine acetyltransferase 8	nucleic acid binding; transcription factor; transferase	31	0.672	0.345	0.25846	0.31	no reported evidence	1	1	0	2015	2015
Schizophrenia	C0036341	MEGF10	84466	Q96KG7	multiple EGF like domains 10	extracellular matrix protein	49	0.696	0.414	0.64149	0.31	no reported evidence	1	1	0	2008	2008
Schizophrenia	C0036341	MCHR2	84539	Q969V1	melanin concentrating hormone receptor 2	receptor	27	0.69	0.379	4.7684E-06	0.31	no reported evidence	1	1	0	2009	2009
Schizophrenia	C0036341	CGNL1	84952	Q0VF96	cingulin like 1		2	1	0.034	8.7562E-42	0.31	no reported evidence	1	1	0	2014	2014
Schizophrenia	C0036341	YWHAZP5	86123		tyrosine 3-monooxygenase/tryptophan 5-monooxygenase activation protein zeta pseudogene 5		3	0.928	0.069		0.31	no reported evidence	1	1	0	2015	2015
Schizophrenia	C0036341	NAV1	89796	Q8NEY1	neuron navigator 1		8	0.886	0.103	1	0.31	no reported evidence	1	1	0	2011	2011
Schizophrenia	C0036341	EFCAB11	90141	Q9BUY7	EF-hand calcium binding domain 11	calcium-binding protein	1	1	0.034	0.00021738	0.31	no reported evidence	1	1	0	2015	2015
Schizophrenia	C0036341	CADPS2	93664	Q86UW7	calcium dependent secretion activator 2	calcium-binding protein	27	0.72	0.138	0.89474	0.31	no reported evidence	1	1	0	2012	2012
Schizophrenia	C0036341	BTBD9	114781	Q96Q07	BTB domain containing 9		12	0.743	0.345	8.5118E-09	0.31	no reported evidence	1	1	0	2013	2013
Schizophrenia	C0036341	CSMD2	114784	Q7Z408	CUB and Sushi multiple domains 2		9	0.785	0.138		0.31	no reported evidence	1	1	0	2011	2011
Schizophrenia	C0036341	MSS51	118490	Q4VC12	MSS51 mitochondrial translational activator		1	1	0.034	3.9002E-11	0.31	no reported evidence	1	1	0	2011	2011
Schizophrenia	C0036341	CLVS2	134829	Q5SYC1	clavesin 2	transfer/carrier protein	1	1	0.034	0.0085458	0.31	no reported evidence	1	1	0	2015	2015
Schizophrenia	C0036341	TAAR1	134864	Q96RJ0	trace amine associated receptor 1		13	0.799	0.138	0.00030397	0.31	no reported evidence	1	1	0	2013	2013
Schizophrenia	C0036341	B3GAT2	135152	Q9NPZ5	beta-1,3-glucuronyltransferase 2	transferase	2	0.928	0.103	0.000028216	0.31	no reported evidence	1	1	2	2011	2011
Schizophrenia	C0036341	R3HDML	140902	Q9H3Y0	R3H domain containing like	defense/immunity protein	2	1	0.034	0.000012589	0.31	no reported evidence	1	1	0	2012	2012
Schizophrenia	C0036341	CNIH3	149111	Q8TBE1	cornichon family AMPA receptor auxiliary protein 3	membrane traffic protein; signaling molecule	8	0.815	0.138	0.84994	0.31	no reported evidence	1	1	0	2013	2013
Schizophrenia	C0036341	SNX31	169166	Q8N9S9	sorting nexin 31		1	1	0.034	3.3365E-12	0.31	no reported evidence	1	1	0	2015	2015
Schizophrenia	C0036341	FBXO45	200933	P0C2W1	F-box protein 45		2	1	0.034	0.97322	0.31	no reported evidence	1	1	1	2015	2015
Schizophrenia	C0036341	HNRNPA3	220988	P51991	heterogeneous nuclear ribonucleoprotein A3		10	0.773	0.276	0.99611	0.31	no reported evidence	1	1	0	2005	2005
Schizophrenia	C0036341	SEMA3D	223117	O95025	semaphorin 3D	signaling molecule	29	0.713	0.345	8.8249E-08	0.31	no reported evidence	1	1	0	2011	2011
Schizophrenia	C0036341	HSPA12A	259217	O43301	heat shock protein family A (Hsp70) member 12A		17	0.773	0.138	0.98634	0.31	no reported evidence	1	1	0	2005	2005
Schizophrenia	C0036341	OFCC1	266553	Q8IZS5	orofacial cleft 1 candidate 1		8	0.857	0.103	1.6849E-06	0.31	no reported evidence	1	1	0	2012	2012
Schizophrenia	C0036341	IFNL3	282617	Q8IZI9	interferon lambda 3		99	0.557	0.793	2.1455E-08	0.31	no reported evidence	1	1	0	2012	2012
Schizophrenia	C0036341	HCAR2	338442	Q8TDS4	hydroxycarboxylic acid receptor 2		30	0.676	0.483	0.00019459	0.31	no reported evidence	1	1	0	2008	2008
Schizophrenia	C0036341	MIR185	406961		microRNA 185		39	0.639	0.586		0.31	no reported evidence	1	1	0	2015	2015
Schizophrenia	C0036341	MIR206	406989		microRNA 206		91	0.557	0.621		0.31	no reported evidence	1	1	1	2010	2010
Schizophrenia	C0036341	MIR326	442900		microRNA 326		32	0.659	0.345		0.31	no reported evidence	1	1	0	2014	2014
Schizophrenia	C0036341	DFNB47	449489		deafness, autosomal recessive 47		2	1	0.034		0.31	no reported evidence	1	1	0	2008	2008
Schizophrenia	C0036341	MIR382	494331		microRNA 382		36	0.663	0.414		0.31	no reported evidence	1	1	0	2013	2013
Schizophrenia	C0036341	MIR497	574456		microRNA 497		68	0.58	0.586		0.31	no reported evidence	1	1	0	2013	2013
Schizophrenia	C0036341	ERVK-8	619465	P61575;P62685;P63122;P63133;Q902F8	endogenous retrovirus group K member 8, envelope		28	0.681	0.621		0.31	no reported evidence	1	1	0	2007	2007
Schizophrenia	C0036341	SNORD103C	692200		small nucleolar RNA, C/D box 103C		1	1	0.034		0.31	no reported evidence	1	1	0	2014	2014
Schizophrenia	C0036341	PLA2G4B	100137049	P0C869	phospholipase A2 group IVB	hydrolase	1	1	0.034	4.7012E-39	0.31	no reported evidence	1	1	1	2006	2006
Schizophrenia	C0036341	DLG2-AS1	100302690		DLG2 antisense RNA 1		2	1	0.034		0.31	no reported evidence	1	1	0	2003	2003
Schizophrenia	C0036341	MIR2682	100616452		microRNA 2682		2	0.928	0.034		0.31	no reported evidence	1	1	1	2015	2015
Schizophrenia	C0036341	A1BG	1	P04217	alpha-1-B glycoprotein	defense/immunity protein; enzyme modulator; receptor	6	0.857	0.172	3.3579E-08	0.3	no reported evidence		1	0	2015	2015
Schizophrenia	C0036341	ACHE	43	P22303	acetylcholinesterase (Cartwright blood group)	hydrolase; protease	219	0.494	0.793	0.99826	0.3	no reported evidence	1	1	0	2015	2015
Schizophrenia	C0036341	ADCY7	113	P51828	adenylate cyclase 7		25	0.685	0.345	7.6477E-07	0.3	no reported evidence		1	0	2011	2011
Schizophrenia	C0036341	ADK	132	P55263	adenosine kinase		78	0.639	0.483	0.00035925	0.3	no reported evidence	1	1	0	2012	2012
Schizophrenia	C0036341	APOA4	337	P06727	apolipoprotein A4		66	0.596	0.517	4.8944E-06	0.3	no reported evidence		1	0	2015	2015
Schizophrenia	C0036341	APOH	350	P02749	apolipoprotein H		63	0.611	0.724	1.2165E-13	0.3	no reported evidence	1	1	0	2015	2015
Schizophrenia	C0036341	BRCA1	672	P38398	BRCA1, DNA repair associated	ligase	411	0.41	0.862	1.795E-28	0.3	no reported evidence	1	1	0	2014	2014
Schizophrenia	C0036341	CASP4	837	P49662	caspase 4	enzyme modulator; hydrolase; protease	22	0.701	0.517	3.4308E-08	0.3	no reported evidence		1	0	2011	2011
Schizophrenia	C0036341	CAV1	857	Q03135	caveolin 1	enzyme modulator; membrane traffic protein; structural protein; transmembrane receptor regulatory/adaptor protein	421	0.416	0.828	0.0072029	0.3	no reported evidence	1	1	0	2013	2013
Schizophrenia	C0036341	CCNA2	890	P20248	cyclin A2	enzyme modulator	107	0.546	0.724	0.9997	0.3	no reported evidence	1	1	0	2008	2008
Schizophrenia	C0036341	CHD4	1108	Q14839	chromodomain helicase DNA binding protein 4		64	0.642	0.483	1	0.3	no reported evidence		1	0	2011	2011
Schizophrenia	C0036341	CHEK1	1111	O14757	checkpoint kinase 1	kinase; transferase	124	0.53	0.724	1.639E-07	0.3	no reported evidence	1	1	0	2014	2014
Schizophrenia	C0036341	COL3A1	1281	P02461	collagen type III alpha 1 chain		222	0.51	0.759	1	0.3	no reported evidence		1	0	2011	2011
Schizophrenia	C0036341	CP	1356	P00450	ceruloplasmin	oxidoreductase	190	0.5	0.586	2.7933E-09	0.3	no reported evidence		1	0	2006	2006
Schizophrenia	C0036341	CTRL	1506	P40313	chymotrypsin like	hydrolase; protease	13	0.773	0.207	7.7749E-10	0.3	no reported evidence	1	1	0	2015	2015
Schizophrenia	C0036341	LPAR1	1902	Q92633	lysophosphatidic acid receptor 1	receptor	80	0.586	0.552	0.19886	0.3	no reported evidence	1	1	0	2005	2005
Schizophrenia	C0036341	EIF5	1983	P55010	eukaryotic translation initiation factor 5	enzyme modulator; nucleic acid binding	10	0.785	0.241	0.989	0.3	no reported evidence		1	0	2011	2011
Schizophrenia	C0036341	FGF2	2247	P09038	fibroblast growth factor 2	signaling molecule	437	0.404	0.897	0.019149	0.3	no reported evidence	1	1	0	2001	2001
Schizophrenia	C0036341	MTOR	2475	P42345	mechanistic target of rapamycin kinase	kinase; nucleic acid binding; transferase	466	0.399	0.793	1	0.3	no reported evidence		1	0	2011	2011
Schizophrenia	C0036341	GABRA4	2557	P48169	gamma-aminobutyric acid type A receptor alpha4 subunit	receptor; transporter	17	0.773	0.207	0.93097	0.3	no reported evidence	1	1	0	2011	2011
Schizophrenia	C0036341	GABRD	2563	O14764	gamma-aminobutyric acid type A receptor delta subunit	receptor; transporter	84	0.648	0.379	0.99371	0.3	no reported evidence		1	0	2009	2009
Schizophrenia	C0036341	BLOC1S1	2647	P78537	biogenesis of lysosomal organelles complex 1 subunit 1	transcription factor	1	1	0.034	0.066687	0.3	no reported evidence	1	1	0	2015	2015
Schizophrenia	C0036341	GIF	2694	P27352	gastric intrinsic factor		97	0.565	0.69	0.00031652	0.3	no reported evidence		1	0	2011	2011
Schizophrenia	C0036341	IL2RA	3559	P01589	interleukin 2 receptor subunit alpha	receptor	361	0.419	0.828	0.052225	0.3	no reported evidence		1	0	1994	1994
Schizophrenia	C0036341	INPP5A	3632	Q14642	inositol polyphosphate-5-phosphatase A	hydrolase; phosphatase	15	0.743	0.345	0.98668	0.3	no reported evidence		1	0	2011	2011
Schizophrenia	C0036341	KDR	3791	P35968	kinase insert domain receptor		343	0.423	0.724	0.99979	0.3	no reported evidence		1	0	2011	2011
Schizophrenia	C0036341	KPNA1	3836	P52294	karyopherin subunit alpha 1		7	0.815	0.379	0.99966	0.3	no reported evidence		1	0	2011	2011
Schizophrenia	C0036341	LCN2	3934	P80188	lipocalin 2	isomerase; transfer/carrier protein	230	0.469	0.793	1.4431E-09	0.3	no reported evidence	1	1	0	2013	2013
Schizophrenia	C0036341	LRP1	4035	Q07954	LDL receptor related protein 1		128	0.533	0.724	1	0.3	no reported evidence		1	0	2011	2011
Schizophrenia	C0036341	ND4	4538	P03905	NADH dehydrogenase, subunit 4 (complex I)	oxidoreductase	119	0.592	0.621		0.3	no reported evidence		1	0	2004	2004
Schizophrenia	C0036341	PML	5371	P29590	promyelocytic leukemia		150	0.519	0.759	0.22445	0.3	no reported evidence		1	0	2011	2011
Schizophrenia	C0036341	RGS12	6002	O14924	regulator of G protein signaling 12		10	0.799	0.345	4.5561E-09	0.3	no reported evidence		1	0	2011	2011
Schizophrenia	C0036341	S100A9	6280	P06702	S100 calcium binding protein A9	calcium-binding protein; signaling molecule	189	0.488	0.793	0.46546	0.3	no reported evidence	1	1	0	2005	2005
Schizophrenia	C0036341	ST3GAL1	6482	Q11201	ST3 beta-galactoside alpha-2,3-sialyltransferase 1		24	0.701	0.414	0.57283	0.3	no reported evidence	1	1	0	2008	2008
Schizophrenia	C0036341	TAC1	6863	P20366	tachykinin precursor 1		252	0.473	0.793	0.75489	0.3	no reported evidence		1	0	2005	2005
Schizophrenia	C0036341	NRIP1	8204	P48552	nuclear receptor interacting protein 1		41	0.659	0.414	0.99531	0.3	no reported evidence		1	0	2011	2011
Schizophrenia	C0036341	BHLHE40	8553	O14503	basic helix-loop-helix family member e40	transcription factor	40	0.633	0.552	0.99513	0.3	no reported evidence	1	1	0	2011	2011
Schizophrenia	C0036341	UNC5C	8633	O95185	unc-5 netrin receptor C	receptor	33	0.656	0.414	0.00064395	0.3	no reported evidence	1	1	0	2015	2015
Schizophrenia	C0036341	SOCS2	8835	O14508	suppressor of cytokine signaling 2	enzyme modulator	58	0.602	0.552	0.64199	0.3	no reported evidence	1	1	0	2015	2015
Schizophrenia	C0036341	ADAMTS3	9508	O15072	ADAM metallopeptidase with thrombospondin type 1 motif 3	enzyme modulator; extracellular matrix protein; hydrolase; protease	76	0.645	0.621	7.8013E-10	0.3	no reported evidence		1	0	2011	2011
Schizophrenia	C0036341	PITPNM1	9600	O00562	phosphatidylinositol transfer protein membrane associated 1	transfer/carrier protein; transporter	6	0.857	0.138	0.0043389	0.3	no reported evidence		1	0	2011	2011
Schizophrenia	C0036341	SETDB1	9869	Q15047	SET domain bifurcated 1		31	0.672	0.448	1	0.3	no reported evidence	1	1	0	2014	2014
Schizophrenia	C0036341	SRGAP3	9901	O43295	SLIT-ROBO Rho GTPase activating protein 3	enzyme modulator	21	0.713	0.276	0.9998	0.3	no reported evidence	1	1	0	2013	2013
Schizophrenia	C0036341	MAGEC1	9947	O60732	MAGE family member C1	cell adhesion molecule	16	0.735	0.345	0.084091	0.3	no reported evidence		1	0	2011	2011
Schizophrenia	C0036341	NPRL2	10641	Q8WTW4	NPR2 like, GATOR1 complex subunit	nucleic acid binding; transcription factor	23	0.701	0.276	0.31529	0.3	no reported evidence		1	0	2011	2011
Schizophrenia	C0036341	CELF2	10659	O95319	CUGBP Elav-like family member 2		32	0.663	0.552	0.99994	0.3	no reported evidence		1	0	2011	2011
Schizophrenia	C0036341	TRAK1	22906	Q9UPV9	trafficking kinesin protein 1	membrane traffic protein	9	0.834	0.172	0.00019586	0.3	no reported evidence		1	0	2011	2011
Schizophrenia	C0036341	PLCL2	23228	Q9UPR0	phospholipase C like 2	enzyme modulator; signaling molecule	19	0.762	0.241	1	0.3	no reported evidence		1	0	2011	2011
Schizophrenia	C0036341	VPS39	23339	Q96JC1	VPS39, HOPS complex subunit		11	0.785	0.414	1.7966E-11	0.3	no reported evidence		1	0	2013	2013
Schizophrenia	C0036341	DAZAP1	26528	Q96EP5	DAZ associated protein 1		7	0.799	0.207	0.99987	0.3	no reported evidence	1	1	0	2013	2013
Schizophrenia	C0036341	MCAT	27349	Q8IVS2	malonyl-CoA-acyl carrier protein transacylase		53	0.619	0.517	0.00026724	0.3	no reported evidence	1	1	0	2004	2004
Schizophrenia	C0036341	SAP30BP	29115	Q9UHR5	SAP30 binding protein	transcription factor	3	0.886	0.103	0.000096521	0.3	no reported evidence		1	0	2011	2011
Schizophrenia	C0036341	PLLP	51090	Q9Y342	plasmolipin	membrane traffic protein	2	0.928	0.103	0.0097631	0.3	no reported evidence	1	1	0	2004	2004
Schizophrenia	C0036341	UGT1A3	54659	P35503	UDP glucuronosyltransferase family 1 member A3		32	0.681	0.414	1.2203E-09	0.3	no reported evidence		1	0	2011	2011
Schizophrenia	C0036341	RNANC	54719		Retinal nonattachment, nonsyndromic congenital		1	1	0.034		0.3	no reported evidence	1	1	0	2014	2014
Schizophrenia	C0036341	SBNO1	55206	A3KN83	strawberry notch homolog 1	nucleic acid binding	11	0.815	0.172	1	0.3	no reported evidence		1	0	2011	2011
Schizophrenia	C0036341	WDR11	55717	Q9BZH6	WD repeat domain 11		96	0.577	0.69	1.5155E-08	0.3	no reported evidence		1	0	2011	2011
Schizophrenia	C0036341	VPS35	55737	Q96QK1	VPS35, retromer complex component	membrane traffic protein	21	0.713	0.379	0.9722	0.3	no reported evidence		1	0	2011	2011
Schizophrenia	C0036341	EDEM2	55741	Q9BV94	ER degradation enhancing alpha-mannosidase like protein 2		6	0.928	0.069	7.3471E-07	0.3	no reported evidence		1	0	2011	2011
Schizophrenia	C0036341	FASTKD5	60493	Q7L8L6	FAST kinase domains 5		1	1	0.034	3.3057E-08	0.3	no reported evidence		1	0	2011	2011
Schizophrenia	C0036341	KCNH6	81033	Q9H252	potassium voltage-gated channel subfamily H member 6		7	0.834	0.103	5.5489E-31	0.3	no reported evidence	1	1	0	2010	2010
Schizophrenia	C0036341	KDM2B	84678	Q8NHM5	lysine demethylase 2B		26	0.713	0.414	1	0.3	no reported evidence		1	0	2011	2011
Schizophrenia	C0036341	ESAM	90952	Q96AP7	endothelial cell adhesion molecule		6	0.857	0.069	0.16218	0.3	no reported evidence		1	1	2011	2011
Schizophrenia	C0036341	SLC26A7	115111	Q8TE54	solute carrier family 26 member 7		8	0.834	0.241	1.893E-09	0.3	no reported evidence		1	0	2011	2011
Schizophrenia	C0036341	KCTD12	115207	Q96CX2	potassium channel tetramerization domain containing 12	enzyme modulator	5	0.928	0.034	0.25938	0.3	no reported evidence	1	1	0	2015	2015
Schizophrenia	C0036341	SLC26A8	116369	Q96RN1	solute carrier family 26 member 8		15	0.743	0.241	3.5367E-12	0.3	no reported evidence		1	0	2011	2011
Schizophrenia	C0036341	OR4C46	119749	A6NHA9	olfactory receptor family 4 subfamily C member 46		1	1	0.034	3.5572E-08	0.3	no reported evidence		1	0	2011	2011
Schizophrenia	C0036341	FAM3D	131177	Q96BQ1	family with sequence similarity 3 member D		2	0.928	0.069	0.0012982	0.3	no reported evidence		1	0	2011	2011
Schizophrenia	C0036341	TEKT5	146279	Q96M29	tektin 5	cytoskeletal protein	6	0.834	0.207	3.377E-20	0.3	no reported evidence		1	0	2011	2011
Schizophrenia	C0036341	ZNF480	147657	Q8WV37	zinc finger protein 480		2	0.928	0.103	0.035884	0.3	no reported evidence		1	0	2011	2011
Schizophrenia	C0036341	ZNF565	147929	Q8N9K5	zinc finger protein 565		1	1	0.034	0.000010221	0.3	no reported evidence		1	0	2011	2011
Schizophrenia	C0036341	SLC23A3	151295	Q6PIS1	solute carrier family 23 member 3	transporter	2	1	0.034	3.1046E-06	0.3	no reported evidence	1	1	0	2013	2013
Schizophrenia	C0036341	SPATA5	166378	Q8NB90	spermatogenesis associated 5		31	0.735	0.31	6.2657E-20	0.3	no reported evidence		1	0	2011	2011
Schizophrenia	C0036341	HTR3D	200909	Q70Z44	5-hydroxytryptamine receptor 3D	receptor; transporter	5	0.857	0.069	4.8756E-08	0.3	no reported evidence	1	1	0	2010	2010
Schizophrenia	C0036341	ADGRF4	221393	Q8IZF3	adhesion G protein-coupled receptor F4		2	0.928	0.103		0.3	no reported evidence		1	0	2011	2011
Schizophrenia	C0036341	CFAP65	255101	Q6ZU64	cilia and flagella associated protein 65		1	1	0.034		0.3	no reported evidence		1	0	2011	2011
Schizophrenia	C0036341	ALS2CL	259173	Q60I27	ALS2 C-terminal like		4	0.857	0.172	3.9329E-27	0.3	no reported evidence		1	0	2011	2011
Schizophrenia	C0036341	NPAS4	266743	Q8IUM7	neuronal PAS domain protein 4	nucleic acid binding; transcription factor	9	0.815	0.138	0.96647	0.3	no reported evidence	1	1	0	2013	2013
Schizophrenia	C0036341	LAMA1	284217	P25391	laminin subunit alpha 1	enzyme modulator; extracellular matrix protein; receptor	50	0.663	0.552	1.393E-29	0.3	no reported evidence		1	0	2011	2011
Schizophrenia	C0036341	CCDC137	339230	Q6PK04	coiled-coil domain containing 137		1	1	0.034	6.5043E-07	0.3	no reported evidence		1	0	2011	2011
Schizophrenia	C0036341	ZNF530	348327	Q6P9A1	zinc finger protein 530		1	1	0.034	0.0081491	0.3	no reported evidence		1	0	2011	2011
Schizophrenia	C0036341	GPR153	387509	Q6NV75	G protein-coupled receptor 153		3	0.886	0.103	3.7107E-06	0.3	no reported evidence		1	0	2011	2011
Schizophrenia	C0036341	MIR219A2	407003		microRNA 219a-2		5	0.857	0.207		0.3	no reported evidence	1	1	0	2012	2012
[truncated: 1,278 more rows]
